# Supplementary material for: Sumoylation of DNA-bound transcription factor Sko1 prevents its association with nontarget promoters
Source: PLoS Genet. 2019 Feb 14;15(2):e1007991. doi: 10.1371/journal.pgen.1007991 (PMC6392331; doi:10.1371/journal.pgen.1007991)
Supplement: S4 Table — (XLSX) [file pgen.1007991.s010.xlsx]

## Sheet: WT(N)
Peaks overlapping in Replicates 1 and 2
Sko1-WT.HA (No Treatment)
	seqnames	start	end	width	score	signalValue	pValue	qValue	feature	start_position	end_position	insideFeature	distancetoFeature	shortestDistance	fromOverlappingOrNearest
1	chrI	28542	30096	1555	10119	7.00572	1015.26	1011.95	YAL063C	24000	27968	upstream	-574	574	NearestLocation
2	chrI	71866	72384	519	56	1.32177	7.46481	5.62333	YAL038W	71786	73288	inside	80	80	NearestLocation
3	chrI	72934	73524	591	42	1.28241	6.02607	4.22185	YAL037C-A	73426	73518	includeFeature	584	6	NearestLocation
4	chrI	165568	166180	613	89	1.31615	10.861	8.95539	YAR010C	164544	165866	overlapStart	298	298	NearestLocation
5	chrII	6436	7004	569	3936	3.98414	396.467	393.652	YBL109W	5790	6125	downstream	646	311	NearestLocation
6	chrII	33693	34200	508	6816	5.65443	684.768	681.693	YBL099W	37053	38690	upstream	-3360	2853	NearestLocation
7	chrII	197530	197821	292	126	1.441	14.6269	12.669	YBL015W	194122	195702	downstream	3408	1828	NearestLocation
8	chrII	267297	267788	492	2345	3.1959	237.159	234.536	YBR014C	266725	267336	overlapStart	39	39	NearestLocation
9	chrII	329501	330005	505	3006	3.72823	303.366	300.658	YBR045C	328173	330092	inside	591	87	NearestLocation
10	chrII	419269	420186	918	3534	4.08667	356.219	353.447	YBR085C-A	418907	419164	upstream	-105	105	NearestLocation
11	chrII	478404	478805	402	26	1.23322	4.44367	2.69336	YBR119W	479338	480323	upstream	-934	533	NearestLocation
12	chrII	560940	561428	489	5036	4.84431	506.606	503.682	YBR161W	561634	562764	upstream	-694	206	NearestLocation
13	chrII	692107	692678	572	10932	7.3173	1096.63	1093.27	YBR237W	691969	694518	inside	138	138	NearestLocation
14	chrII	731170	731786	617	13282	8.18318	1331.76	1328.25	YBR259W	730387	732453	inside	783	667	NearestLocation
15	chrIII	893	1396	504	4071	4.14316	409.969	407.141	YCL076W	1392	2135	overlapStart	-499	4	NearestLocation
16	chrIII	44166	44837	672	4225	4.43225	425.378	422.535	YCL047C	43661	44437	overlapStart	271	271	NearestLocation
17	chrIII	83919	84449	531	13	1.14152	3.04943	1.36091	YCL021W-A	83620	83997	overlapEnd	299	78	NearestLocation
18	chrIII	85243	85776	534	1073	2.38625	109.721	107.308	YCL019W	85102	90415	inside	141	141	NearestLocation
19	chrIII	88970	89337	368	946	2.28343	97.0796	94.6988	YCL018W	91324	92418	upstream	-2354	1987	NearestLocation
20	chrIII	90859	91098	240	44	1.28318	6.25667	4.4461	YCL018W	91324	92418	upstream	-465	226	NearestLocation
21	chrIII	137734	138994	1261	95	1.40928	11.4366	9.5219	YCR012W	137746	138996	overlapStart	-12	2	NearestLocation
22	chrIII	163341	164055	715	3130	3.80012	315.811	313.086	YCR025C	163446	163856	includeFeature	515	105	NearestLocation
23	chrIII	168304	168644	341	232	1.58207	25.318	23.2584	YCR027C	167370	167999	upstream	-305	305	NearestLocation
24	chrIII	315504	316049	546	9655	5.93715	968.832	965.561	YCR108C	315997	316188	overlapEnd	684	52	NearestLocation
25	chrIV	76637	77338	702	41197	16.6156	4124.44	4119.74	YDL214C	74446	76545	upstream	-92	92	NearestLocation
26	chrIV	89643	90227	585	5237	4.93943	526.649	523.706	YDL206W	90176	92464	overlapStart	-533	51	NearestLocation
27	chrIV	232090	232646	557	5481	5.05422	551.16	548.197	YDL128W	232652	233887	upstream	-562	6	NearestLocation
28	chrIV	342547	343146	600	9366	6.71053	939.863	936.611	YDL060W	341619	343985	inside	928	839	NearestLocation
29	chrIV	410903	411722	820	6510	5.51996	654.068	651.019	YDL022W	411825	413000	upstream	-922	103	NearestLocation
30	chrIV	449658	449921	264	164	1.51737	18.4887	16.4889	YDL001W	447984	449276	downstream	1674	382	NearestLocation
31	chrIV	453858	454241	384	1242	2.54947	126.734	124.289	YDR003W	454122	454754	overlapStart	-264	119	NearestLocation
32	chrIV	515053	515570	518	7569	5.39952	760.104	756.973	YDR034C	509737	512109	upstream	-2944	2944	NearestLocation
33	chrIV	518786	519353	568	484	1.83323	50.6993	48.4852	YDR034C-D	514043	519356	inside	570	3	NearestLocation
34	chrIV	555823	556761	939	262	1.67062	28.3203	26.2373	YDR050C	555726	556472	overlapStart	649	97	NearestLocation
35	chrIV	591709	592434	726	5167	4.90663	519.71	516.773	YDR073W	592439	592948	upstream	-730	5	NearestLocation
36	chrIV	599678	602087	2410	48736	18.5999	4878.84	4873.62	YDR077W	600793	601809	includeFeature	-1115	278	NearestLocation
37	chrIV	616356	616869	514	3782	4.21786	381.018	378.218	YDR085C	614288	616150	upstream	-206	206	NearestLocation
38	chrIV	675883	676360	478	6636	5.57571	666.745	663.684	YDR110W	676102	677802	overlapStart	-219	219	NearestLocation
39	chrIV	872321	872623	303	186	1.56614	20.7092	18.6888	YDR210W-B	872112	877425	inside	209	209	NearestLocation
40	chrIV	875860	876408	549	6299	5.18358	632.943	629.914	YDR210W-B	872112	877425	inside	3748	1017	NearestLocation
41	chrIV	981673	982064	392	231	1.58705	25.222	23.1627	YDR261W-B	981462	986775	inside	211	211	NearestLocation
42	chrIV	985186	985763	578	6462	5.19808	649.25	646.206	YDR261W-B	981462	986775	inside	3724	1012	NearestLocation
43	chrIV	1213441	1213939	499	2339	3.39421	236.621	233.999	YDR368W	1213904	1214842	overlapStart	-463	35	NearestLocation
44	chrIV	1506879	1507712	834	6975	5.7233	700.657	697.569	YDR535C	1506606	1507362	overlapStart	483	273	NearestLocation
45	chrIX	138030	139020	991	10588	7.18611	1062.15	1058.81	YIL119C	136654	137877	upstream	-153	153	NearestLocation
46	chrIX	386315	387094	780	16700	9.37048	1673.68	1670.04	YIR018C-A	385564	385701	upstream	-614	614	NearestLocation
47	chrIX	427158	427781	624	1139	2.55228	116.404	113.978	YIR038C	423809	424513	upstream	-2645	2645	NearestLocation
48	chrIX	433107	433568	462	1490	2.71733	151.568	149.076	YIR040C	433389	433721	overlapEnd	614	153	NearestLocation
49	chrIX	438760	439267	508	12194	5.69003	1222.94	1219.49	YIR042C	435273	435983	upstream	-2777	2777	NearestLocation
50	chrV	85051	86215	1165	3205	3.90624	323.299	320.566	YEL034C-A	85613	86215	includeFeature	1164	0	NearestLocation
51	chrV	140950	141457	508	1692	2.93004	171.775	169.248	YEL008C-A	140726	140818	upstream	-132	132	NearestLocation
52	chrV	311341	311788	448	3933	4.29658	396.158	393.343	YER075C	308413	311199	upstream	-142	142	NearestLocation
53	chrV	332765	333333	569	3518	3.97093	354.62	351.85	YER087C-B	332582	332830	overlapStart	65	65	NearestLocation
54	chrV	466537	467061	525	4947	4.80167	497.702	494.786	YER148W-A	466185	466763	overlapEnd	352	226	NearestLocation
55	chrV	569236	569972	737	36488	12.9151	3653.33	3648.9	YER188C-A	569608	569907	includeFeature	671	65	NearestLocation
56	chrVI	97561	98177	617	21859	11.0465	2189.78	2185.95	YFL021C-A	95761	96615	upstream	-946	946	NearestLocation
57	chrVI	137502	138737	1236	939	2.35516	96.3548	93.9762	YFL002W-A	138204	143517	overlapStart	-702	533	NearestLocation
58	chrVI	142036	142453	418	1059	2.37271	108.361	105.951	YFL002W-A	138204	143517	inside	3832	1064	NearestLocation
59	chrVII	205562	206653	1092	885	2.32148	90.9613	88.5998	YGL158W	207033	208571	upstream	-1471	380	NearestLocation
60	chrVII	208339	209067	729	12422	7.87159	1245.68	1242.22	YGL157W	209006	210049	overlapStart	-667	61	NearestLocation
61	chrVII	271068	271582	515	3280	3.94892	330.781	328.037	YGL126W	270997	272139	inside	71	71	NearestLocation
62	chrVII	319551	319836	286	317	1.57565	33.9146	31.793	YGL097W	321782	323230	upstream	-2231	1946	NearestLocation
63	chrVII	384708	385553	846	874	2.35492	89.8484	87.49	YGL062W	385196	388732	overlapStart	-488	357	NearestLocation
64	chrVII	481164	482700	1537	56	1.31223	7.51013	5.66813	YGL008C	479910	482666	overlapStart	1502	34	NearestLocation
65	chrVII	483228	484238	1011	33980	14.4263	3402.37	3398.09	YGL007W	483260	483637	includeFeature	-32	32	NearestLocation
66	chrVII	570204	570529	326	931	2.11209	95.549	93.1725	YGR038C-B	562199	567467	upstream	-2737	2737	NearestLocation
67	chrVII	591869	593094	1226	9732	6.85485	976.515	973.236	YGR050C	592086	592442	includeFeature	573	217	NearestLocation
68	chrVII	650917	651414	498	10077	6.98932	1011.03	1007.72	YGR086C	649598	650617	upstream	-300	300	NearestLocation
69	chrVII	653846	654421	576	993	2.45659	101.732	99.3385	YGR088W	654634	656322	upstream	-788	213	NearestLocation
70	chrVII	780013	780966	954	12162	7.77648	1219.73	1216.28	YGR144W	780399	781379	overlapStart	-386	386	NearestLocation
71	chrVII	811656	812291	636	908	2.38444	93.24	90.8701	YGR161W-B	811738	817051	overlapStart	-82	82	NearestLocation
72	chrVII	815493	816036	544	884	2.22142	90.7753	88.414	YGR161W-B	811738	817051	inside	3755	1015	NearestLocation
73	chrVII	876409	876744	336	29	1.24306	4.74059	2.97924	YGR188C	872044	875109	upstream	-1300	1300	NearestLocation
74	chrVII	878381	878775	395	312	1.75451	33.4173	31.299	YGR189C	876669	878192	upstream	-189	189	NearestLocation
75	chrVII	882637	884696	2060	580	2.07613	60.314	58.0577	YGR192C	882812	883810	includeFeature	1173	175	NearestLocation
76	chrVII	976760	977357	598	16129	9.17697	1616.52	1612.9	YGR243W	977336	977776	overlapStart	-576	21	NearestLocation
77	chrVII	986792	987814	1023	13502	8.26189	1353.76	1350.24	YGR249W	988049	989419	upstream	-1257	235	NearestLocation
78	chrVII	1083301	1083920	620	11945	6.95726	1197.99	1194.56	YGR295C	1081584	1082729	upstream	-572	572	NearestLocation
79	chrVIII	5251	5905	655	8438	5.18574	847.083	843.892	YHL048C-A	5663	5797	includeFeature	546	108	NearestLocation
80	chrVIII	12579	13155	577	3788	4.22114	381.645	378.844	YHL045W	12502	12849	overlapEnd	77	77	NearestLocation
81	chrVIII	16735	18596	1862	18345	9.91821	1838.29	1834.59	YHL041W	17392	17841	includeFeature	-657	657	NearestLocation
82	chrVIII	150502	151228	727	8366	6.27781	839.795	836.608	YHR022C-A	151217	151306	overlapEnd	804	11	NearestLocation
83	chrVIII	174894	175581	688	55204	20.2497	5527.56	5520.47	YHR033W	175548	176819	overlapStart	-654	33	NearestLocation
84	chrVIII	205914	206526	613	20471	10.607	2050.96	2047.17	YHR049W	206462	207193	overlapStart	-548	64	NearestLocation
85	chrVIII	243702	244118	417	2367	3.42086	239.362	236.736	YHR073W	242582	245572	inside	1120	1120	NearestLocation
86	chrVIII	255233	255521	289	539	2.0335	56.2166	53.9769	YHR077C	252374	255756	inside	523	235	NearestLocation
87	chrVIII	279994	280713	720	1834	3.07806	185.993	183.443	YHR086W-A	280231	280392	includeFeature	-237	237	NearestLocation
88	chrVIII	290007	290598	592	5706	5.08755	573.666	570.685	YHR093W	289142	289690	downstream	865	317	NearestLocation
89	chrVIII	292646	293257	612	11359	7.47801	1139.29	1135.9	YHR095W	292943	293437	overlapStart	-297	180	NearestLocation
90	chrVIII	293898	294643	746	897	2.31535	92.1224	89.7562	YHR095W	292943	293437	downstream	955	461	NearestLocation
91	chrVIII	296765	297249	485	4312	4.48301	434.077	431.225	YHR096C	294669	296447	upstream	-318	318	NearestLocation
92	chrVIII	322846	323513	668	11159	7.32711	1119.32	1115.94	YHR104W	323409	324392	overlapStart	-563	104	NearestLocation
93	chrVIII	375570	376048	479	3262	3.93908	328.987	326.246	YHR137W	375709	377250	overlapStart	-139	139	NearestLocation
94	chrVIII	405842	406428	587	1220	2.61878	124.462	122.021	YHR155W	407103	410789	upstream	-1261	675	NearestLocation
95	chrVIII	451422	452656	1235	70	1.35785	8.91539	7.0428	YHR174W	451327	452640	overlapEnd	95	16	NearestLocation
96	chrVIII	524555	525174	620	20097	9.7683	2013.48	2009.71	YHR211W	525392	528619	upstream	-837	218	NearestLocation
97	chrVIII	531570	532078	509	211	1.57307	23.1699	21.1282	YHR212C	537759	538094	downstream	6524	5681	NearestLocation
98	chrX	18776	19145	370	725	2.09191	74.8707	72.5597	YJL221C	16767	18536	upstream	-240	240	NearestLocation
99	chrX	220106	220753	648	8109	6.20216	814.087	810.92	YJL107C	217705	220016	upstream	-90	90	NearestLocation
100	chrX	228037	228481	445	119	1.4425	13.91	11.961	YJL104W	227327	227776	downstream	710	261	NearestLocation
101	chrX	453597	454677	1081	78	1.36623	9.69021	7.80397	YJR009C	453683	454681	overlapEnd	1084	4	NearestLocation
102	chrX	558330	558656	327	720	2.21389	74.3288	72.0193	YJR065C	557809	559158	inside	828	502	NearestLocation
103	chrX	641505	642137	633	9159	6.62854	919.22	915.981	YJR117W	642007	643368	overlapStart	-502	130	NearestLocation
104	chrX	703333	703918	586	7311	5.86762	734.303	731.191	YJR147W	703885	705272	overlapStart	-552	33	NearestLocation
105	chrX	736285	736865	581	3670	4.15883	369.791	367.002	YJR159W	736044	737117	inside	241	241	NearestLocation
106	chrX	744747	745097	351	107	1.34861	12.7097	10.7767	YJR162C	744911	745261	overlapEnd	514	164	NearestLocation
107	chrXI	600	1129	530	4934	4.79511	496.336	493.422	YKL225W	451	798	overlapEnd	149	149	NearestLocation
108	chrXI	142976	143550	575	12375	7.73563	1241.02	1237.56	YKL164C	141794	142819	upstream	-157	157	NearestLocation
109	chrXI	146709	147355	647	12171	7.77976	1220.62	1217.17	YKL162C-A	145922	146074	upstream	-635	635	NearestLocation
110	chrXI	150608	151469	862	5135	4.86021	516.487	513.553	YKL161C	149386	150687	overlapStart	79	79	NearestLocation
111	chrXI	163768	164264	497	34	1.25757	5.21392	3.43663	YKL152C	163642	164385	inside	617	121	NearestLocation
112	chrXI	259443	259873	431	23	1.2201	4.06298	2.32745	YKL096W-A	259253	259531	overlapEnd	190	88	NearestLocation
113	chrXI	260326	261983	1658	38327	15.8383	3837.27	3832.74	YKL096W	261132	261851	includeFeature	-806	132	NearestLocation
114	chrXI	326423	327140	718	56	1.31063	7.48424	5.64247	YKL060C	326408	327487	inside	1064	15	NearestLocation
115	chrXI	355511	356605	1095	14028	8.44884	1406.39	1402.85	YKL044W	356322	356642	overlapStart	-811	37	NearestLocation
116	chrXI	518766	519252	487	4603	4.6344	463.257	460.376	YKR040C	518063	518566	upstream	-200	200	NearestLocation
117	chrXII	122646	123275	630	12601	7.93719	1263.67	1260.2	YLL014W	121322	121648	downstream	1324	998	NearestLocation
118	chrXII	230513	231112	600	9955	6.84682	998.839	995.543	YLR042C	229966	230451	upstream	-62	62	NearestLocation
119	chrXII	232506	233888	1383	87	1.39721	10.6385	8.73578	YLR044C	232390	234081	inside	1575	116	NearestLocation
120	chrXII	320038	320484	447	2502	3.50286	252.89	250.246	YLR089C	318237	320015	upstream	-23	23	NearestLocation
121	chrXII	368081	368678	598	14178	8.36536	1421.42	1417.87	YLR108C	366667	368124	overlapStart	43	43	NearestLocation
122	chrXII	369112	370146	1035	356	1.82359	37.8103	35.6637	YLR110C	369697	370098	includeFeature	986	48	NearestLocation
123	chrXII	451570	458961	7392	3120	1.28417	314.728	312.005	YLR154W-A	452438	452623	includeFeature	-868	868	NearestLocation
124	chrXII	460023	461117	1095	974	1.13345	99.8148	97.4261	YLR154C-G	462522	462671	downstream	2648	1405	NearestLocation
125	chrXII	463105	468103	4999	2857	1.27094	288.398	285.71	YLR154C-G	462522	462671	upstream	-434	434	NearestLocation
126	chrXII	490043	490322	280	1849	1.32249	187.484	184.932	YLR162W-A	490406	490594	upstream	-363	84	NearestLocation
127	chrXII	592296	592683	388	135	1.4956	15.5654	13.5957	YLR227C	590562	592043	upstream	-253	253	NearestLocation
128	chrXII	605293	605601	309	46	1.29553	6.48873	4.67202	YLR229C	604212	604787	upstream	-506	506	NearestLocation
129	chrXII	643844	644384	541	2628	3.5783	265.559	262.899	YLR254C	644404	644973	downstream	1129	20	NearestLocation
130	chrXII	680694	681179	486	1512	2.85673	153.698	151.202	YLR270W	681186	682238	upstream	-492	7	NearestLocation
131	chrXII	710500	711153	654	10229	7.04836	1026.29	1022.97	YLR286C	708448	710136	upstream	-364	364	NearestLocation
132	chrXII	722736	723278	543	7809	6.07753	784.077	780.93	YLR296W	722978	723304	overlapStart	-242	26	NearestLocation
133	chrXII	727935	729862	1928	3055	3.82428	308.312	305.596	YLR299C-A	727911	728003	overlapStart	68	24	NearestLocation
134	chrXII	827024	827473	450	2224	3.33231	225.044	222.438	YLR349W	827521	828027	upstream	-497	48	NearestLocation
135	chrXII	941620	942251	632	429	1.89791	45.1045	42.9168	YLR410W-B	941483	946796	inside	137	137	NearestLocation
136	chrXII	945309	945747	439	1153	2.52776	117.732	115.303	YLR411W	947253	947978	upstream	-1944	1506	NearestLocation
137	chrXII	954642	955266	625	3688	4.16866	371.655	368.864	YLR416C	954259	954889	overlapStart	247	247	NearestLocation
138	chrXII	977038	977672	635	6399	5.00981	642.949	639.911	YLR424W	973395	975521	downstream	3643	1517	NearestLocation
139	chrXII	980947	981428	482	310	1.63038	33.1941	31.0764	YLR425W	982894	986817	upstream	-1947	1466	NearestLocation
140	chrXII	1064015	1064419	405	2268	3.079	229.451	226.839	YLR461W	1062919	1063281	downstream	1096	734	NearestLocation
141	chrXIII	9703	10294	592	6696	5.60195	672.737	669.672	YML131W	10198	11295	overlapStart	-495	96	NearestLocation
142	chrXIII	37350	38027	678	920	2.38703	94.4476	92.0742	YML116W	38196	39824	upstream	-846	169	NearestLocation
143	chrXIII	115435	115913	479	2356	3.28756	238.265	235.641	YML076C	112513	115347	upstream	-88	88	NearestLocation
144	chrXIII	133115	133562	448	1332	2.72257	135.7	133.237	YML070W	133475	135229	overlapStart	-360	87	NearestLocation
145	chrXIII	167691	168711	1021	7082	5.49152	711.347	708.252	YML054C-A	167623	167781	overlapStart	90	68	NearestLocation
146	chrXIII	262732	263005	274	272	1.68507	29.3126	27.2219	YML004C	261705	262685	upstream	-47	47	NearestLocation
147	chrXIII	267968	268211	244	132	1.45324	15.1939	13.2296	YML001W	267174	267800	downstream	794	168	NearestLocation
148	chrXIII	286897	287702	806	1778	2.96213	180.425	177.883	YMR011W	288079	289704	upstream	-1182	377	NearestLocation
149	chrXIII	306120	307030	911	7574	5.97913	760.624	757.493	YMR017W	307489	308682	upstream	-1369	459	NearestLocation
150	chrXIII	346901	347514	614	7120	5.78562	715.128	712.029	YMR037C	344403	346517	upstream	-384	384	NearestLocation
151	chrXIII	361609	362134	526	216	1.59997	23.6772	21.6306	YMR045C	357359	362627	inside	1018	493	NearestLocation
152	chrXIII	408367	408862	496	5503	5.06406	553.278	550.313	YMR070W	409154	410626	upstream	-787	292	NearestLocation
153	chrXIII	433164	433936	773	12972	8.07166	1300.77	1297.28	YMR083W	434788	435915	upstream	-1624	852	NearestLocation
154	chrXIII	510815	511241	427	2167	3.29623	219.299	216.702	YMR122C	510701	511075	overlapStart	260	114	NearestLocation
155	chrXIII	552830	553193	364	593	2.08925	61.5981	59.3362	YMR144W	553362	554390	upstream	-532	169	NearestLocation
156	chrXIII	600905	601606	702	13372	8.18258	1340.73	1337.22	YMR169C	599352	600872	upstream	-33	33	NearestLocation
157	chrXIII	607969	608630	662	10451	7.13363	1048.45	1045.12	YMR172C-A	607828	608211	overlapStart	242	141	NearestLocation
158	chrXIII	767973	768433	461	658	2.15485	68.1799	65.8929	YMR247C	763351	768039	overlapStart	66	66	NearestLocation
159	chrXIII	908283	908567	285	171	1.35466	19.148	17.1412	YMR316C-B	907321	907629	upstream	-654	654	NearestLocation
160	chrXIV	7185	7790	606	10777	7.25827	1081.08	1077.73	YNL337W	7165	7419	overlapEnd	20	20	NearestLocation
161	chrXIV	275802	276342	541	4287	4.47697	431.567	428.717	YNL192W	276502	279897	upstream	-700	160	NearestLocation
162	chrXIV	300880	302488	1609	21505	10.935	2154.34	2150.51	YNL179C	300666	301103	overlapStart	223	214	NearestLocation
163	chrXIV	442438	443029	592	2069	3.23391	209.501	206.917	YNL097C	441366	442358	upstream	-80	80	NearestLocation
164	chrXIV	559287	559795	509	2989	3.59994	301.626	298.92	YNL036W	559814	560479	upstream	-527	19	NearestLocation
165	chrXIV	563446	563844	399	898	2.12041	92.2523	89.8858	YNL036W	559814	560479	downstream	3632	2967	NearestLocation
166	chrXIV	567057	568082	1026	2609	3.28977	263.652	260.995	YNL035C	568522	569691	downstream	2634	440	NearestLocation
167	chrXIV	689885	690334	450	4866	4.76231	489.527	486.62	YNR034W	690321	691286	overlapStart	-436	13	NearestLocation
168	chrXIV	739084	739616	533	3274	3.94564	330.183	327.44	YNR060W	739951	742110	upstream	-867	335	NearestLocation
169	chrXV	548	1186	639	18106	9.75447	1814.39	1810.69	YOL166W-A	585	740	includeFeature	-37	37	NearestLocation
170	chrXV	43121	43861	741	28602	13.0898	2864.25	2860.22	YOL151W	43694	44722	overlapStart	-573	167	NearestLocation
171	chrXV	115940	116446	507	6658	5.17099	668.893	665.831	YOL105C	114138	115808	upstream	-132	132	NearestLocation
172	chrXV	159456	160628	1173	81	1.38409	10.048	8.15476	YOL086C	159548	160594	includeFeature	1138	34	NearestLocation
173	chrXV	161752	162314	563	1342	2.7321	136.666	134.2	YOL085C	161673	162014	overlapStart	262	79	NearestLocation
174	chrXV	288117	288421	305	57	1.32505	7.59149	5.74689	YOL019W-A	288420	288572	overlapStart	-303	1	NearestLocation
175	chrXV	382755	383574	820	43892	17.3339	4394.08	4389.2	YOR028C	383533	384420	overlapEnd	1665	41	NearestLocation
176	chrXV	384571	385574	1004	7281	5.8545	731.225	728.115	YOR029W	384600	384935	includeFeature	-29	29	NearestLocation
177	chrXV	443749	444372	624	3534	4.08667	356.219	353.447	YOR062C	442725	443531	upstream	-218	218	NearestLocation
178	chrXV	638502	639191	690	1727	3.0076	175.275	172.742	YOR161C	636939	638558	overlapStart	56	56	NearestLocation
179	chrXV	705498	705857	360	970	2.16605	99.4201	97.0325	YOR192C-C	703988	704224	upstream	-1274	1274	NearestLocation
180	chrXV	709298	709637	340	689	2.0509	71.2147	68.9169	YOR192C-B	704419	709732	inside	434	95	NearestLocation
181	chrXV	796904	797515	612	33948	14.6248	3399.15	3394.88	YOR246C	795801	796793	upstream	-111	111	NearestLocation
182	chrXV	854121	854426	306	214	1.61857	23.5339	21.4888	YOR289W	853357	854112	downstream	764	9	NearestLocation
183	chrXV	908315	909073	759	36536	15.3463	3658.11	3653.68	YOR317W	909343	911445	upstream	-1028	270	NearestLocation
184	chrXV	911873	912620	748	8865	6.51046	889.733	886.514	YOR318C	911784	912436	overlapStart	563	89	NearestLocation
185	chrXV	974345	974923	579	6440	5.16479	647.069	644.028	YOR344C	977194	978069	downstream	3724	2271	NearestLocation
186	chrXV	988056	989566	1511	18166	9.85917	1820.36	1816.65	YOR348C	986899	988782	overlapStart	726	726	NearestLocation
187	chrXV	991186	991603	418	2452	3.46455	247.849	245.212	YOR349W	989789	992833	inside	1397	1230	NearestLocation
188	chrXV	1039265	1039735	471	4170	4.41793	419.871	417.033	YOR374W	1039840	1041399	upstream	-575	105	NearestLocation
189	chrXV	1079418	1079917	500	4054	4.3589	408.279	405.452	YOR392W	1079282	1079725	overlapEnd	136	136	NearestLocation
190	chrXV	1083668	1084112	445	2559	3.31259	258.603	255.952	YOR394C-A	1084202	1084369	downstream	701	90	NearestLocation
191	chrXVI	7019	7486	468	3012	3.72688	303.99	301.281	YPL282C	7933	8427	downstream	1408	447	NearestLocation
192	chrXVI	11252	11738	487	4352	4.50977	438.109	435.253	YPL280W	11887	12600	upstream	-635	149	NearestLocation
193	chrXVI	38469	39011	543	4332	4.49993	436.143	433.289	YPL266W	39121	40077	upstream	-652	110	NearestLocation
194	chrXVI	54609	55145	537	4617	4.64096	464.592	461.711	YPL258C	53498	55153	inside	544	8	NearestLocation
195	chrXVI	56198	56506	309	105	1.40252	12.4582	10.5293	YPL257W-B	56748	62016	upstream	-550	242	NearestLocation
196	chrXVI	62192	62537	346	129	1.38925	14.9299	12.9681	YPL257W	63279	63860	upstream	-1087	742	NearestLocation
197	chrXVI	188730	189301	572	1708	2.99449	173.358	170.828	YPL189W	189154	190983	overlapStart	-424	147	NearestLocation
198	chrXVI	286406	287420	1015	3657	4.15227	368.55	365.763	YPL141C	283464	286061	upstream	-345	345	NearestLocation
199	chrXVI	340492	340950	459	5078	4.86399	510.733	507.804	YPL111W	339944	340945	overlapEnd	548	5	NearestLocation
200	chrXVI	431577	432610	1034	27600	12.7946	2764.04	2760.04	YPL061W	432588	434090	overlapStart	-1011	22	NearestLocation
201	chrXVI	433406	434298	893	183	1.56917	20.4031	18.3849	YPL060W	434523	435764	upstream	-1117	225	NearestLocation
202	chrXVI	566668	567202	535	2490	3.40821	251.72	249.078	YPR005C	565787	566671	overlapStart	3	3	NearestLocation
203	chrXVI	585686	586323	638	5099	4.74639	512.881	509.95	YPR013C	584632	585585	upstream	-101	101	NearestLocation
204	chrXVI	645335	646033	699	455	1.94166	47.7945	45.5931	YPR036W-A	645950	646153	overlapStart	-615	83	NearestLocation
205	chrXVI	678717	679468	752	8541	6.37927	857.302	854.102	YPR064W	678951	679370	includeFeature	-234	98	NearestLocation
206	chrXVI	769172	769522	351	343	1.74385	36.5205	34.3816	YPR118W	767752	768987	downstream	1420	185	NearestLocation
207	chrXVI	828811	829639	829	1471	2.82721	149.598	147.109	YPR149W	829918	830439	upstream	-1107	279	NearestLocation

## Sheet: MT(N)
Peaks overlapping in Replicates 1 and 2
Sko1-MT.HA (No Treatment)
	seqnames	start	end	width	score	signalValue	pValue	qValue	feature	start_position	end_position	insideFeature	distancetoFeature	shortestDistance	fromOverlappingOrNearest
1	chrI	20595	21169	575	2026	2.74519	204.961	202.641	YAL064W	21566	21850	upstream	-971	397	NearestLocation
2	chrI	28510	30160	1651	22070	10.4773	2210.33	2207.07	YAL063C	24000	27968	upstream	-542	542	NearestLocation
3	chrI	69979	70552	574	394	1.82327	41.3079	39.4099	YAL039C	68716	69525	upstream	-454	454	NearestLocation
4	chrI	71568	72589	1022	57	1.30319	7.32537	5.73986	YAL038W	71786	73288	overlapStart	-218	218	NearestLocation
5	chrI	141590	142073	484	468	1.88883	48.7723	46.839	YAL003W	142174	143160	upstream	-584	101	NearestLocation
6	chrI	142974	143419	446	31	1.22127	4.64374	3.12854	YAL002W	143707	147531	upstream	-733	288	NearestLocation
7	chrI	151264	151715	452	218	1.57611	23.6575	21.8741	YAL001C	147594	151166	upstream	-98	98	NearestLocation
8	chrI	165959	166185	227	215	1.47778	23.3116	21.5315	YAR010C	164544	165866	upstream	-93	93	NearestLocation
9	chrII	6332	7038	707	13370	7.33522	1339.97	1337.02	YBL109W	5790	6125	downstream	542	207	NearestLocation
10	chrII	33614	34246	633	21642	10.3658	2167.47	2164.23	YBL099W	37053	38690	upstream	-3439	2807	NearestLocation
11	chrII	135939	136303	365	1488	2.74089	151.04	148.81	YBL044W	135998	136366	overlapStart	-59	59	NearestLocation
12	chrII	164991	165782	792	7773	5.76872	780.029	777.31	YBL029C-A	164488	164772	upstream	-219	219	NearestLocation
13	chrII	195737	196234	498	2538	3.37543	256.241	253.858	YBL015W	194122	195702	downstream	1615	35	NearestLocation
14	chrII	221700	222124	425	789	2.18138	80.9793	78.9292	YBL005W-B	221330	226598	inside	370	370	NearestLocation
15	chrII	235949	236315	367	132	1.44719	14.9001	13.2032	YBL003C	235394	235792	upstream	-157	157	NearestLocation
16	chrII	238055	238488	434	239	1.61123	25.7564	23.9558	YBL001C	237153	237467	upstream	-588	588	NearestLocation
17	chrII	250908	251280	373	251	1.62562	27.0062	25.1963	YBR007C	248806	251016	overlapStart	108	108	NearestLocation
18	chrII	267264	267880	617	5569	4.58299	559.546	556.938	YBR014C	266725	267336	overlapStart	72	72	NearestLocation
19	chrII	281019	281309	291	289	1.69505	30.8253	28.9888	YBR021W	281443	283344	upstream	-424	134	NearestLocation
20	chrII	291971	292722	752	3031	3.65552	305.604	303.171	YBR025C	290681	291865	upstream	-106	106	NearestLocation
21	chrII	329492	330094	603	5274	4.64816	530.003	527.41	YBR045C	328173	330092	overlapStart	600	2	NearestLocation
22	chrII	341051	341597	547	1930	3.02783	195.356	193.05	YBR053C	339675	340751	upstream	-300	300	NearestLocation
23	chrII	342308	342836	529	219	1.59926	23.7213	21.9376	YBR054W	343101	344135	upstream	-793	265	NearestLocation
24	chrII	371202	371921	720	4114	4.19951	413.958	411.442	YBR066C	370037	370699	upstream	-503	503	NearestLocation
25	chrII	378831	379070	240	131	1.45862	14.8167	13.1203	YBR069C	376574	378433	upstream	-398	398	NearestLocation
26	chrII	391533	391845	313	638	2.07435	65.8187	63.8183	YBR076C-A	391351	391617	overlapStart	84	84	NearestLocation
27	chrII	408598	408888	291	102	1.40482	11.9442	10.2827	YBR083W	409169	410629	upstream	-571	281	NearestLocation
28	chrII	419250	420217	968	6160	5.11414	618.643	616.006	YBR085C-A	418907	419164	upstream	-86	86	NearestLocation
29	chrII	466077	466660	584	1116	2.47487	113.842	111.698	YBR112C	462870	465770	upstream	-307	307	NearestLocation
30	chrII	476563	477483	921	4436	4.35195	446.216	443.678	YBR117C	474199	476437	upstream	-126	126	NearestLocation
31	chrII	555362	556146	785	274	1.67681	29.2753	27.4484	YBR158W	556549	558198	upstream	-1187	403	NearestLocation
32	chrII	560903	561483	581	10255	6.70128	1028.34	1025.51	YBR161W	561634	562764	upstream	-731	151	NearestLocation
33	chrII	624945	625215	271	62	1.31515	7.81224	6.21689	YBR201C-A	624493	624696	upstream	-249	249	NearestLocation
34	chrII	691883	692719	837	32011	13.2561	3204.64	3201.12	YBR237W	691969	694518	overlapStart	-86	86	NearestLocation
35	chrII	731122	731845	724	40151	15.3603	4018.85	4015.15	YBR259W	730387	732453	inside	735	608	NearestLocation
36	chrIII	830	1466	637	14940	8.17473	1497.1	1494.09	YCL076W	1392	2135	overlapStart	-562	74	NearestLocation
37	chrIII	29047	29408	362	147	1.44943	16.4625	14.7484	YCL055W	27929	28936	downstream	1118	111	NearestLocation
38	chrIII	44072	44926	855	9116	6.28282	914.42	911.638	YCL047C	43661	44437	overlapStart	365	365	NearestLocation
39	chrIII	73931	74415	485	2147	3.04905	217.065	214.729	YCL026C-B	73405	73986	overlapStart	55	55	NearestLocation
40	chrIII	78245	78970	726	169	1.52438	18.7111	16.9731	YCL024W	79162	82275	upstream	-917	192	NearestLocation
41	chrIII	84035	84500	466	145	1.37941	16.3005	14.5883	YCL021W-A	83620	83997	downstream	415	38	NearestLocation
42	chrIII	84727	85819	1093	2795	3.32325	282.007	279.598	YCL019W	85102	90415	overlapStart	-375	375	NearestLocation
43	chrIII	88912	89427	516	2766	3.32038	279.055	276.649	YCL018W	91324	92418	upstream	-2412	1897	NearestLocation
44	chrIII	114271	114645	375	153	1.47747	17.0942	15.373	YCL001W-B	113770	114024	downstream	501	247	NearestLocation
45	chrIII	122347	123129	783	164	1.50804	18.143	16.412	YCR006C	122530	123003	includeFeature	656	126	NearestLocation
46	chrIII	123504	123981	478	111	1.40794	12.8669	11.1947	YCR006C	122530	123003	upstream	-501	501	NearestLocation
47	chrIII	137213	139002	1790	188	1.55427	20.6166	18.8604	YCR012W	137746	138996	includeFeature	-533	6	NearestLocation
48	chrIII	152139	152517	379	599	2.01016	61.9671	59.9805	YCR018C-A	151608	151862	upstream	-277	277	NearestLocation
49	chrIII	163317	164134	818	5176	4.68484	520.189	517.603	YCR025C	163446	163856	includeFeature	539	129	NearestLocation
50	chrIII	168269	168954	686	484	1.8047	50.4195	48.4789	YCR027C	167370	167999	upstream	-270	270	NearestLocation
51	chrIII	236089	236562	474	1567	2.79469	159.031	156.785	YCR067C	233125	236322	overlapStart	233	233	NearestLocation
52	chrIII	299002	299420	419	309	1.72165	32.77	30.9201	YCR098C	297049	298605	upstream	-397	397	NearestLocation
53	chrIII	315424	316074	651	24963	10.3745	2499.75	2496.39	YCR108C	315997	316188	overlapEnd	764	77	NearestLocation
54	chrIV	8924	9352	429	6518	5.26358	654.47	651.815	YDL246C	8683	9756	inside	832	241	NearestLocation
55	chrIV	13631	14101	471	275	1.66306	29.3731	27.5459	YDL245C	11657	13360	upstream	-271	271	NearestLocation
56	chrIV	62053	62524	472	2624	3.43433	264.818	262.426	YDL221W	62011	62562	inside	42	38	NearestLocation
57	chrIV	76600	77366	767	81127	24.7846	8117.38	8112.76	YDL214C	74446	76545	upstream	-55	55	NearestLocation
58	chrIV	89588	90336	749	8327	5.98393	835.507	832.761	YDL206W	90176	92464	overlapStart	-588	160	NearestLocation
59	chrIV	132765	133218	454	316	1.73062	33.4893	31.6347	YDL182W	133437	134723	upstream	-672	219	NearestLocation
60	chrIV	232035	232681	647	11329	7.08387	1135.83	1132.96	YDL128W	232652	233887	overlapStart	-617	29	NearestLocation
61	chrIV	234235	234720	486	363	1.78741	38.1988	36.3168	YDL127W	234927	235853	upstream	-692	207	NearestLocation
62	chrIV	342497	343188	692	25911	11.5912	2594.57	2591.18	YDL060W	341619	343985	inside	878	797	NearestLocation
63	chrIV	356846	357338	493	92	1.3839	10.9055	9.25841	YDL055C	355674	356759	upstream	-87	87	NearestLocation
64	chrIV	368436	368686	251	148	1.48851	16.5355	14.82	YDL048C	366739	368211	upstream	-225	225	NearestLocation
65	chrIV	386552	386972	421	396	1.82626	41.5716	39.6723	YDL037C	384601	385587	upstream	-965	965	NearestLocation
66	chrIV	392165	392532	368	839	2.25369	86.0536	83.9879	YDL035C	389172	392057	upstream	-108	108	NearestLocation
67	chrIV	407539	408039	501	1581	2.80366	160.377	158.129	YDL025C	405344	407206	upstream	-333	333	NearestLocation
68	chrIV	410842	411809	968	17516	9.11936	1754.74	1751.64	YDL022W	411825	413000	upstream	-983	16	NearestLocation
69	chrIV	416765	417217	453	160	1.50496	17.7277	16.0006	YDL020C	415113	416708	upstream	-57	57	NearestLocation
70	chrIV	442032	442570	539	761	2.1596	78.1604	76.119	YDL005C	441014	442309	overlapStart	277	261	NearestLocation
71	chrIV	449509	450021	513	1147	2.45225	116.907	114.755	YDL001W	447984	449276	downstream	1525	233	NearestLocation
72	chrIV	453851	454252	402	2497	3.23587	252.123	249.744	YDR003W	454122	454754	overlapStart	-271	130	NearestLocation
73	chrIV	465140	465553	414	822	2.23874	84.2861	82.2255	YDR010C	465051	465383	overlapStart	243	89	NearestLocation
74	chrIV	506954	507740	787	1180	2.52269	120.236	118.075	YDR033W	508147	509109	upstream	-1193	407	NearestLocation
75	chrIV	509551	509840	290	144	1.47476	16.1624	14.4519	YDR033W	508147	509109	downstream	1404	442	NearestLocation
76	chrIV	514938	515659	722	25483	10.8713	2551.72	2548.36	YDR034C	509737	512109	upstream	-2829	2829	NearestLocation
77	chrIV	518697	519626	930	1278	2.38316	129.992	127.808	YDR034C-D	514043	519356	overlapStart	659	270	NearestLocation
78	chrIV	538778	539398	621	5373	4.51707	539.939	537.342	YDR040C	535192	538467	upstream	-311	311	NearestLocation
79	chrIV	541994	542337	344	51	1.27795	6.69115	5.12065	YDR042C	540601	541203	upstream	-791	791	NearestLocation
80	chrIV	543692	544697	1006	3691	3.99327	371.598	369.11	YDR043C	542674	543369	upstream	-323	323	NearestLocation
81	chrIV	546028	546261	234	42	1.26434	5.84954	4.29904	YDR044W	546642	547628	upstream	-614	381	NearestLocation
82	chrIV	555334	556856	1523	540	1.95087	55.965	54.0011	YDR050C	555726	556472	includeFeature	1138	384	NearestLocation
83	chrIV	591601	592496	896	12007	7.32	1203.68	1200.78	YDR073W	592439	592948	overlapStart	-838	57	NearestLocation
84	chrIV	593156	593579	424	173	1.53035	19.0856	17.3438	YDR074W	593893	596583	upstream	-737	314	NearestLocation
85	chrIV	599614	602127	2514	94361	27.5733	9441.36	9436.13	YDR077W	600793	601809	includeFeature	-1179	318	NearestLocation
86	chrIV	616330	616892	563	7795	5.77769	782.317	779.597	YDR085C	614288	616150	upstream	-180	180	NearestLocation
87	chrIV	621244	621599	356	1124	2.48085	114.634	112.488	YDR089W	622112	624721	upstream	-868	513	NearestLocation
88	chrIV	675876	676372	497	12007	7.32	1203.68	1200.78	YDR110W	676102	677802	overlapStart	-226	226	NearestLocation
89	chrIV	722358	723019	662	904	2.30749	92.5345	90.449	YDR133C	720962	721297	upstream	-1061	1061	NearestLocation
90	chrIV	872292	872678	387	440	1.84536	46.0129	44.0927	YDR210W-B	872112	877425	inside	180	180	NearestLocation
91	chrIV	875807	876495	689	19743	9.4644	1977.48	1974.31	YDR210W-B	872112	877425	inside	3695	930	NearestLocation
92	chrIV	894001	894386	386	279	1.68279	29.7313	27.9014	YDR215C	894089	894502	overlapEnd	501	88	NearestLocation
93	chrIV	954848	955404	557	391	1.82029	41.0448	39.1481	YDR246W-A	955133	955333	includeFeature	-285	71	NearestLocation
94	chrIV	976091	977041	951	9518	6.43227	954.656	951.857	YDR260C	976717	977229	overlapEnd	1138	188	NearestLocation
95	chrIV	981005	981255	251	36	1.24486	5.2182	3.68703	YDR261W-B	981462	986775	upstream	-457	207	NearestLocation
96	chrIV	981574	982175	602	948	2.23139	96.9011	94.8037	YDR261W-B	981462	986775	inside	112	112	NearestLocation
97	chrIV	985168	985855	688	20194	9.65518	2022.66	2019.47	YDR261W-B	981462	986775	inside	3706	920	NearestLocation
98	chrIV	1011288	1011590	303	513	1.9518	53.2713	51.3184	YDR274C	1011589	1011960	overlapEnd	672	1	NearestLocation
99	chrIV	1080490	1080863	374	333	1.75154	35.1936	33.3285	YDR309C	1079048	1080199	upstream	-291	291	NearestLocation
100	chrIV	1165028	1165878	851	1375	2.66318	139.769	137.563	YDR345C	1162957	1164660	upstream	-368	368	NearestLocation
101	chrIV	1166397	1166771	375	965	2.35536	98.6969	96.5945	YDR345C	1162957	1164660	upstream	-1737	1737	NearestLocation
102	chrIV	1213364	1214012	649	5017	4.61797	504.354	501.777	YDR368W	1213904	1214842	overlapStart	-540	108	NearestLocation
103	chrIV	1314645	1315196	552	4571	4.41472	459.727	457.18	YDR422C	1315326	1317773	downstream	3128	130	NearestLocation
104	chrIV	1345203	1345690	488	2443	3.33271	246.764	244.391	YDR442W	1345647	1346039	overlapStart	-444	43	NearestLocation
105	chrIV	1468669	1469303	635	7995	5.8554	802.236	799.506	YDR510W	1469400	1469705	upstream	-731	97	NearestLocation
106	chrIV	1489970	1490395	426	461	1.898	48.1099	46.1793	YDR524C-A	1489871	1489990	overlapStart	20	20	NearestLocation
107	chrIV	1506809	1507725	917	20471	10.019	2050.36	2047.16	YDR535C	1506606	1507362	overlapStart	553	203	NearestLocation
108	chrIX	21791	22163	373	216	1.59611	23.4225	21.6409	YIL172C	16784	18553	upstream	-3238	3238	NearestLocation
109	chrIX	84823	85192	370	1755	2.91724	177.788	175.509	YIL140W	85053	87837	overlapStart	-230	139	NearestLocation
110	chrIX	127690	128035	346	394	1.81664	41.3186	39.4206	YIL123W	128151	129581	upstream	-461	116	NearestLocation
111	chrIX	129793	130305	513	3043	3.66149	306.734	304.3	YIL122W	130610	131665	upstream	-817	305	NearestLocation
112	chrIX	137999	139398	1400	25031	11.3432	2506.52	2503.16	YIL119C	136654	137877	upstream	-122	122	NearestLocation
113	chrIX	142480	143207	728	1715	2.84902	173.797	171.526	YIL116W	142928	144085	overlapStart	-448	279	NearestLocation
114	chrIX	160398	160813	416	846	2.25966	86.7647	84.6968	YIL108W	160887	162977	upstream	-489	74	NearestLocation
115	chrIX	169639	170069	431	2207	3.19521	223.056	220.713	YIL105C	167581	169641	overlapStart	2	2	NearestLocation
116	chrIX	248851	249532	682	235	1.62301	25.3097	23.5125	YIL057C	247902	248396	upstream	-455	455	NearestLocation
117	chrIX	254222	254875	654	1039	2.41509	106.038	103.915	YIL054W	254543	254860	includeFeature	-321	15	NearestLocation
118	chrIX	365404	365694	291	235	1.62301	25.3097	23.5125	YIR005W	364889	365335	downstream	515	69	NearestLocation
119	chrIX	384225	384481	257	52	1.29124	6.8538	5.2785	YIR017C	383556	384119	upstream	-106	106	NearestLocation
120	chrIX	386295	387122	828	39204	15.1212	3924.1	3920.42	YIR018C-A	385564	385701	upstream	-594	594	NearestLocation
121	chrIX	388168	389119	952	1172	2.51672	119.429	117.27	YIR018C-A	385564	385701	upstream	-2467	2467	NearestLocation
122	chrIX	427085	427833	749	3464	3.87969	348.924	346.455	YIR038C	423809	424513	upstream	-2572	2572	NearestLocation
123	chrIX	433039	433683	645	4782	4.30201	480.846	478.284	YIR040C	433389	433721	overlapEnd	682	38	NearestLocation
124	chrIX	438637	439659	1023	32678	9.58816	3271.34	3267.81	YIR042C	435273	435983	upstream	-2654	2654	NearestLocation
125	chrV	18819	19302	484	261	1.65888	27.9253	26.1078	YEL070W	19589	21097	upstream	-770	287	NearestLocation
126	chrV	23376	23826	451	919	2.31944	93.9997	91.9099	YEL069C	21537	23231	upstream	-145	145	NearestLocation
127	chrV	42618	43145	528	1563	2.7917	158.583	156.337	YEL059C-A	42400	42624	overlapStart	6	6	NearestLocation
128	chrV	68983	69747	765	2303	3.252	232.747	230.391	YEL045C	68840	69265	overlapStart	282	143	NearestLocation
129	chrV	77515	77988	474	360	1.78442	37.9444	36.0638	YEL040W	78053	79456	upstream	-538	65	NearestLocation
130	chrV	84680	86316	1637	10713	6.86567	1074.15	1071.3	YEL034C-A	85613	86215	includeFeature	1535	101	NearestLocation
131	chrV	117485	117917	433	667	2.10125	68.7156	66.7048	YEL020C-B	117183	117380	upstream	-105	105	NearestLocation
132	chrV	140241	141599	1359	5936	4.99361	596.295	593.669	YEL008W	140512	140892	includeFeature	-271	271	NearestLocation
133	chrV	151860	153278	1419	356	1.77044	37.5179	35.64	YER001W	153520	155808	upstream	-1660	242	NearestLocation
134	chrV	174682	175135	454	304	1.70276	32.2867	30.4408	YER011W	175248	176012	upstream	-566	113	NearestLocation
135	chrV	191977	192314	338	937	2.33439	95.8435	93.7486	YER017C	189503	191788	upstream	-189	189	NearestLocation
136	chrV	241944	242353	410	272	1.67383	29.0483	27.223	YER045C	240032	241501	upstream	-443	443	NearestLocation
137	chrV	260126	260394	269	89	1.37792	10.6172	8.97419	YER053C	258737	259639	upstream	-487	487	NearestLocation
138	chrV	260860	261932	1073	1940	3.03381	196.323	194.016	YER053C-A	260933	261046	includeFeature	186	73	NearestLocation
139	chrV	268620	269027	408	375	1.80235	39.4817	37.593	YER056C	266512	268113	upstream	-507	507	NearestLocation
140	chrV	280801	281170	370	325	1.74257	34.4587	32.598	YER062C	279930	280682	upstream	-119	119	NearestLocation
141	chrV	295005	295266	262	41	1.26135	5.7429	4.19522	YER069W	295410	298001	upstream	-405	144	NearestLocation
142	chrV	303227	303885	659	192	1.56024	21.0077	19.2479	YER073W	304030	305592	upstream	-803	145	NearestLocation
143	chrV	311286	312200	915	9236	6.32766	926.438	923.651	YER075C	308413	311199	upstream	-87	87	NearestLocation
144	chrV	332717	333403	687	8389	6.00784	841.741	838.992	YER087C-B	332582	332830	overlapStart	113	113	NearestLocation
145	chrV	342481	342806	326	212	1.59013	23.0119	21.234	YER091C-A	342390	342611	overlapStart	130	91	NearestLocation
146	chrV	409186	409594	409	124	1.44666	14.1535	12.4648	YER124C	407342	409063	upstream	-123	123	NearestLocation
147	chrV	425530	425884	355	507	1.94582	52.6871	50.7368	YER131W	423952	424311	downstream	1578	1219	NearestLocation
148	chrV	466492	467113	622	11878	7.27516	1190.71	1187.82	YER148W-A	466185	466763	overlapEnd	307	271	NearestLocation
149	chrV	467903	468266	364	1427	2.69904	144.931	142.714	YER150W	468370	468816	upstream	-467	104	NearestLocation
150	chrV	491056	491464	409	144	1.48253	16.1848	14.4731	YER158W-A	491487	491702	upstream	-431	23	NearestLocation
151	chrV	569156	570009	854	82698	21.7998	8274.51	8269.83	YER188C-A	569608	569907	includeFeature	751	102	NearestLocation
152	chrV	570441	570704	264	20	1.14166	3.52255	2.05085	YER190W	571155	576525	upstream	-714	451	NearestLocation
153	chrVI	31044	31700	657	793	2.07651	81.4243	79.373	YFL051C	30058	30540	upstream	-504	504	NearestLocation
154	chrVI	97531	98191	661	40377	15.4171	4041.43	4037.72	YFL021C-A	95761	96615	upstream	-916	916	NearestLocation
155	chrVI	106499	106992	494	2608	3.42536	263.207	260.817	YFL015C	106469	106963	overlapStart	464	29	NearestLocation
156	chrVI	131347	131584	238	134	1.45927	15.1259	13.4269	YFL004W	131810	134296	upstream	-463	226	NearestLocation
157	chrVI	135632	136107	476	479	1.89784	49.8543	47.9161	YFL003C	134521	137157	inside	1525	1050	NearestLocation
158	chrVI	137392	138776	1385	2544	3.27895	256.873	254.489	YFL002W-A	138204	143517	overlapStart	-812	572	NearestLocation
159	chrVI	141949	142559	611	2425	3.10125	244.951	242.581	YFL002W-A	138204	143517	inside	3745	958	NearestLocation
160	chrVI	148625	148943	319	381	1.80833	39.9998	38.1085	YFR001W	149110	149724	upstream	-485	167	NearestLocation
161	chrVII	23068	23670	603	3048	3.66448	307.299	304.865	YGL253W	23935	25395	upstream	-867	265	NearestLocation
162	chrVII	94605	95076	472	1554	2.78572	157.688	155.445	YGL209W	95858	97006	upstream	-1253	782	NearestLocation
163	chrVII	165738	166406	669	1388	2.67214	141.053	138.844	YGL179C	163409	165091	upstream	-647	647	NearestLocation
164	chrVII	205476	206763	1288	2237	3.21315	226.101	223.753	YGL158W	207033	208571	upstream	-1557	270	NearestLocation
165	chrVII	208235	209077	843	24778	10.8352	2481.17	2477.82	YGL157W	209006	210049	overlapStart	-771	71	NearestLocation
166	chrVII	271002	271627	626	7140	5.51765	716.781	714.095	YGL126W	270997	272139	inside	5	5	NearestLocation
167	chrVII	319535	319955	421	1338	2.23542	136.061	133.863	YGL097W	321782	323230	upstream	-2247	1827	NearestLocation
168	chrVII	323796	324143	348	256	1.6529	27.4816	25.6673	YGL096W	325331	326161	upstream	-1535	1188	NearestLocation
169	chrVII	324807	325094	288	44	1.26733	5.95725	4.4039	YGL096W	325331	326161	upstream	-524	237	NearestLocation
170	chrVII	384654	385607	954	2319	3.26097	234.29	231.932	YGL062W	385196	388732	overlapStart	-542	411	NearestLocation
171	chrVII	413254	413665	412	1549	2.78274	157.242	154.999	YGL045W	414102	415730	upstream	-848	437	NearestLocation
172	chrVII	428080	428402	323	464	1.90099	48.3908	46.4589	YGL037C	427297	427947	upstream	-133	133	NearestLocation
173	chrVII	472497	472791	295	107	1.41378	12.4028	10.7352	YGL012W	472855	474276	upstream	-358	64	NearestLocation
174	chrVII	478929	480614	1686	1553	2.77258	157.614	155.372	YGL009C	476313	478652	upstream	-277	277	NearestLocation
175	chrVII	482985	484493	1509	69842	22.3276	6988.58	6984.3	YGL007C-A	482941	483027	overlapStart	42	42	NearestLocation
176	chrVII	511328	511766	439	1246	2.52732	126.824	124.647	YGR010W	511545	512823	overlapStart	-217	217	NearestLocation
177	chrVII	528440	528871	432	86	1.37194	10.3323	8.6936	YGR023W	529264	530919	upstream	-824	393	NearestLocation
178	chrVII	570141	570589	449	2768	3.05045	279.235	276.829	YGR038C-B	562199	567467	upstream	-2674	2674	NearestLocation
179	chrVII	573696	574789	1094	1708	2.76384	173.081	170.811	YGR039W	574888	575199	upstream	-1192	99	NearestLocation
180	chrVII	576593	576915	323	74	1.34228	9.07781	7.46053	YGR041W	577487	579130	upstream	-894	572	NearestLocation
181	chrVII	591768	593156	1389	21307	10.2671	2133.98	2130.75	YGR050C	592086	592442	includeFeature	674	318	NearestLocation
182	chrVII	609685	610035	351	235	1.62301	25.3097	23.5125	YGR060W	610564	611493	upstream	-879	529	NearestLocation
183	chrVII	650829	651455	627	22131	10.5092	2216.43	2213.17	YGR086C	649598	650617	upstream	-212	212	NearestLocation
184	chrVII	653823	654409	587	1811	2.95311	183.42	181.133	YGR088W	654634	656322	upstream	-811	225	NearestLocation
185	chrVII	701775	702046	272	124	1.4301	14.1526	12.4648	YGR107W	702667	703116	upstream	-892	621	NearestLocation
186	chrVII	702805	703294	490	1278	2.59443	130.072	127.888	YGR107W	702667	703116	overlapEnd	138	138	NearestLocation
187	chrVII	709120	709385	266	84	1.33972	10.0862	8.45168	YGR109W-B	707610	712254	inside	1510	1510	NearestLocation
188	chrVII	766149	766497	349	423	1.85615	44.2473	42.3353	YGR139W	765726	766064	downstream	423	85	NearestLocation
189	chrVII	779807	781008	1202	28467	12.2996	2850.17	2846.73	YGR144W	780399	781379	overlapStart	-592	371	NearestLocation
190	chrVII	788478	788956	479	1165	2.46198	118.732	116.575	YGR149W	789031	790329	upstream	-553	75	NearestLocation
191	chrVII	801826	802199	374	76	1.34658	9.29924	7.67797	YGR157W	802440	805049	upstream	-614	241	NearestLocation
192	chrVII	809610	810006	397	179	1.53932	19.6535	17.9063	YGR161C	808629	809420	upstream	-190	190	NearestLocation
193	chrVII	810679	811127	449	839	2.25369	86.0536	83.9879	YGR161W-C	810227	810505	downstream	452	174	NearestLocation
194	chrVII	811625	812326	702	2397	3.28757	242.134	239.767	YGR161W-B	811738	817051	overlapStart	-113	113	NearestLocation
195	chrVII	815496	816037	542	2633	3.25729	265.729	263.336	YGR161W-B	811738	817051	inside	3758	1014	NearestLocation
196	chrVII	878324	878900	577	1240	2.52205	126.195	124.02	YGR189C	876669	878192	upstream	-132	132	NearestLocation
197	chrVII	882539	884724	2186	1517	2.75974	153.936	151.7	YGR192C	882812	883810	includeFeature	1271	273	NearestLocation
198	chrVII	951342	951582	241	116	1.43172	13.3444	11.6652	YGR230W	951894	952307	upstream	-552	312	NearestLocation
199	chrVII	959293	959606	314	96	1.39286	11.3452	9.69215	YGR234W	959904	961103	upstream	-611	298	NearestLocation
200	chrVII	974210	974675	466	22	1.19858	3.73267	2.25101	YGR240C-A	974577	974777	overlapEnd	567	98	NearestLocation
201	chrVII	976754	977405	652	41558	15.713	4159.59	4155.85	YGR243W	977336	977776	overlapStart	-582	69	NearestLocation
202	chrVII	986758	987837	1080	30215	12.7749	3025	3021.52	YGR249W	988049	989419	upstream	-1291	212	NearestLocation
203	chrVII	989769	990337	569	436	1.8711	45.6113	43.6927	YGR249W	988049	989419	downstream	1720	350	NearestLocation
204	chrVII	1000239	1000541	303	123	1.44367	13.9899	12.3031	YGR254W	1000927	1002240	upstream	-688	386	NearestLocation
205	chrVII	1069168	1069605	438	660	2.09527	68.0675	66.059	YGR287C	1067222	1068991	upstream	-177	177	NearestLocation
206	chrVII	1083189	1084004	816	31326	12.8899	3136.2	3132.7	YGR295C	1081584	1082729	upstream	-460	460	NearestLocation
207	chrVIII	5211	5909	699	23953	9.10658	2398.64	2395.33	YHL048C-A	5663	5797	includeFeature	586	112	NearestLocation
208	chrVIII	12560	13162	603	9811	6.53988	983.939	981.127	YHL045W	12502	12849	overlapEnd	58	58	NearestLocation
209	chrVIII	16693	18637	1945	42928	16.0538	4296.65	4292.88	YHL041W	17392	17841	includeFeature	-699	699	NearestLocation
210	chrVIII	48184	48565	382	495	1.93387	51.5267	49.5814	YHL028W	48763	50580	upstream	-579	198	NearestLocation
211	chrVIII	50390	50947	558	1167	2.48794	118.934	116.777	YHL027W	51111	52988	upstream	-721	164	NearestLocation
212	chrVIII	105265	105883	619	383	1.78719	40.2666	38.374	YHR001W	106055	107368	upstream	-790	172	NearestLocation
213	chrVIII	122016	122741	726	72	1.33906	8.8318	7.21743	YHR007C-A	122550	122765	overlapEnd	749	24	NearestLocation
214	chrVIII	150449	151435	987	17449	9.09844	1748.02	1744.92	YHR022C-A	151217	151306	includeFeature	857	129	NearestLocation
215	chrVIII	174847	175639	793	106511	30.0631	10658.2	10651.2	YHR033W	175548	176819	overlapStart	-701	91	NearestLocation
216	chrVIII	201358	201627	270	56	1.3002	7.206	5.62309	YHR047C	198740	201310	upstream	-48	48	NearestLocation
217	chrVIII	205849	206601	753	45284	16.6336	4532.29	4528.49	YHR049W	206462	207193	overlapStart	-613	139	NearestLocation
218	chrVIII	236341	236703	363	948	2.34336	96.9563	94.8582	YHR070C-A	236102	236512	overlapStart	171	171	NearestLocation
219	chrVIII	279932	280766	835	3607	3.95142	363.189	360.709	YHR086W-A	280231	280392	includeFeature	-299	299	NearestLocation
220	chrVIII	289863	290762	900	12578	7.4939	1260.75	1257.83	YHR093W	289142	289690	downstream	721	173	NearestLocation
221	chrVIII	292216	294732	2517	24557	11.2087	2459.11	2455.77	YHR094C	290913	292625	overlapStart	409	409	NearestLocation
222	chrVIII	296704	297300	597	8853	6.18419	888.146	885.376	YHR096C	294669	296447	upstream	-257	257	NearestLocation
223	chrVIII	322780	323586	807	18552	9.43918	1858.41	1855.28	YHR104W	323409	324392	overlapStart	-629	177	NearestLocation
224	chrVIII	375151	376103	953	10620	6.8328	1064.94	1062.1	YHR137W	375709	377250	overlapStart	-558	394	NearestLocation
225	chrVIII	405798	406522	725	3649	3.97235	367.385	364.901	YHR155W	407103	410789	upstream	-1305	581	NearestLocation
226	chrVIII	455654	456047	394	123	1.44367	13.9899	12.3031	YHR177W	456591	457952	upstream	-937	544	NearestLocation
227	chrVIII	461939	462268	330	126	1.44965	14.3179	12.6273	YHR179W	462502	463704	upstream	-563	234	NearestLocation
228	chrVIII	524534	525212	679	40909	14.7201	4094.71	4090.99	YHR211W	525392	528619	upstream	-858	180	NearestLocation
229	chrVIII	531191	532100	910	1107	2.3856	112.927	110.786	YHR211W	525392	528619	downstream	5799	2572	NearestLocation
230	chrVIII	548573	548850	278	381	1.6468	40.0197	38.1283	YHR214C-B	543964	549346	inside	773	496	NearestLocation
231	chrVIII	556952	557293	342	133	1.40081	15.0798	13.3809	YHR217C	556581	557042	overlapStart	90	90	NearestLocation
232	chrVIII	562210	562612	403	2004	2.1515	202.786	200.47	YHR219C-A	561199	561681	upstream	-529	529	NearestLocation
233	chrX	18738	19170	433	3891	3.77927	391.655	389.154	YJL221C	16767	18536	upstream	-202	202	NearestLocation
234	chrX	31460	31758	299	237	1.626	25.5233	23.7244	YJL213W	32163	33158	upstream	-703	405	NearestLocation
235	chrX	36700	37228	529	442	1.87708	46.1618	44.2404	YJL211C	36757	37200	includeFeature	500	28	NearestLocation
236	chrX	68875	69217	343	136	1.46759	15.3232	13.6209	YJL196C	67850	68782	upstream	-93	93	NearestLocation
237	chrX	100997	101408	412	591	2.02951	61.1034	59.1197	YJL171C	99704	100894	upstream	-103	103	NearestLocation
238	chrX	117065	117407	343	450	1.88604	46.9926	45.0671	YJL161W	117245	117787	overlapStart	-180	162	NearestLocation
239	chrX	120034	120336	303	101	1.40183	11.793	10.1336	YJL159W	120449	121690	upstream	-415	113	NearestLocation
240	chrX	123107	123958	852	2908	3.58976	293.27	290.85	YJL158C	122265	122948	upstream	-159	159	NearestLocation
241	chrX	173213	173512	300	325	1.74257	34.4587	32.598	YJL130C	165723	172367	upstream	-846	846	NearestLocation
242	chrX	180817	182267	1451	315	1.72004	33.4282	31.5747	YJL127C-B	181551	181709	includeFeature	892	558	NearestLocation
243	chrX	195324	195947	624	269	1.67084	28.8222	26.9984	YJL115W	196287	197126	upstream	-963	340	NearestLocation
244	chrX	219976	220792	817	15856	8.59629	1588.73	1585.69	YJL107C	217705	220016	overlapStart	40	40	NearestLocation
245	chrX	268446	269188	743	4695	4.47151	472.062	469.508	YJL088W	268799	269815	overlapStart	-353	353	NearestLocation
246	chrX	294549	295050	502	299	1.70969	31.8215	29.9778	YJL077W-A	294799	294885	includeFeature	-250	165	NearestLocation
247	chrX	453493	455485	1993	2251	3.18847	227.522	225.172	YJR009C	453683	454681	includeFeature	1188	190	NearestLocation
248	chrX	545345	545770	426	1448	2.68534	147.116	144.894	YJR059W	545787	548243	upstream	-442	17	NearestLocation
249	chrX	606261	606881	621	1008	2.39118	102.976	100.861	YJR094C	604569	605651	upstream	-610	610	NearestLocation
250	chrX	641445	642179	735	21449	10.309	2148.17	2144.94	YJR117W	642007	643368	overlapStart	-562	172	NearestLocation
251	chrX	662961	663191	231	105	1.4108	12.249	10.5835	YJR127C	658917	663059	overlapStart	98	98	NearestLocation
252	chrX	703293	703976	684	16373	8.76068	1640.42	1637.36	YJR147W	703885	705272	overlapStart	-592	91	NearestLocation
253	chrX	705314	705578	265	64	1.32113	8.06151	6.46127	YJR148W	705744	706874	upstream	-430	166	NearestLocation
254	chrX	735152	735668	517	566	2.0056	58.6471	56.6726	YJR159W	736044	737117	upstream	-892	376	NearestLocation
255	chrX	736263	736889	627	8343	5.9899	837.064	834.317	YJR159W	736044	737117	inside	219	219	NearestLocation
256	chrX	744710	745128	419	524	1.79605	54.415	52.458	YJR162C	744911	745261	overlapEnd	551	133	NearestLocation
257	chrXI	507	1223	717	15985	8.36766	1601.61	1598.56	YKL225W	451	798	overlapEnd	56	56	NearestLocation
258	chrXI	67860	69121	1262	3873	4.08294	389.83	387.329	YKL201C	63930	67466	upstream	-394	394	NearestLocation
259	chrXI	99724	100281	558	689	2.12217	71.003	68.9848	YKL182W	100671	106826	upstream	-947	390	NearestLocation
260	chrXI	142750	143656	907	25677	11.5255	2571.15	2567.78	YKL164C	141794	142819	overlapStart	69	69	NearestLocation
261	chrXI	146680	147378	699	26039	11.6271	2607.36	2603.97	YKL162C-A	145922	146074	upstream	-606	606	NearestLocation
262	chrXI	150566	151600	1035	13522	7.8341	1355.18	1352.23	YKL161C	149386	150687	overlapStart	121	121	NearestLocation
263	chrXI	229893	231598	1706	1020	2.38739	104.163	102.045	YKL110C	228939	229880	upstream	-13	13	NearestLocation
264	chrXI	258527	262036	3510	74437	23.3379	7448.21	7443.78	YKL097C	258503	258913	overlapStart	386	24	NearestLocation
265	chrXI	307013	307329	317	294	1.66416	31.3218	29.4821	YKL069W	307285	307827	overlapStart	-272	44	NearestLocation
266	chrXI	310003	310436	434	1101	2.46292	112.264	110.125	YKL068W	310199	313078	overlapStart	-196	196	NearestLocation
267	chrXI	326375	328310	1936	4494	4.37885	451.991	449.449	YKL060C	326408	327487	includeFeature	1112	33	NearestLocation
268	chrXI	355311	356696	1386	35597	14.1976	3563.38	3559.78	YKL044W	356322	356642	includeFeature	-1011	54	NearestLocation
269	chrXI	393452	393724	273	105	1.4108	12.249	10.5835	YKL023W	393721	394554	overlapStart	-269	3	NearestLocation
270	chrXI	408119	408412	294	269	1.67084	28.8222	26.9984	YKL016C	407465	407989	upstream	-130	130	NearestLocation
271	chrXI	428692	429200	509	2278	3.23706	230.182	227.83	YKL007W	429302	430108	upstream	-610	102	NearestLocation
272	chrXI	439933	440348	416	211	1.56355	22.9298	21.1533	YKL001C	438777	439385	upstream	-548	548	NearestLocation
273	chrXI	514106	514714	609	195	1.5462	21.3517	19.5897	YKR039W	515063	516871	upstream	-957	349	NearestLocation
274	chrXI	517099	517463	365	487	1.9249	50.6635	48.7218	YKR041W	518198	518950	upstream	-1099	735	NearestLocation
275	chrXI	517934	519298	1365	14452	8.14197	1448.28	1445.29	YKR040C	518063	518566	includeFeature	632	129	NearestLocation
276	chrXI	533485	533768	284	237	1.626	25.5233	23.7244	YKR052C	532550	533464	upstream	-21	21	NearestLocation
277	chrXI	611114	611451	338	381	1.77276	39.997	38.1064	YKR091W	611525	612265	upstream	-411	74	NearestLocation
278	chrXI	614398	615645	1248	1523	2.7648	154.573	152.335	YKR093W	615730	617535	upstream	-1332	85	NearestLocation
279	chrXII	89	363	275	645	1.66525	66.5399	64.5371	YLL067W-A	843	1325	upstream	-754	480	NearestLocation
280	chrXII	5570	5989	420	102	1.29934	11.8864	10.2265	YLL066W-B	5605	5775	includeFeature	-35	35	NearestLocation
281	chrXII	97614	97874	261	134	1.45465	15.1527	13.4532	YLL024C	95566	97485	upstream	-129	129	NearestLocation
282	chrXII	122439	123314	876	26488	11.7526	2652.26	2648.87	YLL014W	121322	121648	downstream	1117	791	NearestLocation
283	chrXII	130860	131176	317	447	1.88305	46.715	44.7908	YLL009C	131205	131414	downstream	554	29	NearestLocation
284	chrXII	150687	151101	415	173	1.53035	19.0856	17.3438	YLL001W	147890	150163	downstream	2797	524	NearestLocation
285	chrXII	230446	231307	862	22969	10.4692	2300.19	2296.91	YLR042C	229966	230451	overlapStart	5	5	NearestLocation
286	chrXII	234345	234740	396	179	1.53932	19.6535	17.9063	YLR044C	232390	234081	upstream	-264	264	NearestLocation
287	chrXII	259775	260074	300	190	1.55726	20.8118	19.0538	YLR058C	257992	259401	upstream	-374	374	NearestLocation
288	chrXII	319983	320547	565	5259	4.72557	528.51	525.918	YLR089C	318237	320015	overlapStart	32	32	NearestLocation
289	chrXII	367888	368696	809	27912	12.1472	2794.66	2791.22	YLR108C	366667	368124	overlapStart	236	236	NearestLocation
290	chrXII	369331	371327	1997	2936	3.6047	296.058	293.635	YLR112W	370791	371210	includeFeature	-1460	117	NearestLocation
291	chrXII	390455	390983	529	8901	6.20212	892.907	890.135	YLR121C	388744	390270	upstream	-185	185	NearestLocation
292	chrXII	404090	404458	369	766	2.19092	78.7279	76.6845	YLR130C	402794	404062	upstream	-28	28	NearestLocation
293	chrXII	439992	440255	264	33	1.23486	4.90585	3.38373	YLR149C	437631	439823	upstream	-169	169	NearestLocation
294	chrXII	451559	458901	7343	4746	1.33467	477.164	474.606	YLR154W-A	452438	452623	includeFeature	-879	879	NearestLocation
295	chrXII	459815	461125	1311	3443	1.24991	346.832	344.365	YLR154C-G	462522	462671	downstream	2856	1397	NearestLocation
296	chrXII	462430	468055	5626	4771	1.33498	479.716	477.155	YLR154C-G	462522	462671	includeFeature	241	92	NearestLocation
297	chrXII	490035	490338	304	3203	1.41043	322.758	320.31	YLR162W-A	490406	490594	upstream	-371	68	NearestLocation
298	chrXII	602485	603135	651	2198	3.08447	222.223	219.88	YLR228C	600019	602463	upstream	-22	22	NearestLocation
299	chrXII	635937	636540	604	447	1.88305	46.715	44.7908	YLR249W	636780	639914	upstream	-843	240	NearestLocation
300	chrXII	643806	644422	617	4170	4.22641	419.593	417.073	YLR254C	644404	644973	overlapEnd	1167	18	NearestLocation
301	chrXII	680654	681174	521	2858	3.56286	288.275	285.859	YLR270W	681186	682238	upstream	-532	12	NearestLocation
302	chrXII	710457	711220	764	26617	11.7885	2665.13	2661.73	YLR286C	708448	710136	upstream	-321	321	NearestLocation
303	chrXII	722635	723346	712	19328	9.67531	1935.97	1932.81	YLR296W	722978	723304	includeFeature	-343	42	NearestLocation
304	chrXII	727862	729216	1355	8249	5.95404	827.734	824.991	YLR299C-A	727911	728003	includeFeature	141	49	NearestLocation
305	chrXII	731884	732357	474	182	1.53691	19.988	18.2386	YLR303W	732542	733876	upstream	-658	185	NearestLocation
306	chrXII	737766	738113	348	321	1.73659	33.9725	32.1147	YLR304C	735212	737548	upstream	-218	218	NearestLocation
307	chrXII	789856	790180	325	52	1.29124	6.8538	5.2785	YLR332W	790676	791806	upstream	-820	496	NearestLocation
308	chrXII	808950	809665	716	330	1.74855	34.9479	33.0843	YLR342W	809997	815627	upstream	-1047	332	NearestLocation
309	chrXII	826967	827497	531	4905	4.56715	493.073	490.503	YLR349W	827521	828027	upstream	-554	24	NearestLocation
310	chrXII	941611	942266	656	1217	2.5496	123.891	121.721	YLR410W-B	941483	946796	inside	128	128	NearestLocation
311	chrXII	945252	945755	504	2934	3.41856	295.838	293.415	YLR411W	947253	947978	upstream	-2001	1498	NearestLocation
312	chrXII	949582	950306	725	481	1.91892	50.0913	48.1519	YLR412C-A	950267	950473	overlapEnd	891	39	NearestLocation
313	chrXII	950619	951082	464	1221	2.55258	124.299	122.128	YLR413W	951156	953183	upstream	-537	74	NearestLocation
314	chrXII	954563	955295	733	6532	5.26956	655.916	653.26	YLR417W	955010	956710	overlapStart	-447	285	NearestLocation
315	chrXII	977012	977732	721	21259	9.23042	2129.2	2125.97	YLR424W	973395	975521	downstream	3617	1491	NearestLocation
316	chrXII	980652	981471	820	708	1.94417	72.875	70.8513	YLR425W	982894	986817	upstream	-2242	1423	NearestLocation
317	chrXII	1063926	1064500	575	7604	5.39699	763.176	760.467	YLR461W	1062919	1063281	downstream	1007	645	NearestLocation
318	chrXIII	9702	10326	625	14717	8.22865	1474.8	1471.8	YML131W	10198	11295	overlapStart	-496	128	NearestLocation
319	chrXIII	16751	17182	432	825	2.24173	84.6386	82.577	YML127W	17064	18809	overlapStart	-313	118	NearestLocation
320	chrXIII	25621	26529	909	439	1.87409	45.8862	43.9661	YML122C	26038	26418	includeFeature	797	111	NearestLocation
321	chrXIII	37315	38093	779	3043	3.66149	306.734	304.3	YML116W	38196	39824	upstream	-881	103	NearestLocation
322	chrXIII	115384	115939	556	5218	4.70763	524.459	521.87	YML076C	112513	115347	upstream	-37	37	NearestLocation
323	chrXIII	119157	119411	255	28	1.2195	4.35359	2.84789	YML075C	115734	118898	upstream	-259	259	NearestLocation
324	chrXIII	133007	133549	543	2842	3.55389	286.616	284.202	YML070W	133475	135229	overlapStart	-468	74	NearestLocation
325	chrXIII	167665	168937	1273	10451	6.6724	1047.97	1045.13	YML054C-A	167623	167781	overlapStart	116	42	NearestLocation
326	chrXIII	253172	253399	228	31	1.22394	4.70644	3.1905	YML007C-A	253162	253272	overlapStart	100	10	NearestLocation
327	chrXIII	258965	259296	332	66	1.31751	8.27101	6.66781	YML006C	256092	258416	upstream	-549	549	NearestLocation
328	chrXIII	262741	262995	255	246	1.62393	26.4638	24.6578	YML004C	261705	262685	upstream	-56	56	NearestLocation
329	chrXIII	267869	268284	416	1030	2.32955	105.132	103.012	YML001W	267174	267800	downstream	695	69	NearestLocation
330	chrXIII	286828	287828	1001	4423	4.2974	444.861	442.325	YMR011W	288079	289704	upstream	-1251	251	NearestLocation
331	chrXIII	296824	297083	260	170	1.50623	18.7936	17.0552	YMR013C	295179	296738	upstream	-86	86	NearestLocation
332	chrXIII	302708	303294	587	944	2.34037	96.5848	94.4878	YMR015C	300869	302485	upstream	-223	223	NearestLocation
333	chrXIII	305984	307084	1101	16241	8.71884	1627.22	1624.16	YMR016C	303236	305593	upstream	-391	391	NearestLocation
334	chrXIII	346875	347622	748	16600	8.83242	1663.11	1660.05	YMR037C	344403	346517	upstream	-358	358	NearestLocation
335	chrXIII	361599	362205	607	801	2.16652	82.2014	80.1469	YMR045C	357359	362627	inside	1028	422	NearestLocation
336	chrXIII	362551	363215	665	36	1.21045	5.18603	3.65521	YMR045C	357359	362627	overlapStart	76	76	NearestLocation
337	chrXIII	408310	408934	625	13477	7.81916	1350.71	1347.75	YMR070W	409154	410626	upstream	-844	220	NearestLocation
338	chrXIII	431751	432232	482	102	1.40482	11.9442	10.2827	YMR082C	431769	432125	includeFeature	374	18	NearestLocation
339	chrXIII	433106	434458	1353	25137	11.373	2517.08	2513.72	YMR083W	434788	435915	upstream	-1682	330	NearestLocation
340	chrXIII	510612	511322	711	5306	4.74649	533.248	530.654	YMR122W-A	511315	511569	overlapStart	-703	7	NearestLocation
341	chrXIII	540116	540953	838	8280	5.96599	830.841	828.097	YMR135C	538689	540056	upstream	-60	60	NearestLocation
342	chrXIII	552767	553239	473	1944	3.0368	196.807	194.499	YMR144W	553362	554390	upstream	-595	123	NearestLocation
343	chrXIII	556890	557419	530	256	1.6529	27.4816	25.6673	YMR145C	554793	556475	upstream	-415	415	NearestLocation
344	chrXIII	589558	590370	813	2151	3.16234	217.513	215.177	YMR164C	587274	589550	upstream	-8	8	NearestLocation
345	chrXIII	600859	601605	747	22799	10.7035	2283.18	2279.9	YMR169C	599352	600872	overlapStart	13	13	NearestLocation
346	chrXIII	607931	608671	741	21866	10.4315	2189.88	2186.63	YMR172C-A	607828	608211	overlapStart	280	103	NearestLocation
347	chrXIII	652057	653794	1738	1694	2.87838	171.758	169.49	YMR194C-B	652594	652887	includeFeature	830	537	NearestLocation
348	chrXIII	661594	662209	616	299	1.70969	31.8215	29.9778	YMR199W	662644	664284	upstream	-1050	435	NearestLocation
349	chrXIII	675008	675365	358	348	1.76947	36.683	34.8094	YMR205C	671887	674766	upstream	-242	242	NearestLocation
350	chrXIII	773936	774581	646	689	2.12217	71.003	68.9848	YMR251W-A	774752	774931	upstream	-816	171	NearestLocation
351	chrXIII	831961	832510	550	2082	3.12049	210.53	208.202	YMR281W	832339	833253	overlapStart	-378	171	NearestLocation
352	chrXIII	852150	852459	310	297	1.7067	31.5863	29.7441	YMR291W	852630	854390	upstream	-480	171	NearestLocation
353	chrXIII	880545	880790	246	116	1.43172	13.3444	11.6652	YMR305C	878780	880232	upstream	-313	313	NearestLocation
354	chrXIII	886535	886876	342	111	1.42275	12.8697	11.1963	YMR306C-A	886183	886572	overlapStart	37	37	NearestLocation
355	chrXIII	908283	908578	296	91	1.2458	10.7744	9.12916	YMR316C-B	907321	907629	upstream	-654	654	NearestLocation
356	chrXIII	912297	912933	637	2953	3.61367	297.735	295.31	YMR318C	911061	912143	upstream	-154	154	NearestLocation
357	chrXIII	915023	915591	569	348	1.76947	36.683	34.8094	YMR319C	912880	914538	upstream	-485	485	NearestLocation
358	chrXIV	6299	6589	291	172	1.43844	19.03	17.2895	YNL338W	6561	6719	overlapStart	-262	28	NearestLocation
359	chrXIV	7109	7831	723	32483	13.3816	3251.93	3248.4	YNL337W	7165	7419	includeFeature	-56	56	NearestLocation
360	chrXIV	112466	113116	651	1278	2.59443	130.072	127.888	YNL278W	113271	116453	upstream	-805	155	NearestLocation
361	chrXIV	274002	274346	345	746	2.17298	76.6822	74.6454	YNL193W	274368	276044	upstream	-366	22	NearestLocation
362	chrXIV	275745	276389	645	9746	6.51596	977.409	974.601	YNL192W	276502	279897	upstream	-757	113	NearestLocation
363	chrXIV	281743	282054	312	321	1.73659	33.9725	32.1147	YNL190W	282395	283009	upstream	-652	341	NearestLocation
364	chrXIV	300846	302572	1727	42398	15.9223	4243.62	4239.86	YNL179C	300666	301103	overlapStart	257	180	NearestLocation
365	chrXIV	310335	310663	329	496	1.93045	51.5917	49.6462	YNL172W	310636	315882	overlapStart	-301	27	NearestLocation
366	chrXIV	352037	352319	283	226	1.61106	24.4629	22.6726	YNL145W	352414	352530	upstream	-377	95	NearestLocation
367	chrXIV	442445	443182	738	3891	4.09191	391.668	389.167	YNL097C	441366	442358	upstream	-87	87	NearestLocation
368	chrXIV	461918	462288	371	1303	2.61236	132.577	130.387	YNL087W	462411	465947	upstream	-493	123	NearestLocation
369	chrXIV	500013	501411	1399	722	2.15206	74.3228	72.294	YNL066W	501515	502777	upstream	-1502	104	NearestLocation
370	chrXIV	559217	559853	637	7393	5.44827	742.053	739.355	YNL036W	559814	560479	overlapStart	-597	39	NearestLocation
371	chrXIV	563388	563878	491	3180	3.39169	320.512	318.066	YNL036W	559814	560479	downstream	3574	2909	NearestLocation
372	chrXIV	567031	568266	1236	5773	4.65795	579.927	577.309	YNL035C	568522	569691	downstream	2660	256	NearestLocation
373	chrXIV	576151	576603	453	166	1.5184	18.3401	16.606	YNL031C	575640	576050	upstream	-101	101	NearestLocation
374	chrXIV	602403	602651	249	22	1.19117	3.74328	2.26145	YNL017C	602138	602476	overlapStart	73	73	NearestLocation
375	chrXIV	628639	629069	431	297	1.7067	31.5863	29.7441	YNL001W	627456	628616	downstream	1183	23	NearestLocation
376	chrXIV	631272	631503	232	30	1.22548	4.54004	3.02803	YNR001W-A	631263	631481	overlapEnd	9	9	NearestLocation
377	chrXIV	689777	690425	649	11380	7.1018	1140.94	1138.07	YNR034W	690321	691286	overlapStart	-544	104	NearestLocation
378	chrXIV	739008	739650	643	6503	5.25761	653.025	650.371	YNR060W	739951	742110	upstream	-943	301	NearestLocation
379	chrXV	299	1247	949	51100	18.0355	5113.92	5110.03	YOL166W-A	585	740	includeFeature	-286	286	NearestLocation
380	chrXV	21819	22077	259	202	1.57519	21.9996	20.2309	YOL158C	19491	21311	upstream	-508	508	NearestLocation
381	chrXV	27566	28309	744	776	2.06797	79.7065	77.6607	YOL155W-A	27084	27218	downstream	482	348	NearestLocation
382	chrXV	43088	43971	884	61116	20.3669	6115.75	6111.69	YOL151W	43694	44722	overlapStart	-606	277	NearestLocation
383	chrXV	58501	58988	488	1132	2.48683	115.428	113.28	YOL140W	58759	60030	overlapStart	-258	229	NearestLocation
384	chrXV	68967	69394	428	1388	2.67214	141.053	138.844	YOL136C	67561	68754	upstream	-213	213	NearestLocation
385	chrXV	103786	104214	429	638	2.07435	65.8187	63.8183	YOL114C	103317	103925	overlapStart	139	139	NearestLocation
386	chrXV	109819	110126	308	70	1.33607	8.70116	7.08905	YOL109W	110297	110638	upstream	-478	171	NearestLocation
387	chrXV	115877	116511	635	14209	7.58723	1423.97	1420.99	YOL105C	114138	115808	upstream	-69	69	NearestLocation
388	chrXV	159512	161030	1519	83	1.35442	9.96151	8.32919	YOL086C	159548	160594	includeFeature	1082	36	NearestLocation
389	chrXV	161722	162339	618	2283	3.24005	230.695	228.341	YOL085C	161673	162014	overlapStart	292	49	NearestLocation
390	chrXV	232091	232318	228	160	1.50943	17.7898	16.0613	YOL052C-A	231570	231755	upstream	-336	336	NearestLocation
391	chrXV	265008	265295	288	140	1.46265	15.71	14.0036	YOL032W	265429	266169	upstream	-421	134	NearestLocation
392	chrXV	285592	285920	329	78	1.34406	9.48317	7.85939	YOL021C	282421	285426	upstream	-166	166	NearestLocation
393	chrXV	288192	288530	339	51	1.28825	6.73838	5.16577	YOL019W-A	288420	288572	overlapStart	-228	42	NearestLocation
394	chrXV	304871	305169	299	44	1.26733	5.95725	4.4039	YOL011W	305349	307409	upstream	-478	180	NearestLocation
395	chrXV	312642	312893	252	87	1.3711	10.3781	8.73912	YOL007C	311342	312367	upstream	-275	275	NearestLocation
396	chrXV	326421	326810	390	75	1.34682	9.18298	7.56373	YOR001W	326832	329033	upstream	-411	22	NearestLocation
397	chrXV	347412	347683	272	59	1.30917	7.5669	5.97638	YOR010C	346195	346950	upstream	-462	462	NearestLocation
398	chrXV	382736	383624	889	91890	27.0592	9194.08	9189.04	YOR028C	383533	384420	overlapEnd	1684	91	NearestLocation
399	chrXV	384567	385641	1075	18076	9.29272	1810.74	1807.62	YOR029W	384600	384935	includeFeature	-33	33	NearestLocation
400	chrXV	424186	424608	423	146	1.48552	16.3597	14.646	YOR050C	424270	424617	overlapEnd	431	9	NearestLocation
401	chrXV	426091	426479	389	294	1.69969	31.3149	29.4752	YOR051C	424846	426084	upstream	-7	7	NearestLocation
402	chrXV	429904	430560	657	1954	3.04278	197.776	195.467	YOR054C	427833	429857	upstream	-47	47	NearestLocation
403	chrXV	443659	444432	774	7773	5.76872	780.029	777.31	YOR062C	442725	443531	upstream	-128	128	NearestLocation
404	chrXV	566224	566670	447	1469	2.70074	149.201	146.975	YOR128C	564476	566191	upstream	-33	33	NearestLocation
405	chrXV	594567	594845	279	13	1.14791	2.79361	1.35645	YOR142W-B	595112	600380	upstream	-545	267	NearestLocation
406	chrXV	638440	639279	840	4126	4.20549	415.208	412.691	YOR161C-C	639121	639267	includeFeature	827	12	NearestLocation
407	chrXV	670976	671491	516	2629	3.43732	265.356	262.963	YOR178C	667860	670241	upstream	-735	735	NearestLocation
408	chrXV	705472	705893	422	2707	3.10699	273.144	270.743	YOR192C-C	703988	704224	upstream	-1248	1248	NearestLocation
409	chrXV	709258	710010	753	1248	2.37983	127.006	124.829	YOR192C-B	704419	709732	overlapStart	474	278	NearestLocation
410	chrXV	770198	770483	286	51	1.28825	6.73838	5.16577	YOR230W	770800	772113	upstream	-602	317	NearestLocation
411	chrXV	796897	797606	710	73562	23.1466	7360.68	7356.29	YOR247W	797676	798315	upstream	-779	70	NearestLocation
412	chrXV	882076	882501	426	597	2.03549	61.7239	59.7377	YOR302W	882765	882842	upstream	-689	264	NearestLocation
413	chrXV	903933	904652	720	1750	2.91425	177.321	175.043	YOR314W-A	904458	904568	includeFeature	-525	84	NearestLocation
414	chrXV	908256	909160	905	69384	22.226	6942.71	6938.45	YOR317W	909343	911445	upstream	-1087	183	NearestLocation
415	chrXV	911774	912719	946	19634	9.76797	1966.63	1963.46	YOR318C	911784	912436	includeFeature	662	10	NearestLocation
416	chrXV	970778	971116	339	696	2.07693	71.6593	69.6396	YOR343W-B	970578	975891	inside	200	200	NearestLocation
417	chrXV	974278	975041	764	20626	9.94744	2065.82	2062.62	YOR344C	977194	978069	downstream	3791	2153	NearestLocation
418	chrXV	978395	979450	1056	3364	3.82888	338.936	336.476	YOR344C	977194	978069	upstream	-326	326	NearestLocation
419	chrXV	988003	989611	1609	37781	14.7596	3781.84	3778.2	YOR348C	986899	988782	overlapStart	779	779	NearestLocation
420	chrXV	991058	991685	628	5579	4.86605	560.58	557.971	YOR349W	989789	992833	inside	1269	1148	NearestLocation
421	chrXV	1039231	1039788	558	8766	6.15131	879.438	876.673	YOR374W	1039840	1041399	upstream	-609	52	NearestLocation
422	chrXV	1043069	1043492	424	250	1.64394	26.8217	25.0125	YOR376W	1043191	1043559	overlapStart	-122	67	NearestLocation
423	chrXV	1079379	1079956	578	8522	6.05865	855.035	852.28	YOR392W	1079282	1079725	overlapEnd	97	97	NearestLocation
424	chrXV	1091033	1091284	252	627	1.56551	64.7511	62.7546	YOR396C-A	1090015	1090497	upstream	-536	536	NearestLocation
425	chrXVI	6162	6422	261	196	1.50424	21.448	19.6846	YPL283C	280	6007	upstream	-155	155	NearestLocation
426	chrXVI	6930	7570	641	9878	6.52589	990.703	987.889	YPL282C	7933	8427	downstream	1497	363	NearestLocation
427	chrXVI	11210	11743	534	9028	6.24995	905.636	902.859	YPL280W	11887	12600	upstream	-677	144	NearestLocation
428	chrXVI	38421	39036	616	11809	7.25125	1183.81	1180.92	YPL266W	39121	40077	upstream	-700	85	NearestLocation
429	chrXVI	54586	55173	588	12025	7.32598	1205.41	1202.51	YPL258C	53498	55153	overlapStart	567	20	NearestLocation
430	chrXVI	56142	56640	499	298	1.65551	31.7035	29.861	YPL257W-B	56748	62016	upstream	-606	108	NearestLocation
431	chrXVI	62111	62677	567	489	1.77789	50.885	48.9428	YPL257W	63279	63860	upstream	-1168	602	NearestLocation
432	chrXVI	66972	67316	345	243	1.63497	26.169	24.365	YPL256C	64977	66614	upstream	-358	358	NearestLocation
433	chrXVI	188657	189348	692	4957	4.59106	498.372	495.798	YPL189W	189154	190983	overlapStart	-497	194	NearestLocation
434	chrXVI	214836	215283	448	328	1.74556	34.703	32.8408	YPL177C	213042	213962	upstream	-874	874	NearestLocation
435	chrXVI	286280	287465	1186	6941	5.43694	696.8	694.124	YPL141C	283464	286061	upstream	-219	219	NearestLocation
436	chrXVI	296876	297412	537	2825	3.54492	284.961	282.548	YPL135W	297553	298050	upstream	-677	141	NearestLocation
437	chrXVI	340441	341002	562	11860	7.26919	1188.99	1186.09	YPL111W	339944	340945	overlapEnd	497	57	NearestLocation
438	chrXVI	381398	381710	313	95	1.38987	11.1977	9.54662	YPL089C	379120	381150	upstream	-248	248	NearestLocation
439	chrXVI	431539	432927	1389	58990	19.8797	5903.03	5899.02	YPL061W	432588	434090	overlapStart	-1049	339	NearestLocation
440	chrXVI	453284	454258	975	5051	4.63291	507.687	505.108	YPL056C	453430	453735	includeFeature	451	146	NearestLocation
441	chrXVI	502710	503289	580	12276	7.41266	1230.61	1227.7	YPL025C	502473	503030	overlapStart	320	237	NearestLocation
442	chrXVI	520329	520749	421	252	1.64692	27.0409	25.23	YPL017C	518734	520233	upstream	-96	96	NearestLocation
443	chrXVI	554153	554485	333	252	1.63149	27.0912	25.2801	YPL002C	553627	554328	overlapStart	175	157	NearestLocation
444	chrXVI	566566	567307	742	5483	4.74666	550.955	548.352	YPR005C	565787	566671	overlapStart	105	105	NearestLocation
445	chrXVI	572289	572567	279	74	1.33972	9.09988	7.48115	YPR008W	573018	575102	upstream	-729	451	NearestLocation
446	chrXVI	575347	575786	440	682	2.10543	70.2799	68.2644	YPR009W	576552	577358	upstream	-1205	766	NearestLocation
447	chrXVI	576049	576495	447	666	2.09655	68.6387	66.6286	YPR009W	576552	577358	upstream	-503	57	NearestLocation
448	chrXVI	585644	586779	1136	12935	7.63683	1296.45	1293.52	YPR013C	584632	585585	upstream	-59	59	NearestLocation
449	chrXVI	587162	587559	398	73	1.34205	8.9635	7.3469	YPR014C	587189	587518	includeFeature	356	27	NearestLocation
450	chrXVI	645244	646048	805	1249	2.57351	127.173	124.996	YPR036W-A	645950	646153	overlapStart	-706	98	NearestLocation
451	chrXVI	678699	679511	813	20953	10.1625	2098.61	2095.39	YPR064W	678951	679370	includeFeature	-252	141	NearestLocation
452	chrXVI	694943	695254	312	85	1.36895	10.1912	8.55472	YPR074W-A	695018	695188	includeFeature	-75	66	NearestLocation
453	chrXVI	739539	740084	546	2402	3.30879	242.581	240.213	YPR106W	740061	741392	overlapStart	-522	23	NearestLocation
454	chrXVI	770880	771111	232	47	1.27534	6.35335	4.79109	YPR119W	771653	773128	upstream	-773	542	NearestLocation
455	chrXVI	776502	777083	582	1529	2.76442	155.195	152.957	YPR120C	773875	775182	upstream	-1320	1320	NearestLocation
456	chrXVI	785641	785885	245	68	1.32405	8.42608	6.82027	YPR124W	786208	787428	upstream	-567	323	NearestLocation
457	chrXVI	809724	810172	449	83	1.3146	10.0205	8.38786	YPR137C-B	805001	810269	inside	545	97	NearestLocation
458	chrXVI	822149	822375	227	78	1.35401	9.49982	7.87451	YPR145W	822620	824338	upstream	-471	245	NearestLocation
459	chrXVI	828754	829684	931	3156	3.72127	318.11	315.666	YPR149W	829918	830439	upstream	-1164	234	NearestLocation
460	chrXVI	840849	841078	230	99	1.39884	11.6429	9.98551	YPR157W	841266	842669	upstream	-417	188	NearestLocation
461	chrXVI	856679	857213	535	35	1.21422	5.10543	3.57732	YPR159W	857583	859745	upstream	-904	370	NearestLocation
462	chrXVI	927479	928664	1186	1974	3.05473	199.72	197.407	YPR195C	927965	928294	includeFeature	815	370	NearestLocation

## Sheet: WT(N) Only
Peaks overlapping in Replicates 1 and 2
Unique to Sko1-WT.HA (No Treatment)
	seqnames	start	end	width	peak	feature	start_position	end_position	insideFeature	distancetoFeature	shortestDistance	fromOverlappingOrNearest
1	chrI	72934	73524	591	1	YAL037C-A	73426	73518	includeFeature	584	6	NearestLocation
2	chrII	197530	197821	292	2	YBL015W	194122	195702	downstream	3408	1828	NearestLocation
3	chrII	478404	478805	402	3	YBR119W	479338	480323	upstream	-934	533	NearestLocation
4	chrIII	90859	91098	240	4	YCL018W	91324	92418	upstream	-465	226	NearestLocation
5	chrVII	481164	482700	1537	5	YGL008C	479910	482666	overlapStart	1502	34	NearestLocation
6	chrVII	876409	876744	336	6	YGR188C	872044	875109	upstream	-1300	1300	NearestLocation
7	chrVIII	243702	244118	417	7	YHR073W	242582	245572	inside	1120	1120	NearestLocation
8	chrVIII	255233	255521	289	8	YHR077C	252374	255756	inside	523	235	NearestLocation
9	chrVIII	451422	452656	1235	9	YHR174W	451327	452640	overlapEnd	95	16	NearestLocation
10	chrX	228037	228481	445	10	YJL104W	227327	227776	downstream	710	261	NearestLocation
11	chrX	558330	558656	327	11	YJR065C	557809	559158	inside	828	502	NearestLocation
12	chrXI	163768	164264	497	12	YKL152C	163642	164385	inside	617	121	NearestLocation
13	chrXII	232506	233888	1383	13	YLR044C	232390	234081	inside	1575	116	NearestLocation
14	chrXII	592296	592683	388	14	YLR227C	590562	592043	upstream	-253	253	NearestLocation
15	chrXII	605293	605601	309	15	YLR229C	604212	604787	upstream	-506	506	NearestLocation
16	chrXIII	767973	768433	461	16	YMR247C	763351	768039	overlapStart	66	66	NearestLocation
17	chrXV	854121	854426	306	17	YOR289W	853357	854112	downstream	764	9	NearestLocation
18	chrXV	1083668	1084112	445	18	YOR394C-A	1084202	1084369	downstream	701	90	NearestLocation
19	chrXVI	433406	434298	893	19	YPL060W	434523	435764	upstream	-1117	225	NearestLocation
20	chrXVI	769172	769522	351	20	YPR118W	767752	768987	downstream	1420	185	NearestLocation

## Sheet: MT(N) Only
Peaks overlapping in Replicates 1 and 2
Unique to Sko1-MT.HA (No Treatment)
	seqnames	start	end	width	feature	start_position	end_position	insideFeature	distancetoFeature	shortestDistance	fromOverlappingOrNearest
1	chrI	20595	21169	575	YAL064W	21566	21850	upstream	-971	397	NearestLocation
2	chrI	69979	70552	574	YAL039C	68716	69525	upstream	-454	454	NearestLocation
3	chrI	141590	142073	484	YAL003W	142174	143160	upstream	-584	101	NearestLocation
4	chrI	142974	143419	446	YAL002W	143707	147531	upstream	-733	288	NearestLocation
5	chrI	151264	151715	452	YAL001C	147594	151166	upstream	-98	98	NearestLocation
6	chrII	135939	136303	365	YBL044W	135998	136366	overlapStart	-59	59	NearestLocation
7	chrII	164991	165782	792	YBL029C-A	164488	164772	upstream	-219	219	NearestLocation
8	chrII	195737	196234	498	YBL015W	194122	195702	downstream	1615	35	NearestLocation
9	chrII	221700	222124	425	YBL005W-B	221330	226598	inside	370	370	NearestLocation
10	chrII	235949	236315	367	YBL003C	235394	235792	upstream	-157	157	NearestLocation
11	chrII	238055	238488	434	YBL001C	237153	237467	upstream	-588	588	NearestLocation
12	chrII	250908	251280	373	YBR007C	248806	251016	overlapStart	108	108	NearestLocation
13	chrII	281019	281309	291	YBR021W	281443	283344	upstream	-424	134	NearestLocation
14	chrII	291971	292722	752	YBR025C	290681	291865	upstream	-106	106	NearestLocation
15	chrII	341051	341597	547	YBR053C	339675	340751	upstream	-300	300	NearestLocation
16	chrII	342308	342836	529	YBR054W	343101	344135	upstream	-793	265	NearestLocation
17	chrII	371202	371921	720	YBR066C	370037	370699	upstream	-503	503	NearestLocation
18	chrII	378831	379070	240	YBR069C	376574	378433	upstream	-398	398	NearestLocation
19	chrII	391533	391845	313	YBR076C-A	391351	391617	overlapStart	84	84	NearestLocation
20	chrII	408598	408888	291	YBR083W	409169	410629	upstream	-571	281	NearestLocation
21	chrII	466077	466660	584	YBR112C	462870	465770	upstream	-307	307	NearestLocation
22	chrII	476563	477483	921	YBR117C	474199	476437	upstream	-126	126	NearestLocation
23	chrII	555362	556146	785	YBR158W	556549	558198	upstream	-1187	403	NearestLocation
24	chrII	624945	625215	271	YBR201C-A	624493	624696	upstream	-249	249	NearestLocation
25	chrIII	29047	29408	362	YCL055W	27929	28936	downstream	1118	111	NearestLocation
26	chrIII	73931	74415	485	YCL026C-B	73405	73986	overlapStart	55	55	NearestLocation
27	chrIII	78245	78970	726	YCL024W	79162	82275	upstream	-917	192	NearestLocation
28	chrIII	114271	114645	375	YCL001W-B	113770	114024	downstream	501	247	NearestLocation
29	chrIII	122347	123129	783	YCR006C	122530	123003	includeFeature	656	126	NearestLocation
30	chrIII	123504	123981	478	YCR006C	122530	123003	upstream	-501	501	NearestLocation
31	chrIII	152139	152517	379	YCR018C-A	151608	151862	upstream	-277	277	NearestLocation
32	chrIII	236089	236562	474	YCR067C	233125	236322	overlapStart	233	233	NearestLocation
33	chrIII	299002	299420	419	YCR098C	297049	298605	upstream	-397	397	NearestLocation
34	chrIV	8924	9352	429	YDL246C	8683	9756	inside	832	241	NearestLocation
35	chrIV	13631	14101	471	YDL245C	11657	13360	upstream	-271	271	NearestLocation
36	chrIV	62053	62524	472	YDL221W	62011	62562	inside	42	38	NearestLocation
37	chrIV	132765	133218	454	YDL182W	133437	134723	upstream	-672	219	NearestLocation
38	chrIV	234235	234720	486	YDL127W	234927	235853	upstream	-692	207	NearestLocation
39	chrIV	356846	357338	493	YDL055C	355674	356759	upstream	-87	87	NearestLocation
40	chrIV	368436	368686	251	YDL048C	366739	368211	upstream	-225	225	NearestLocation
41	chrIV	386552	386972	421	YDL037C	384601	385587	upstream	-965	965	NearestLocation
42	chrIV	392165	392532	368	YDL035C	389172	392057	upstream	-108	108	NearestLocation
43	chrIV	407539	408039	501	YDL025C	405344	407206	upstream	-333	333	NearestLocation
44	chrIV	416765	417217	453	YDL020C	415113	416708	upstream	-57	57	NearestLocation
45	chrIV	442032	442570	539	YDL005C	441014	442309	overlapStart	277	261	NearestLocation
46	chrIV	465140	465553	414	YDR010C	465051	465383	overlapStart	243	89	NearestLocation
47	chrIV	506954	507740	787	YDR033W	508147	509109	upstream	-1193	407	NearestLocation
48	chrIV	509551	509840	290	YDR033W	508147	509109	downstream	1404	442	NearestLocation
49	chrIV	538778	539398	621	YDR040C	535192	538467	upstream	-311	311	NearestLocation
50	chrIV	541994	542337	344	YDR042C	540601	541203	upstream	-791	791	NearestLocation
51	chrIV	543692	544697	1006	YDR043C	542674	543369	upstream	-323	323	NearestLocation
52	chrIV	546028	546261	234	YDR044W	546642	547628	upstream	-614	381	NearestLocation
53	chrIV	593156	593579	424	YDR074W	593893	596583	upstream	-737	314	NearestLocation
54	chrIV	621244	621599	356	YDR089W	622112	624721	upstream	-868	513	NearestLocation
55	chrIV	722358	723019	662	YDR133C	720962	721297	upstream	-1061	1061	NearestLocation
56	chrIV	894001	894386	386	YDR215C	894089	894502	overlapEnd	501	88	NearestLocation
57	chrIV	954848	955404	557	YDR246W-A	955133	955333	includeFeature	-285	71	NearestLocation
58	chrIV	976091	977041	951	YDR260C	976717	977229	overlapEnd	1138	188	NearestLocation
59	chrIV	981005	981255	251	YDR261W-B	981462	986775	upstream	-457	207	NearestLocation
60	chrIV	1011288	1011590	303	YDR274C	1011589	1011960	overlapEnd	672	1	NearestLocation
61	chrIV	1080490	1080863	374	YDR309C	1079048	1080199	upstream	-291	291	NearestLocation
62	chrIV	1165028	1165878	851	YDR345C	1162957	1164660	upstream	-368	368	NearestLocation
63	chrIV	1166397	1166771	375	YDR345C	1162957	1164660	upstream	-1737	1737	NearestLocation
64	chrIV	1314645	1315196	552	YDR422C	1315326	1317773	downstream	3128	130	NearestLocation
65	chrIV	1345203	1345690	488	YDR442W	1345647	1346039	overlapStart	-444	43	NearestLocation
66	chrIV	1468669	1469303	635	YDR510W	1469400	1469705	upstream	-731	97	NearestLocation
67	chrIV	1489970	1490395	426	YDR524C-A	1489871	1489990	overlapStart	20	20	NearestLocation
68	chrIX	21791	22163	373	YIL172C	16784	18553	upstream	-3238	3238	NearestLocation
69	chrIX	84823	85192	370	YIL140W	85053	87837	overlapStart	-230	139	NearestLocation
70	chrIX	127690	128035	346	YIL123W	128151	129581	upstream	-461	116	NearestLocation
71	chrIX	129793	130305	513	YIL122W	130610	131665	upstream	-817	305	NearestLocation
72	chrIX	142480	143207	728	YIL116W	142928	144085	overlapStart	-448	279	NearestLocation
73	chrIX	160398	160813	416	YIL108W	160887	162977	upstream	-489	74	NearestLocation
74	chrIX	169639	170069	431	YIL105C	167581	169641	overlapStart	2	2	NearestLocation
75	chrIX	248851	249532	682	YIL057C	247902	248396	upstream	-455	455	NearestLocation
76	chrIX	254222	254875	654	YIL054W	254543	254860	includeFeature	-321	15	NearestLocation
77	chrIX	365404	365694	291	YIR005W	364889	365335	downstream	515	69	NearestLocation
78	chrIX	384225	384481	257	YIR017C	383556	384119	upstream	-106	106	NearestLocation
79	chrIX	388168	389119	952	YIR018C-A	385564	385701	upstream	-2467	2467	NearestLocation
80	chrV	18819	19302	484	YEL070W	19589	21097	upstream	-770	287	NearestLocation
81	chrV	23376	23826	451	YEL069C	21537	23231	upstream	-145	145	NearestLocation
82	chrV	42618	43145	528	YEL059C-A	42400	42624	overlapStart	6	6	NearestLocation
83	chrV	68983	69747	765	YEL045C	68840	69265	overlapStart	282	143	NearestLocation
84	chrV	77515	77988	474	YEL040W	78053	79456	upstream	-538	65	NearestLocation
85	chrV	117485	117917	433	YEL020C-B	117183	117380	upstream	-105	105	NearestLocation
86	chrV	151860	153278	1419	YER001W	153520	155808	upstream	-1660	242	NearestLocation
87	chrV	174682	175135	454	YER011W	175248	176012	upstream	-566	113	NearestLocation
88	chrV	191977	192314	338	YER017C	189503	191788	upstream	-189	189	NearestLocation
89	chrV	241944	242353	410	YER045C	240032	241501	upstream	-443	443	NearestLocation
90	chrV	260126	260394	269	YER053C	258737	259639	upstream	-487	487	NearestLocation
91	chrV	260860	261932	1073	YER053C-A	260933	261046	includeFeature	186	73	NearestLocation
92	chrV	268620	269027	408	YER056C	266512	268113	upstream	-507	507	NearestLocation
93	chrV	280801	281170	370	YER062C	279930	280682	upstream	-119	119	NearestLocation
94	chrV	295005	295266	262	YER069W	295410	298001	upstream	-405	144	NearestLocation
95	chrV	303227	303885	659	YER073W	304030	305592	upstream	-803	145	NearestLocation
96	chrV	342481	342806	326	YER091C-A	342390	342611	overlapStart	130	91	NearestLocation
97	chrV	409186	409594	409	YER124C	407342	409063	upstream	-123	123	NearestLocation
98	chrV	425530	425884	355	YER131W	423952	424311	downstream	1578	1219	NearestLocation
99	chrV	467903	468266	364	YER150W	468370	468816	upstream	-467	104	NearestLocation
100	chrV	491056	491464	409	YER158W-A	491487	491702	upstream	-431	23	NearestLocation
101	chrV	570441	570704	264	YER190W	571155	576525	upstream	-714	451	NearestLocation
102	chrVI	31044	31700	657	YFL051C	30058	30540	upstream	-504	504	NearestLocation
103	chrVI	106499	106992	494	YFL015C	106469	106963	overlapStart	464	29	NearestLocation
104	chrVI	131347	131584	238	YFL004W	131810	134296	upstream	-463	226	NearestLocation
105	chrVI	135632	136107	476	YFL003C	134521	137157	inside	1525	1050	NearestLocation
106	chrVI	148625	148943	319	YFR001W	149110	149724	upstream	-485	167	NearestLocation
107	chrVII	23068	23670	603	YGL253W	23935	25395	upstream	-867	265	NearestLocation
108	chrVII	94605	95076	472	YGL209W	95858	97006	upstream	-1253	782	NearestLocation
109	chrVII	165738	166406	669	YGL179C	163409	165091	upstream	-647	647	NearestLocation
110	chrVII	323796	324143	348	YGL096W	325331	326161	upstream	-1535	1188	NearestLocation
111	chrVII	324807	325094	288	YGL096W	325331	326161	upstream	-524	237	NearestLocation
112	chrVII	413254	413665	412	YGL045W	414102	415730	upstream	-848	437	NearestLocation
113	chrVII	428080	428402	323	YGL037C	427297	427947	upstream	-133	133	NearestLocation
114	chrVII	472497	472791	295	YGL012W	472855	474276	upstream	-358	64	NearestLocation
115	chrVII	478929	480614	1686	YGL009C	476313	478652	upstream	-277	277	NearestLocation
116	chrVII	511328	511766	439	YGR010W	511545	512823	overlapStart	-217	217	NearestLocation
117	chrVII	528440	528871	432	YGR023W	529264	530919	upstream	-824	393	NearestLocation
118	chrVII	573696	574789	1094	YGR039W	574888	575199	upstream	-1192	99	NearestLocation
119	chrVII	576593	576915	323	YGR041W	577487	579130	upstream	-894	572	NearestLocation
120	chrVII	609685	610035	351	YGR060W	610564	611493	upstream	-879	529	NearestLocation
121	chrVII	701775	702046	272	YGR107W	702667	703116	upstream	-892	621	NearestLocation
122	chrVII	702805	703294	490	YGR107W	702667	703116	overlapEnd	138	138	NearestLocation
123	chrVII	709120	709385	266	YGR109W-B	707610	712254	inside	1510	1510	NearestLocation
124	chrVII	766149	766497	349	YGR139W	765726	766064	downstream	423	85	NearestLocation
125	chrVII	788478	788956	479	YGR149W	789031	790329	upstream	-553	75	NearestLocation
126	chrVII	801826	802199	374	YGR157W	802440	805049	upstream	-614	241	NearestLocation
127	chrVII	809610	810006	397	YGR161C	808629	809420	upstream	-190	190	NearestLocation
128	chrVII	810679	811127	449	YGR161W-C	810227	810505	downstream	452	174	NearestLocation
129	chrVII	951342	951582	241	YGR230W	951894	952307	upstream	-552	312	NearestLocation
130	chrVII	959293	959606	314	YGR234W	959904	961103	upstream	-611	298	NearestLocation
131	chrVII	974210	974675	466	YGR240C-A	974577	974777	overlapEnd	567	98	NearestLocation
132	chrVII	989769	990337	569	YGR249W	988049	989419	downstream	1720	350	NearestLocation
133	chrVII	1000239	1000541	303	YGR254W	1000927	1002240	upstream	-688	386	NearestLocation
134	chrVII	1069168	1069605	438	YGR287C	1067222	1068991	upstream	-177	177	NearestLocation
135	chrVIII	48184	48565	382	YHL028W	48763	50580	upstream	-579	198	NearestLocation
136	chrVIII	50390	50947	558	YHL027W	51111	52988	upstream	-721	164	NearestLocation
137	chrVIII	105265	105883	619	YHR001W	106055	107368	upstream	-790	172	NearestLocation
138	chrVIII	122016	122741	726	YHR007C-A	122550	122765	overlapEnd	749	24	NearestLocation
139	chrVIII	201358	201627	270	YHR047C	198740	201310	upstream	-48	48	NearestLocation
140	chrVIII	236341	236703	363	YHR070C-A	236102	236512	overlapStart	171	171	NearestLocation
141	chrVIII	455654	456047	394	YHR177W	456591	457952	upstream	-937	544	NearestLocation
142	chrVIII	461939	462268	330	YHR179W	462502	463704	upstream	-563	234	NearestLocation
143	chrVIII	548573	548850	278	YHR214C-B	543964	549346	inside	773	496	NearestLocation
144	chrVIII	556952	557293	342	YHR217C	556581	557042	overlapStart	90	90	NearestLocation
145	chrVIII	562210	562612	403	YHR219C-A	561199	561681	upstream	-529	529	NearestLocation
146	chrX	31460	31758	299	YJL213W	32163	33158	upstream	-703	405	NearestLocation
147	chrX	36700	37228	529	YJL211C	36757	37200	includeFeature	500	28	NearestLocation
148	chrX	68875	69217	343	YJL196C	67850	68782	upstream	-93	93	NearestLocation
149	chrX	100997	101408	412	YJL171C	99704	100894	upstream	-103	103	NearestLocation
150	chrX	117065	117407	343	YJL161W	117245	117787	overlapStart	-180	162	NearestLocation
151	chrX	120034	120336	303	YJL159W	120449	121690	upstream	-415	113	NearestLocation
152	chrX	123107	123958	852	YJL158C	122265	122948	upstream	-159	159	NearestLocation
153	chrX	173213	173512	300	YJL130C	165723	172367	upstream	-846	846	NearestLocation
154	chrX	180817	182267	1451	YJL127C-B	181551	181709	includeFeature	892	558	NearestLocation
155	chrX	195324	195947	624	YJL115W	196287	197126	upstream	-963	340	NearestLocation
156	chrX	268446	269188	743	YJL088W	268799	269815	overlapStart	-353	353	NearestLocation
157	chrX	294549	295050	502	YJL077W-A	294799	294885	includeFeature	-250	165	NearestLocation
158	chrX	545345	545770	426	YJR059W	545787	548243	upstream	-442	17	NearestLocation
159	chrX	606261	606881	621	YJR094C	604569	605651	upstream	-610	610	NearestLocation
160	chrX	662961	663191	231	YJR127C	658917	663059	overlapStart	98	98	NearestLocation
161	chrX	705314	705578	265	YJR148W	705744	706874	upstream	-430	166	NearestLocation
162	chrX	735152	735668	517	YJR159W	736044	737117	upstream	-892	376	NearestLocation
163	chrXI	67860	69121	1262	YKL201C	63930	67466	upstream	-394	394	NearestLocation
164	chrXI	99724	100281	558	YKL182W	100671	106826	upstream	-947	390	NearestLocation
165	chrXI	229893	231598	1706	YKL110C	228939	229880	upstream	-13	13	NearestLocation
166	chrXI	307013	307329	317	YKL069W	307285	307827	overlapStart	-272	44	NearestLocation
167	chrXI	310003	310436	434	YKL068W	310199	313078	overlapStart	-196	196	NearestLocation
168	chrXI	393452	393724	273	YKL023W	393721	394554	overlapStart	-269	3	NearestLocation
169	chrXI	408119	408412	294	YKL016C	407465	407989	upstream	-130	130	NearestLocation
170	chrXI	428692	429200	509	YKL007W	429302	430108	upstream	-610	102	NearestLocation
171	chrXI	439933	440348	416	YKL001C	438777	439385	upstream	-548	548	NearestLocation
172	chrXI	514106	514714	609	YKR039W	515063	516871	upstream	-957	349	NearestLocation
173	chrXI	517099	517463	365	YKR041W	518198	518950	upstream	-1099	735	NearestLocation
174	chrXI	533485	533768	284	YKR052C	532550	533464	upstream	-21	21	NearestLocation
175	chrXI	611114	611451	338	YKR091W	611525	612265	upstream	-411	74	NearestLocation
176	chrXI	614398	615645	1248	YKR093W	615730	617535	upstream	-1332	85	NearestLocation
177	chrXII	89	363	275	YLL067W-A	843	1325	upstream	-754	480	NearestLocation
178	chrXII	5570	5989	420	YLL066W-B	5605	5775	includeFeature	-35	35	NearestLocation
179	chrXII	97614	97874	261	YLL024C	95566	97485	upstream	-129	129	NearestLocation
180	chrXII	130860	131176	317	YLL009C	131205	131414	downstream	554	29	NearestLocation
181	chrXII	150687	151101	415	YLL001W	147890	150163	downstream	2797	524	NearestLocation
182	chrXII	234345	234740	396	YLR044C	232390	234081	upstream	-264	264	NearestLocation
183	chrXII	259775	260074	300	YLR058C	257992	259401	upstream	-374	374	NearestLocation
184	chrXII	390455	390983	529	YLR121C	388744	390270	upstream	-185	185	NearestLocation
185	chrXII	404090	404458	369	YLR130C	402794	404062	upstream	-28	28	NearestLocation
186	chrXII	439992	440255	264	YLR149C	437631	439823	upstream	-169	169	NearestLocation
187	chrXII	602485	603135	651	YLR228C	600019	602463	upstream	-22	22	NearestLocation
188	chrXII	635937	636540	604	YLR249W	636780	639914	upstream	-843	240	NearestLocation
189	chrXII	731884	732357	474	YLR303W	732542	733876	upstream	-658	185	NearestLocation
190	chrXII	737766	738113	348	YLR304C	735212	737548	upstream	-218	218	NearestLocation
191	chrXII	789856	790180	325	YLR332W	790676	791806	upstream	-820	496	NearestLocation
192	chrXII	808950	809665	716	YLR342W	809997	815627	upstream	-1047	332	NearestLocation
193	chrXII	949582	950306	725	YLR412C-A	950267	950473	overlapEnd	891	39	NearestLocation
194	chrXII	950619	951082	464	YLR413W	951156	953183	upstream	-537	74	NearestLocation
195	chrXIII	16751	17182	432	YML127W	17064	18809	overlapStart	-313	118	NearestLocation
196	chrXIII	25621	26529	909	YML122C	26038	26418	includeFeature	797	111	NearestLocation
197	chrXIII	119157	119411	255	YML075C	115734	118898	upstream	-259	259	NearestLocation
198	chrXIII	253172	253399	228	YML007C-A	253162	253272	overlapStart	100	10	NearestLocation
199	chrXIII	258965	259296	332	YML006C	256092	258416	upstream	-549	549	NearestLocation
200	chrXIII	296824	297083	260	YMR013C	295179	296738	upstream	-86	86	NearestLocation
201	chrXIII	302708	303294	587	YMR015C	300869	302485	upstream	-223	223	NearestLocation
202	chrXIII	362551	363215	665	YMR045C	357359	362627	overlapStart	76	76	NearestLocation
203	chrXIII	431751	432232	482	YMR082C	431769	432125	includeFeature	374	18	NearestLocation
204	chrXIII	540116	540953	838	YMR135C	538689	540056	upstream	-60	60	NearestLocation
205	chrXIII	556890	557419	530	YMR145C	554793	556475	upstream	-415	415	NearestLocation
206	chrXIII	589558	590370	813	YMR164C	587274	589550	upstream	-8	8	NearestLocation
207	chrXIII	652057	653794	1738	YMR194C-B	652594	652887	includeFeature	830	537	NearestLocation
208	chrXIII	661594	662209	616	YMR199W	662644	664284	upstream	-1050	435	NearestLocation
209	chrXIII	675008	675365	358	YMR205C	671887	674766	upstream	-242	242	NearestLocation
210	chrXIII	773936	774581	646	YMR251W-A	774752	774931	upstream	-816	171	NearestLocation
211	chrXIII	831961	832510	550	YMR281W	832339	833253	overlapStart	-378	171	NearestLocation
212	chrXIII	852150	852459	310	YMR291W	852630	854390	upstream	-480	171	NearestLocation
213	chrXIII	880545	880790	246	YMR305C	878780	880232	upstream	-313	313	NearestLocation
214	chrXIII	886535	886876	342	YMR306C-A	886183	886572	overlapStart	37	37	NearestLocation
215	chrXIII	912297	912933	637	YMR318C	911061	912143	upstream	-154	154	NearestLocation
216	chrXIII	915023	915591	569	YMR319C	912880	914538	upstream	-485	485	NearestLocation
217	chrXIV	6299	6589	291	YNL338W	6561	6719	overlapStart	-262	28	NearestLocation
218	chrXIV	112466	113116	651	YNL278W	113271	116453	upstream	-805	155	NearestLocation
219	chrXIV	274002	274346	345	YNL193W	274368	276044	upstream	-366	22	NearestLocation
220	chrXIV	281743	282054	312	YNL190W	282395	283009	upstream	-652	341	NearestLocation
221	chrXIV	310335	310663	329	YNL172W	310636	315882	overlapStart	-301	27	NearestLocation
222	chrXIV	352037	352319	283	YNL145W	352414	352530	upstream	-377	95	NearestLocation
223	chrXIV	461918	462288	371	YNL087W	462411	465947	upstream	-493	123	NearestLocation
224	chrXIV	500013	501411	1399	YNL066W	501515	502777	upstream	-1502	104	NearestLocation
225	chrXIV	576151	576603	453	YNL031C	575640	576050	upstream	-101	101	NearestLocation
226	chrXIV	602403	602651	249	YNL017C	602138	602476	overlapStart	73	73	NearestLocation
227	chrXIV	628639	629069	431	YNL001W	627456	628616	downstream	1183	23	NearestLocation
228	chrXIV	631272	631503	232	YNR001W-A	631263	631481	overlapEnd	9	9	NearestLocation
229	chrXV	21819	22077	259	YOL158C	19491	21311	upstream	-508	508	NearestLocation
230	chrXV	27566	28309	744	YOL155W-A	27084	27218	downstream	482	348	NearestLocation
231	chrXV	58501	58988	488	YOL140W	58759	60030	overlapStart	-258	229	NearestLocation
232	chrXV	68967	69394	428	YOL136C	67561	68754	upstream	-213	213	NearestLocation
233	chrXV	103786	104214	429	YOL114C	103317	103925	overlapStart	139	139	NearestLocation
234	chrXV	109819	110126	308	YOL109W	110297	110638	upstream	-478	171	NearestLocation
235	chrXV	232091	232318	228	YOL052C-A	231570	231755	upstream	-336	336	NearestLocation
236	chrXV	265008	265295	288	YOL032W	265429	266169	upstream	-421	134	NearestLocation
237	chrXV	285592	285920	329	YOL021C	282421	285426	upstream	-166	166	NearestLocation
238	chrXV	304871	305169	299	YOL011W	305349	307409	upstream	-478	180	NearestLocation
239	chrXV	312642	312893	252	YOL007C	311342	312367	upstream	-275	275	NearestLocation
240	chrXV	326421	326810	390	YOR001W	326832	329033	upstream	-411	22	NearestLocation
241	chrXV	347412	347683	272	YOR010C	346195	346950	upstream	-462	462	NearestLocation
242	chrXV	424186	424608	423	YOR050C	424270	424617	overlapEnd	431	9	NearestLocation
243	chrXV	426091	426479	389	YOR051C	424846	426084	upstream	-7	7	NearestLocation
244	chrXV	429904	430560	657	YOR054C	427833	429857	upstream	-47	47	NearestLocation
245	chrXV	566224	566670	447	YOR128C	564476	566191	upstream	-33	33	NearestLocation
246	chrXV	594567	594845	279	YOR142W-B	595112	600380	upstream	-545	267	NearestLocation
247	chrXV	670976	671491	516	YOR178C	667860	670241	upstream	-735	735	NearestLocation
248	chrXV	770198	770483	286	YOR230W	770800	772113	upstream	-602	317	NearestLocation
249	chrXV	882076	882501	426	YOR302W	882765	882842	upstream	-689	264	NearestLocation
250	chrXV	903933	904652	720	YOR314W-A	904458	904568	includeFeature	-525	84	NearestLocation
251	chrXV	970778	971116	339	YOR343W-B	970578	975891	inside	200	200	NearestLocation
252	chrXV	978395	979450	1056	YOR344C	977194	978069	upstream	-326	326	NearestLocation
253	chrXV	1043069	1043492	424	YOR376W	1043191	1043559	overlapStart	-122	67	NearestLocation
254	chrXV	1091033	1091284	252	YOR396C-A	1090015	1090497	upstream	-536	536	NearestLocation
255	chrXVI	6162	6422	261	YPL283C	280	6007	upstream	-155	155	NearestLocation
256	chrXVI	66972	67316	345	YPL256C	64977	66614	upstream	-358	358	NearestLocation
257	chrXVI	214836	215283	448	YPL177C	213042	213962	upstream	-874	874	NearestLocation
258	chrXVI	296876	297412	537	YPL135W	297553	298050	upstream	-677	141	NearestLocation
259	chrXVI	381398	381710	313	YPL089C	379120	381150	upstream	-248	248	NearestLocation
260	chrXVI	453284	454258	975	YPL056C	453430	453735	includeFeature	451	146	NearestLocation
261	chrXVI	502710	503289	580	YPL025C	502473	503030	overlapStart	320	237	NearestLocation
262	chrXVI	520329	520749	421	YPL017C	518734	520233	upstream	-96	96	NearestLocation
263	chrXVI	554153	554485	333	YPL002C	553627	554328	overlapStart	175	157	NearestLocation
264	chrXVI	572289	572567	279	YPR008W	573018	575102	upstream	-729	451	NearestLocation
265	chrXVI	575347	575786	440	YPR009W	576552	577358	upstream	-1205	766	NearestLocation
266	chrXVI	576049	576495	447	YPR009W	576552	577358	upstream	-503	57	NearestLocation
267	chrXVI	587162	587559	398	YPR014C	587189	587518	includeFeature	356	27	NearestLocation
268	chrXVI	694943	695254	312	YPR074W-A	695018	695188	includeFeature	-75	66	NearestLocation
269	chrXVI	739539	740084	546	YPR106W	740061	741392	overlapStart	-522	23	NearestLocation
270	chrXVI	770880	771111	232	YPR119W	771653	773128	upstream	-773	542	NearestLocation
271	chrXVI	776502	777083	582	YPR120C	773875	775182	upstream	-1320	1320	NearestLocation
272	chrXVI	785641	785885	245	YPR124W	786208	787428	upstream	-567	323	NearestLocation
273	chrXVI	809724	810172	449	YPR137C-B	805001	810269	inside	545	97	NearestLocation
274	chrXVI	822149	822375	227	YPR145W	822620	824338	upstream	-471	245	NearestLocation
275	chrXVI	840849	841078	230	YPR157W	841266	842669	upstream	-417	188	NearestLocation
276	chrXVI	856679	857213	535	YPR159W	857583	859745	upstream	-904	370	NearestLocation
277	chrXVI	927479	928664	1186	YPR195C	927965	928294	includeFeature	815	370	NearestLocation

## Sheet: WT&MT (N)
Peaks overlapping in Replicates 1 and 2
Found in both Sko1-WT.HA and Sko1-MT.HA sets (No Treatment)
	seqnames	start	end	width	feature	start_position	end_position	insideFeature	distancetoFeature	shortestDistance	fromOverlappingOrNearest
1	chrI	28510	30160	1651	YAL063C	24000	27968	upstream	-542	542	NearestLocation
2	chrI	71568	72589	1022	YAL038W	71786	73288	overlapStart	-218	218	NearestLocation
3	chrI	165568	166185	618	YAR010C	164544	165866	overlapStart	298	298	NearestLocation
4	chrII	6332	7038	707	YBL109W	5790	6125	downstream	542	207	NearestLocation
5	chrII	33614	34246	633	YBL099W	37053	38690	upstream	-3439	2807	NearestLocation
6	chrII	267264	267880	617	YBR014C	266725	267336	overlapStart	72	72	NearestLocation
7	chrII	329492	330094	603	YBR045C	328173	330092	overlapStart	600	2	NearestLocation
8	chrII	419250	420217	968	YBR085C-A	418907	419164	upstream	-86	86	NearestLocation
9	chrII	560903	561483	581	YBR161W	561634	562764	upstream	-731	151	NearestLocation
10	chrII	691883	692719	837	YBR237W	691969	694518	overlapStart	-86	86	NearestLocation
11	chrII	731122	731845	724	YBR259W	730387	732453	inside	735	608	NearestLocation
12	chrIII	830	1466	637	YCL076W	1392	2135	overlapStart	-562	74	NearestLocation
13	chrIII	44072	44926	855	YCL047C	43661	44437	overlapStart	365	365	NearestLocation
14	chrIII	83919	84500	582	YCL021W-A	83620	83997	overlapEnd	299	78	NearestLocation
15	chrIII	84727	85819	1093	YCL019W	85102	90415	overlapStart	-375	375	NearestLocation
16	chrIII	88912	89427	516	YCL018W	91324	92418	upstream	-2412	1897	NearestLocation
17	chrIII	137213	139002	1790	YCR012W	137746	138996	includeFeature	-533	6	NearestLocation
18	chrIII	163317	164134	818	YCR025C	163446	163856	includeFeature	539	129	NearestLocation
19	chrIII	168269	168954	686	YCR027C	167370	167999	upstream	-270	270	NearestLocation
20	chrIII	315424	316074	651	YCR108C	315997	316188	overlapEnd	764	77	NearestLocation
21	chrIV	76600	77366	767	YDL214C	74446	76545	upstream	-55	55	NearestLocation
22	chrIV	89588	90336	749	YDL206W	90176	92464	overlapStart	-588	160	NearestLocation
23	chrIV	232035	232681	647	YDL128W	232652	233887	overlapStart	-617	29	NearestLocation
24	chrIV	342497	343188	692	YDL060W	341619	343985	inside	878	797	NearestLocation
25	chrIV	410842	411809	968	YDL022W	411825	413000	upstream	-983	16	NearestLocation
26	chrIV	449509	450021	513	YDL001W	447984	449276	downstream	1525	233	NearestLocation
27	chrIV	453851	454252	402	YDR003W	454122	454754	overlapStart	-271	130	NearestLocation
28	chrIV	514938	515659	722	YDR034C	509737	512109	upstream	-2829	2829	NearestLocation
29	chrIV	518697	519626	930	YDR034C-D	514043	519356	overlapStart	659	270	NearestLocation
30	chrIV	555334	556856	1523	YDR050C	555726	556472	includeFeature	1138	384	NearestLocation
31	chrIV	591601	592496	896	YDR073W	592439	592948	overlapStart	-838	57	NearestLocation
32	chrIV	599614	602127	2514	YDR077W	600793	601809	includeFeature	-1179	318	NearestLocation
33	chrIV	616330	616892	563	YDR085C	614288	616150	upstream	-180	180	NearestLocation
34	chrIV	675876	676372	497	YDR110W	676102	677802	overlapStart	-226	226	NearestLocation
35	chrIV	872292	872678	387	YDR210W-B	872112	877425	inside	180	180	NearestLocation
36	chrIV	875807	876495	689	YDR210W-B	872112	877425	inside	3695	930	NearestLocation
37	chrIV	981574	982175	602	YDR261W-B	981462	986775	inside	112	112	NearestLocation
38	chrIV	985168	985855	688	YDR261W-B	981462	986775	inside	3706	920	NearestLocation
39	chrIV	1213364	1214012	649	YDR368W	1213904	1214842	overlapStart	-540	108	NearestLocation
40	chrIV	1506809	1507725	917	YDR535C	1506606	1507362	overlapStart	553	203	NearestLocation
41	chrIX	137999	139398	1400	YIL119C	136654	137877	upstream	-122	122	NearestLocation
42	chrIX	386295	387122	828	YIR018C-A	385564	385701	upstream	-594	594	NearestLocation
43	chrIX	427085	427833	749	YIR038C	423809	424513	upstream	-2572	2572	NearestLocation
44	chrIX	433039	433683	645	YIR040C	433389	433721	overlapEnd	682	38	NearestLocation
45	chrIX	438637	439659	1023	YIR042C	435273	435983	upstream	-2654	2654	NearestLocation
46	chrV	84680	86316	1637	YEL034C-A	85613	86215	includeFeature	1535	101	NearestLocation
47	chrV	140241	141599	1359	YEL008W	140512	140892	includeFeature	-271	271	NearestLocation
48	chrV	311286	312200	915	YER075C	308413	311199	upstream	-87	87	NearestLocation
49	chrV	332717	333403	687	YER087C-B	332582	332830	overlapStart	113	113	NearestLocation
50	chrV	466492	467113	622	YER148W-A	466185	466763	overlapEnd	307	271	NearestLocation
51	chrV	569156	570009	854	YER188C-A	569608	569907	includeFeature	751	102	NearestLocation
52	chrVI	97531	98191	661	YFL021C-A	95761	96615	upstream	-916	916	NearestLocation
53	chrVI	137392	138776	1385	YFL002W-A	138204	143517	overlapStart	-812	572	NearestLocation
54	chrVI	141949	142559	611	YFL002W-A	138204	143517	inside	3745	958	NearestLocation
55	chrVII	205476	206763	1288	YGL158W	207033	208571	upstream	-1557	270	NearestLocation
56	chrVII	208235	209077	843	YGL157W	209006	210049	overlapStart	-771	71	NearestLocation
57	chrVII	271002	271627	626	YGL126W	270997	272139	inside	5	5	NearestLocation
58	chrVII	319535	319955	421	YGL097W	321782	323230	upstream	-2247	1827	NearestLocation
59	chrVII	384654	385607	954	YGL062W	385196	388732	overlapStart	-542	411	NearestLocation
60	chrVII	482985	484493	1509	YGL007C-A	482941	483027	overlapStart	42	42	NearestLocation
61	chrVII	570141	570589	449	YGR038C-B	562199	567467	upstream	-2674	2674	NearestLocation
62	chrVII	591768	593156	1389	YGR050C	592086	592442	includeFeature	674	318	NearestLocation
63	chrVII	650829	651455	627	YGR086C	649598	650617	upstream	-212	212	NearestLocation
64	chrVII	653823	654421	599	YGR088W	654634	656322	upstream	-811	213	NearestLocation
65	chrVII	779807	781008	1202	YGR144W	780399	781379	overlapStart	-592	371	NearestLocation
66	chrVII	811625	812326	702	YGR161W-B	811738	817051	overlapStart	-113	113	NearestLocation
67	chrVII	815493	816037	545	YGR161W-B	811738	817051	inside	3755	1014	NearestLocation
68	chrVII	878324	878900	577	YGR189C	876669	878192	upstream	-132	132	NearestLocation
69	chrVII	882539	884724	2186	YGR192C	882812	883810	includeFeature	1271	273	NearestLocation
70	chrVII	976754	977405	652	YGR243W	977336	977776	overlapStart	-582	69	NearestLocation
71	chrVII	986758	987837	1080	YGR249W	988049	989419	upstream	-1291	212	NearestLocation
72	chrVII	1083189	1084004	816	YGR295C	1081584	1082729	upstream	-460	460	NearestLocation
73	chrVIII	5211	5909	699	YHL048C-A	5663	5797	includeFeature	586	112	NearestLocation
74	chrVIII	12560	13162	603	YHL045W	12502	12849	overlapEnd	58	58	NearestLocation
75	chrVIII	16693	18637	1945	YHL041W	17392	17841	includeFeature	-699	699	NearestLocation
76	chrVIII	150449	151435	987	YHR022C-A	151217	151306	includeFeature	857	129	NearestLocation
77	chrVIII	174847	175639	793	YHR033W	175548	176819	overlapStart	-701	91	NearestLocation
78	chrVIII	205849	206601	753	YHR049W	206462	207193	overlapStart	-613	139	NearestLocation
79	chrVIII	279932	280766	835	YHR086W-A	280231	280392	includeFeature	-299	299	NearestLocation
80	chrVIII	289863	290762	900	YHR093W	289142	289690	downstream	721	173	NearestLocation
81	chrVIII	292216	294732	2517	81	YHR094C	290913	-	overlapStart	409	409	NearestLocation
82	chrVIII	296704	297300	597	YHR096C	294669	296447	upstream	-257	257	NearestLocation
83	chrVIII	322780	323586	807	YHR104W	323409	324392	overlapStart	-629	177	NearestLocation
84	chrVIII	375151	376103	953	YHR137W	375709	377250	overlapStart	-558	394	NearestLocation
85	chrVIII	405798	406522	725	YHR155W	407103	410789	upstream	-1305	581	NearestLocation
86	chrVIII	524534	525212	679	YHR211W	525392	528619	upstream	-858	180	NearestLocation
87	chrVIII	531191	532100	910	YHR211W	525392	528619	downstream	5799	2572	NearestLocation
88	chrX	18738	19170	433	YJL221C	16767	18536	upstream	-202	202	NearestLocation
89	chrX	219976	220792	817	YJL107C	217705	220016	overlapStart	40	40	NearestLocation
90	chrX	453493	455485	1993	YJR009C	453683	454681	includeFeature	1188	190	NearestLocation
91	chrX	641445	642179	735	YJR117W	642007	643368	overlapStart	-562	172	NearestLocation
92	chrX	703293	703976	684	YJR147W	703885	705272	overlapStart	-592	91	NearestLocation
93	chrX	736263	736889	627	YJR159W	736044	737117	inside	219	219	NearestLocation
94	chrX	744710	745128	419	YJR162C	744911	745261	overlapEnd	551	133	NearestLocation
95	chrXI	507	1223	717	YKL225W	451	798	overlapEnd	56	56	NearestLocation
96	chrXI	142750	143656	907	YKL164C	141794	142819	overlapStart	69	69	NearestLocation
97	chrXI	146680	147378	699	YKL162C-A	145922	146074	upstream	-606	606	NearestLocation
98	chrXI	150566	151600	1035	YKL161C	149386	150687	overlapStart	121	121	NearestLocation
99	chrXI	258527	262036	3510	99	YKL097C	258503	-	overlapStart	386	24	NearestLocation
100	chrXI	326375	328310	1936	YKL060C	326408	327487	includeFeature	1112	33	NearestLocation
101	chrXI	355311	356696	1386	YKL044W	356322	356642	includeFeature	-1011	54	NearestLocation
102	chrXI	517934	519298	1365	YKR040C	518063	518566	includeFeature	632	129	NearestLocation
103	chrXII	122439	123314	876	YLL014W	121322	121648	downstream	1117	791	NearestLocation
104	chrXII	230446	231307	862	YLR042C	229966	230451	overlapStart	5	5	NearestLocation
105	chrXII	319983	320547	565	YLR089C	318237	320015	overlapStart	32	32	NearestLocation
106	chrXII	367888	368696	809	YLR108C	366667	368124	overlapStart	236	236	NearestLocation
107	chrXII	369112	371327	2216	YLR112W	370791	371210	includeFeature	-1679	117	NearestLocation
108	chrXII	451559	458961	7403	YLR154W-A	452438	452623	includeFeature	-879	879	NearestLocation
109	chrXII	459815	461125	1311	YLR154C-G	462522	462671	downstream	2856	1397	NearestLocation
110	chrXII	462430	468103	5674	YLR154C-G	462522	462671	includeFeature	241	92	NearestLocation
111	chrXII	490035	490338	304	YLR162W-A	490406	490594	upstream	-371	68	NearestLocation
112	chrXII	643806	644422	617	YLR254C	644404	644973	overlapEnd	1167	18	NearestLocation
113	chrXII	680654	681179	526	YLR270W	681186	682238	upstream	-532	7	NearestLocation
114	chrXII	710457	711220	764	YLR286C	708448	710136	upstream	-321	321	NearestLocation
115	chrXII	722635	723346	712	YLR296W	722978	723304	includeFeature	-343	42	NearestLocation
116	chrXII	727862	729862	2001	YLR299C-A	727911	728003	includeFeature	141	49	NearestLocation
117	chrXII	826967	827497	531	YLR349W	827521	828027	upstream	-554	24	NearestLocation
118	chrXII	941611	942266	656	YLR410W-B	941483	946796	inside	128	128	NearestLocation
119	chrXII	945252	945755	504	YLR411W	947253	947978	upstream	-2001	1498	NearestLocation
120	chrXII	954563	955295	733	YLR417W	955010	956710	overlapStart	-447	285	NearestLocation
121	chrXII	977012	977732	721	YLR424W	973395	975521	downstream	3617	1491	NearestLocation
122	chrXII	980652	981471	820	YLR425W	982894	986817	upstream	-2242	1423	NearestLocation
123	chrXII	1063926	1064500	575	YLR461W	1062919	1063281	downstream	1007	645	NearestLocation
124	chrXIII	9702	10326	625	YML131W	10198	11295	overlapStart	-496	128	NearestLocation
125	chrXIII	37315	38093	779	YML116W	38196	39824	upstream	-881	103	NearestLocation
126	chrXIII	115384	115939	556	YML076C	112513	115347	upstream	-37	37	NearestLocation
127	chrXIII	133007	133562	556	YML070W	133475	135229	overlapStart	-468	87	NearestLocation
128	chrXIII	167665	168937	1273	YML054C-A	167623	167781	overlapStart	116	42	NearestLocation
129	chrXIII	262732	263005	274	YML004C	261705	262685	upstream	-47	47	NearestLocation
130	chrXIII	267869	268284	416	YML001W	267174	267800	downstream	695	69	NearestLocation
131	chrXIII	286828	287828	1001	YMR011W	288079	289704	upstream	-1251	251	NearestLocation
132	chrXIII	305984	307084	1101	YMR016C	303236	305593	upstream	-391	391	NearestLocation
133	chrXIII	346875	347622	748	YMR037C	344403	346517	upstream	-358	358	NearestLocation
134	chrXIII	361599	362205	607	YMR045C	357359	362627	inside	1028	422	NearestLocation
135	chrXIII	408310	408934	625	YMR070W	409154	410626	upstream	-844	220	NearestLocation
136	chrXIII	433106	434458	1353	YMR083W	434788	435915	upstream	-1682	330	NearestLocation
137	chrXIII	510612	511322	711	YMR122W-A	511315	511569	overlapStart	-703	7	NearestLocation
138	chrXIII	552767	553239	473	YMR144W	553362	554390	upstream	-595	123	NearestLocation
139	chrXIII	600859	601606	748	YMR169C	599352	600872	overlapStart	13	13	NearestLocation
140	chrXIII	607931	608671	741	YMR172C-A	607828	608211	overlapStart	280	103	NearestLocation
141	chrXIII	908283	908578	296	YMR316C-B	907321	907629	upstream	-654	654	NearestLocation
142	chrXIV	7109	7831	723	YNL337W	7165	7419	includeFeature	-56	56	NearestLocation
143	chrXIV	275745	276389	645	YNL192W	276502	279897	upstream	-757	113	NearestLocation
144	chrXIV	300846	302572	1727	YNL179C	300666	301103	overlapStart	257	180	NearestLocation
145	chrXIV	442438	443182	745	YNL097C	441366	442358	upstream	-80	80	NearestLocation
146	chrXIV	559217	559853	637	YNL036W	559814	560479	overlapStart	-597	39	NearestLocation
147	chrXIV	563388	563878	491	YNL036W	559814	560479	downstream	3574	2909	NearestLocation
148	chrXIV	567031	568266	1236	YNL035C	568522	569691	downstream	2660	256	NearestLocation
149	chrXIV	689777	690425	649	YNR034W	690321	691286	overlapStart	-544	104	NearestLocation
150	chrXIV	739008	739650	643	YNR060W	739951	742110	upstream	-943	301	NearestLocation
151	chrXV	299	1247	949	YOL166W-A	585	740	includeFeature	-286	286	NearestLocation
152	chrXV	43088	43971	884	YOL151W	43694	44722	overlapStart	-606	277	NearestLocation
153	chrXV	115877	116511	635	YOL105C	114138	115808	upstream	-69	69	NearestLocation
154	chrXV	159456	161030	1575	YOL086C	159548	160594	includeFeature	1138	92	NearestLocation
155	chrXV	161722	162339	618	YOL085C	161673	162014	overlapStart	292	49	NearestLocation
156	chrXV	288117	288530	414	YOL019W-A	288420	288572	overlapStart	-303	42	NearestLocation
157	chrXV	382736	383624	889	YOR028C	383533	384420	overlapEnd	1684	91	NearestLocation
158	chrXV	384567	385641	1075	YOR029W	384600	384935	includeFeature	-33	33	NearestLocation
159	chrXV	443659	444432	774	YOR062C	442725	443531	upstream	-128	128	NearestLocation
160	chrXV	638440	639279	840	YOR161C-C	639121	639267	includeFeature	827	12	NearestLocation
161	chrXV	705472	705893	422	YOR192C-C	703988	704224	upstream	-1248	1248	NearestLocation
162	chrXV	709258	710010	753	YOR192C-B	704419	709732	overlapStart	474	278	NearestLocation
163	chrXV	796897	797606	710	YOR247W	797676	798315	upstream	-779	70	NearestLocation
164	chrXV	908256	909160	905	YOR317W	909343	911445	upstream	-1087	183	NearestLocation
165	chrXV	911774	912719	946	YOR318C	911784	912436	includeFeature	662	10	NearestLocation
166	chrXV	974278	975041	764	YOR344C	977194	978069	downstream	3791	2153	NearestLocation
167	chrXV	988003	989611	1609	YOR348C	986899	988782	overlapStart	779	779	NearestLocation
168	chrXV	991058	991685	628	YOR349W	989789	992833	inside	1269	1148	NearestLocation
169	chrXV	1039231	1039788	558	YOR374W	1039840	1041399	upstream	-609	52	NearestLocation
170	chrXV	1079379	1079956	578	YOR392W	1079282	1079725	overlapEnd	97	97	NearestLocation
171	chrXVI	6930	7570	641	YPL282C	7933	8427	downstream	1497	363	NearestLocation
172	chrXVI	11210	11743	534	YPL280W	11887	12600	upstream	-677	144	NearestLocation
173	chrXVI	38421	39036	616	YPL266W	39121	40077	upstream	-700	85	NearestLocation
174	chrXVI	54586	55173	588	YPL258C	53498	55153	overlapStart	567	20	NearestLocation
175	chrXVI	56142	56640	499	YPL257W-B	56748	62016	upstream	-606	108	NearestLocation
176	chrXVI	62111	62677	567	YPL257W	63279	63860	upstream	-1168	602	NearestLocation
177	chrXVI	188657	189348	692	YPL189W	189154	190983	overlapStart	-497	194	NearestLocation
178	chrXVI	286280	287465	1186	YPL141C	283464	286061	upstream	-219	219	NearestLocation
179	chrXVI	340441	341002	562	YPL111W	339944	340945	overlapEnd	497	57	NearestLocation
180	chrXVI	431539	432927	1389	YPL061W	432588	434090	overlapStart	-1049	339	NearestLocation
181	chrXVI	566566	567307	742	YPR005C	565787	566671	overlapStart	105	105	NearestLocation
182	chrXVI	585644	586779	1136	YPR013C	584632	585585	upstream	-59	59	NearestLocation
183	chrXVI	645244	646048	805	YPR036W-A	645950	646153	overlapStart	-706	98	NearestLocation
184	chrXVI	678699	679511	813	YPR064W	678951	679370	includeFeature	-252	141	NearestLocation
185	chrXVI	828754	829684	931	YPR149W	829918	830439	upstream	-1164	234	NearestLocation

## Sheet: WT(S)
Peaks overlapping in Replicates 1 and 2
Sko1-WT.HA (NaCl-Treated)
	seqnames	start	end	width	score	signalValue	pValue	qValue	feature	start_position	end_position	insideFeature	distancetoFeature	shortestDistance	fromOverlappingOrNearest
1	chrI	141465	142038	574	1454	2.6487	147.929	145.48	YAL005C	139503	141431	upstream	-34	34	NearestLocation
2	chrI	165610	166136	527	63	1.25682	8.174	6.3649	YAR010C	164544	165866	overlapStart	256	256	NearestLocation
3	chrI	182627	182942	316	69	1.31034	8.76036	6.93905	YAR027W	183770	184477	upstream	-1143	828	NearestLocation
4	chrII	6392	7017	626	4131	3.98142	415.946	413.191	YBL109W	5790	6125	downstream	602	267	NearestLocation
5	chrII	197659	197888	230	145	1.46309	16.4649	14.5349	YBL015W	194122	195702	downstream	3537	1957	NearestLocation
6	chrII	418382	420321	1940	8222	5.71986	825.208	822.209	YBR085C-A	418907	419164	includeFeature	782	525	NearestLocation
7	chrII	476331	477063	733	4440	4.20791	446.842	444.058	YBR117C	474199	476437	overlapStart	106	106	NearestLocation
8	chrII	488835	489226	392	22	1.19789	3.92857	2.2405	YBR125C	487199	488380	upstream	-455	455	NearestLocation
9	chrII	489556	490968	1413	2403	3.21291	242.922	240.344	YBR126W-A	490850	491070	overlapStart	-1294	102	NearestLocation
10	chrII	692061	692649	589	8123	5.68373	815.361	812.368	YBR237W	691969	694518	inside	92	92	NearestLocation
11	chrII	731138	731806	669	17963	8.86607	1799.64	1796.33	YBR259W	730387	732453	inside	751	647	NearestLocation
12	chrIII	62	345	284	4464	2.76873	449.251	446.465	YCL076W	1392	2135	upstream	-1330	1047	NearestLocation
13	chrIII	845	1410	566	4800	4.34059	482.871	480.058	YCL076W	1392	2135	overlapStart	-547	18	NearestLocation
14	chrIII	50522	51143	622	147	1.47305	16.7194	14.7856	YCL040W	50584	52340	overlapStart	-62	62	NearestLocation
15	chrIII	51536	51839	304	32	1.23124	5.01064	3.28286	YCL039W	52645	54882	upstream	-1109	806	NearestLocation
16	chrIII	88905	89484	580	1290	2.5036	131.519	129.099	YCL018W	91324	92418	upstream	-2419	1840	NearestLocation
17	chrIII	168400	168742	343	125	1.38342	14.4717	12.5645	YCR027C	167370	167999	upstream	-401	401	NearestLocation
18	chrIII	315496	316033	538	7899	5.25254	792.967	789.985	YCR108C	315997	316188	overlapEnd	692	36	NearestLocation
19	chrIV	61565	62763	1199	29012	11.89	2904.89	2901.29	YDL221W	62011	62562	includeFeature	-446	201	NearestLocation
20	chrIV	76592	77397	806	49909	16.9094	4995.14	4990.98	YDL214C	74446	76545	upstream	-47	47	NearestLocation
21	chrIV	89597	90264	668	5732	4.75821	576.081	573.205	YDL206W	90176	92464	overlapStart	-579	88	NearestLocation
22	chrIV	94081	94707	627	1570	2.72374	159.561	157.094	YDL204W	94605	95786	overlapStart	-524	102	NearestLocation
23	chrIV	342522	343129	608	11640	6.90664	1167.21	1164.09	YDL060W	341619	343985	inside	903	856	NearestLocation
24	chrIV	410435	413395	2961	168613	39.8028	16868.4	16861.4	YDL022W	411825	413000	includeFeature	-1390	395	NearestLocation
25	chrIV	514988	515644	657	10006	6.18535	1003.68	1000.61	YDR034C	509737	512109	upstream	-2879	2879	NearestLocation
26	chrIV	518887	519375	489	350	1.68375	37.125	35.0234	YDR034C-D	514043	519356	overlapStart	469	19	NearestLocation
27	chrIV	537988	539578	1591	10300	6.15549	1033.17	1030.09	YDR040C	535192	538467	overlapStart	479	479	NearestLocation
28	chrIV	592910	594924	2015	3284	3.66872	331.133	328.457	YDR074W	593893	596583	overlapStart	-983	983	NearestLocation
29	chrIV	595216	595526	311	47	1.27293	6.55196	4.77767	YDR074W	593893	596583	inside	1323	1057	NearestLocation
30	chrIV	595872	596702	831	30	1.22291	4.72731	3.00936	YDR075W	597156	598082	upstream	-1284	454	NearestLocation
31	chrIV	599630	602348	2719	46134	16.0479	4617.52	4613.49	YDR077W	600793	601809	includeFeature	-1163	539	NearestLocation
32	chrIV	954616	955597	982	4724	4.33298	475.277	472.47	YDR246W-A	955133	955333	includeFeature	-517	264	NearestLocation
33	chrIV	981671	982083	413	56	1.24199	7.44136	5.64758	YDR261W-B	981462	986775	inside	209	209	NearestLocation
34	chrIV	985181	985851	671	8012	5.52436	804.207	801.22	YDR261W-B	981462	986775	inside	3719	924	NearestLocation
35	chrIV	1506683	1509307	2625	69421	21.1479	6946.77	6942.13	YDR535C	1506606	1507362	overlapStart	679	77	NearestLocation
36	chrIX	22	383	362	315	1.51444	33.5944	31.5178	YIL177W-A	846	1328	upstream	-824	463	NearestLocation
37	chrIX	254137	256074	1938	14451	7.80714	1448.36	1445.14	YIL053W	255115	255867	includeFeature	-978	207	NearestLocation
38	chrIX	386329	387056	728	13355	7.4625	1338.74	1335.55	YIR018C-A	385564	385701	upstream	-628	628	NearestLocation
39	chrIX	432168	432514	347	43	1.22693	6.06691	4.30728	YIR039C	430498	432111	upstream	-57	57	NearestLocation
40	chrIX	438741	439670	930	10273	5.07651	1030.38	1027.3	YIR042C	435273	435983	upstream	-2758	2758	NearestLocation
41	chrV	259600	261918	2319	2741	3.39356	276.75	274.134	YER053C	258737	259639	overlapStart	39	39	NearestLocation
42	chrV	279613	281727	2115	14424	7.7988	1445.68	1442.46	YER061C	278298	279626	overlapStart	13	13	NearestLocation
43	chrV	467598	468901	1304	12105	7.0595	1213.71	1210.57	YER150W	468370	468816	includeFeature	-772	85	NearestLocation
44	chrV	569249	570018	770	25535	9.98064	2557	2553.5	YER188C-A	569608	569907	includeFeature	658	111	NearestLocation
45	chrV	570442	570721	280	48	1.20639	6.58466	4.81015	YER190W	571155	576525	upstream	-713	434	NearestLocation
46	chrVI	618	951	334	25	1.17828	4.27338	2.57273	YFL067W	836	1363	overlapStart	-218	115	NearestLocation
47	chrVI	4433	4667	235	103	1.30829	12.1864	10.3091	YFL063W	5066	5521	upstream	-633	399	NearestLocation
48	chrVI	106299	107890	1592	50340	17.0067	5038.21	5034.03	YFL013W-A	107799	108602	overlapStart	-1500	91	NearestLocation
49	chrVI	137368	138687	1320	296	1.6815	31.7556	29.6921	YFL002W-A	138204	143517	overlapStart	-836	483	NearestLocation
50	chrVI	141959	142551	593	1234	2.40672	125.899	123.489	YFL002W-A	138204	143517	inside	3755	966	NearestLocation
51	chrVI	254952	255869	918	346	1.73986	36.705	34.6055	YFR053C	253429	255049	overlapStart	97	97	NearestLocation
52	chrVII	319532	319761	230	439	1.66459	46.0976	43.9438	YGL097W	321782	323230	upstream	-2250	2021	NearestLocation
53	chrVII	423184	423442	259	67	1.32018	8.5467	6.7285	YGL039W	423961	425007	upstream	-777	519	NearestLocation
54	chrVII	426845	428481	1637	3806	3.91886	383.375	380.649	YGL037C	427297	427947	includeFeature	1102	452	NearestLocation
55	chrVII	483276	484017	742	12730	7.26239	1276.22	1273.05	YGL007W	483260	483637	overlapEnd	16	16	NearestLocation
56	chrVII	570130	570573	444	1239	2.30569	126.346	123.935	YGR038C-B	562199	567467	upstream	-2663	2663	NearestLocation
57	chrVII	590875	593982	3108	54768	17.9962	5481.17	5476.85	YGR052W	593596	594705	overlapStart	-2721	386	NearestLocation
58	chrVII	649026	649379	354	29	1.22013	4.6349	2.92019	YGR085C	648383	648907	upstream	-119	119	NearestLocation
59	chrVII	649675	651518	1844	17896	8.84661	1793	1789.69	YGR086C	649598	650617	overlapStart	942	77	NearestLocation
60	chrVII	653695	656660	2966	20131	9.49141	2016.54	2013.17	YGR088W	654634	656322	includeFeature	-939	338	NearestLocation
61	chrVII	779952	780908	957	7408	5.41692	743.779	740.82	YGR144W	780399	781379	overlapStart	-447	447	NearestLocation
62	chrVII	815457	815990	534	1085	2.27371	110.878	108.5	YGR161W-B	811738	817051	inside	3719	1061	NearestLocation
63	chrVII	976688	977824	1137	45496	15.9006	4553.67	4549.68	YGR243W	977336	977776	includeFeature	-648	48	NearestLocation
64	chrVII	986682	987896	1215	32385	12.7488	3242.25	3238.57	YGR249W	988049	989419	upstream	-1367	153	NearestLocation
65	chrVII	1083304	1083967	664	9586	5.84218	961.698	958.645	YGR295C	1081584	1082729	upstream	-575	575	NearestLocation
66	chrVIII	5242	5879	638	6946	4.56345	697.634	694.698	YHL048C-A	5663	5797	includeFeature	555	82	NearestLocation
67	chrVIII	134103	134472	370	112	1.4119	13.1442	11.253	YHR015W	134554	136533	upstream	-451	82	NearestLocation
68	chrVIII	174834	175755	922	58464	18.8077	5850.87	5846.45	YHR033W	175548	176819	overlapStart	-714	207	NearestLocation
69	chrVIII	279524	281678	2155	45869	15.9867	4590.99	4586.97	YHR088W	281495	282382	overlapStart	-1971	183	NearestLocation
70	chrVIII	293549	295004	1456	5086	4.48862	511.449	508.611	YHR095W	292943	293437	downstream	606	112	NearestLocation
71	chrVIII	296207	297340	1134	7853	5.58368	788.283	785.304	YHR096C	294669	296447	overlapStart	240	240	NearestLocation
72	chrVIII	322847	323675	829	8983	5.99502	901.342	898.311	YHR104W	323409	324392	overlapStart	-562	266	NearestLocation
73	chrVIII	548589	548846	258	158	1.41485	17.8361	15.8905	YHR214C-B	543964	549346	inside	757	500	NearestLocation
74	chrVIII	556864	557292	429	238	1.53341	25.8797	23.8621	YHR217C	556581	557042	overlapStart	178	178	NearestLocation
75	chrVIII	562161	562624	464	5717	2.96373	574.576	571.701	YHR219C-A	561199	561681	upstream	-480	480	NearestLocation
76	chrX	118	515	398	71	1.24747	8.96697	7.1411	YJL225W-A	829	1311	upstream	-711	314	NearestLocation
77	chrX	218897	219223	327	24	1.20345	4.09953	2.40486	YJL107C	217705	220016	inside	1119	793	NearestLocation
78	chrX	219499	220802	1304	27283	11.4397	2731.85	2728.3	YJL107C	217705	220016	overlapStart	517	517	NearestLocation
79	chrX	745347	745610	264	53	1.23875	7.16705	5.37869	YJR162C	744911	745261	upstream	-86	86	NearestLocation
80	chrXI	142962	143636	675	7188	5.33354	721.826	718.877	YKL164C	141794	142819	upstream	-143	143	NearestLocation
81	chrXI	260307	262050	1744	35090	13.4214	3512.8	3509.06	YKL096W	261132	261851	includeFeature	-825	199	NearestLocation
82	chrXII	81	343	263	638	1.66615	66.0878	63.8478	YLL067W-A	843	1325	upstream	-762	500	NearestLocation
83	chrXII	5515	6071	557	298	1.48809	31.9349	29.8707	YLL066W-B	5605	5775	includeFeature	-90	90	NearestLocation
84	chrXII	122580	123273	694	10825	6.63426	1085.69	1082.59	YLL014W	121322	121648	downstream	1258	932	NearestLocation
85	chrXII	368047	368942	896	8781	5.92275	881.152	878.131	YLR108C	366667	368124	overlapStart	77	77	NearestLocation
86	chrXII	369200	371164	1965	383	1.78155	40.4267	38.3043	YLR112W	370791	371210	overlapStart	-1591	46	NearestLocation
87	chrXII	451564	456159	4596	1557	1.20114	158.208	155.743	YLR154W-F	455883	456023	includeFeature	-4319	136	NearestLocation
88	chrXII	456402	459117	2716	1225	1.17559	124.92	122.512	YLR154W-F	455883	456023	downstream	519	379	NearestLocation
89	chrXII	459409	459635	227	127	1.05638	14.6099	12.7009	YLR154C-G	462522	462671	downstream	3262	2887	NearestLocation
90	chrXII	460011	461110	1100	2251	1.20761	227.728	225.169	YLR154C-G	462522	462671	downstream	2660	1412	NearestLocation
91	chrXII	463165	468769	5605	1004	1.15744	102.809	100.453	YLR154C-H	468827	468958	downstream	5793	58	NearestLocation
92	chrXII	490041	490333	293	2516	1.38789	254.225	251.634	YLR162W-A	490406	490594	upstream	-365	73	NearestLocation
93	chrXII	643748	644407	660	4205	4.10229	423.281	420.518	YLR254C	644404	644973	overlapEnd	1225	3	NearestLocation
94	chrXII	945278	945808	531	1417	2.57833	144.216	141.773	YLR411W	947253	947978	upstream	-1975	1445	NearestLocation
95	chrXII	977043	977668	626	8936	5.58491	896.636	893.607	YLR424W	973395	975521	downstream	3648	1522	NearestLocation
96	chrXII	980892	981609	718	117	1.36125	13.6932	11.7957	YLR425W	982894	986817	upstream	-2002	1285	NearestLocation
97	chrXII	1063980	1064499	520	4543	4.09341	457.163	454.37	YLR461W	1062919	1063281	downstream	1061	699	NearestLocation
98	chrXII	1071266	1071617	352	446	1.60031	46.8471	44.6892	YLR466C-B	1071594	1071710	overlapEnd	444	23	NearestLocation
99	chrXIII	131	361	231	230	1.48002	25.0755	23.0641	YML133W-B	827	1309	upstream	-696	466	NearestLocation
100	chrXIII	16567	17216	650	5151	4.51641	517.997	515.155	YML128C	15135	16676	overlapStart	109	109	NearestLocation
101	chrXIII	167208	168871	1664	11381	6.82048	1141.24	1138.12	YML054C	165533	167308	overlapStart	100	100	NearestLocation
102	chrXIII	262518	263166	649	4285	4.13842	431.294	428.524	YML004C	261705	262685	overlapStart	167	167	NearestLocation
103	chrXIII	408309	408977	669	29249	11.9511	2928.6	2924.99	YMR070W	409154	410626	upstream	-845	177	NearestLocation
104	chrXIII	433122	433947	826	18880	9.13288	1891.37	1888.03	YMR083W	434788	435915	upstream	-1666	841	NearestLocation
105	chrXIII	477438	478013	576	198	1.55087	21.8323	19.8483	YMR105C	475897	477606	overlapStart	168	168	NearestLocation
106	chrXIII	599902	601691	1790	29217	11.9428	2925.36	2921.76	YMR169C	599352	600872	overlapStart	970	550	NearestLocation
107	chrXIII	608011	609778	1768	2869	3.46027	289.624	286.994	YMR172C-A	607828	608211	overlapStart	200	183	NearestLocation
108	chrXIII	773848	775065	1218	5105	4.49696	513.411	510.572	YMR251W-A	774752	774931	includeFeature	-904	134	NearestLocation
109	chrXIII	908283	908587	305	257	1.42033	27.7834	25.7517	YMR316C-B	907321	907629	upstream	-654	654	NearestLocation
110	chrXIV	6310	6646	337	264	1.57015	28.5192	26.4821	YNL338W	6561	6719	overlapStart	-251	73	NearestLocation
111	chrXIV	273547	274539	993	5786	4.78045	581.52	578.64	YNL194C	272710	273615	overlapStart	68	68	NearestLocation
112	chrXIV	275663	276596	934	10213	6.42581	1024.47	1021.39	YNL192W	276502	279897	overlapStart	-839	94	NearestLocation
113	chrXIV	442408	443125	718	2962	3.50752	298.865	296.225	YNL097C	441366	442358	upstream	-50	50	NearestLocation
114	chrXIV	546737	547024	288	23	1.1926	3.99928	2.31028	YNL042W-B	547113	547370	upstream	-376	89	NearestLocation
115	chrXIV	563434	563851	418	1124	2.25288	114.856	112.469	YNL036W	559814	560479	downstream	3620	2955	NearestLocation
116	chrXIV	784062	784310	249	3528	2.81601	355.522	352.822	YNR077C	783287	783541	upstream	-521	521	NearestLocation
117	chrXV	416	1149	734	12799	7.28463	1283.12	1279.95	YOL166W-A	585	740	includeFeature	-169	169	NearestLocation
118	chrXV	43154	44057	904	13442	7.4903	1347.49	1344.3	YOL151W	43694	44722	overlapStart	-540	363	NearestLocation
119	chrXV	160628	162630	2003	15753	8.20736	1578.64	1575.38	YOL084W	162356	165331	overlapStart	-1728	274	NearestLocation
120	chrXV	382771	383676	906	27007	11.3675	2704.34	2700.8	YOR028C	383533	384420	overlapEnd	1649	143	NearestLocation
121	chrXV	594590	594957	368	27	1.1927	4.45467	2.74671	YOR142W-B	595112	600380	upstream	-522	155	NearestLocation
122	chrXV	638478	639227	750	5630	4.71652	565.927	563.057	YOR161C	636939	638558	overlapStart	80	80	NearestLocation
123	chrXV	705477	705865	389	1143	2.25788	116.746	114.355	YOR192C-C	703988	704224	upstream	-1253	1253	NearestLocation
124	chrXV	796903	797505	603	21344	9.83327	2137.86	2134.47	YOR246C	795801	796793	upstream	-110	110	NearestLocation
125	chrXV	908307	909137	831	48562	16.6037	4860.34	4856.23	YOR317W	909343	911445	upstream	-1036	206	NearestLocation
126	chrXV	988820	989569	750	25206	10.8894	2524.14	2520.65	YOR348C	986899	988782	upstream	-38	38	NearestLocation
127	chrXV	1039278	1040257	980	3392	3.72152	341.946	339.258	YOR374W	1039840	1041399	overlapStart	-562	417	NearestLocation
128	chrXV	1091008	1091291	284	1139	1.84188	116.331	113.941	YOR396C-A	1090015	1090497	upstream	-511	511	NearestLocation
129	chrXVI	56190	56620	431	143	1.44763	16.3123	14.3841	YPL257W-B	56748	62016	upstream	-558	128	NearestLocation
130	chrXVI	62103	62511	409	42	1.20265	5.99909	4.24218	YPL257W	63279	63860	upstream	-1176	768	NearestLocation
131	chrXVI	431495	434438	2944	37572	14.0273	3761.04	3757.24	YPL061W	432588	434090	includeFeature	-1093	348	NearestLocation
132	chrXVI	828601	830610	2010	33251	12.9656	3328.86	3325.16	YPR149W	829918	830439	includeFeature	-1317	171	NearestLocation

## Sheet: MT(S)
Peaks overlapping in Replicates 1 and 2
Sko1-MT.HA (NaCl-Treated)
	seqnames	start	end	width	score	signalValue	pValue	qValue	feature	start_position	end_position	insideFeature	distancetoFeature	shortestDistance	fromOverlappingOrNearest
1	chrI	101	627	527	31	1.18727	4.68419	3.15207	YAL069W	335	792	overlapStart	-234	165	NearestLocation
2	chrI	32784	33466	683	787	2.11409	80.8036	78.7327	YAL061W	33448	34701	overlapStart	-664	18	NearestLocation
3	chrI	141119	142003	885	2662	3.25126	268.63	266.264	YAL005C	139503	141431	overlapStart	312	312	NearestLocation
4	chrII	6099	7061	963	7828	5.23406	785.528	782.872	YBL109W	5790	6125	overlapEnd	309	26	NearestLocation
5	chrII	33628	34240	613	14500	7.50271	1452.94	1450.06	YBL099W	37053	38690	upstream	-3425	2813	NearestLocation
6	chrII	235807	236299	493	251	1.5972	26.9554	25.1234	YBL003C	235394	235792	upstream	-15	15	NearestLocation
7	chrII	267306	267872	567	771	2.09063	79.1804	77.1143	YBR014C	266725	267336	overlapStart	30	30	NearestLocation
8	chrII	329524	329993	470	2153	2.98506	217.62	215.311	YBR045C	328173	330092	inside	568	99	NearestLocation
9	chrII	371315	371874	560	1332	2.50176	135.471	133.276	YBR066C	370037	370699	upstream	-616	616	NearestLocation
10	chrII	380865	382329	1465	2096	2.95405	211.929	209.628	YBR072W	382030	382674	overlapStart	-1165	299	NearestLocation
11	chrII	418385	420371	1987	18166	8.54942	1819.63	1816.68	YBR085C-A	418907	419164	includeFeature	779	522	NearestLocation
12	chrII	474135	477344	3210	9347	5.89	937.503	934.788	YBR117C	474199	476437	includeFeature	2302	64	NearestLocation
13	chrII	488558	491008	2451	5930	4.66755	595.598	593.038	YBR126W-A	490850	491070	overlapStart	-2292	62	NearestLocation
14	chrII	560792	561460	669	10049	6.1226	1007.69	1004.95	YBR161W	561634	562764	upstream	-842	174	NearestLocation
15	chrII	691965	692700	736	22354	9.67625	2238.44	2235.41	YBR237W	691969	694518	overlapStart	-4	4	NearestLocation
16	chrII	731123	731831	709	37782	13.4315	3781.51	3778.26	YBR259W	730387	732453	inside	736	622	NearestLocation
17	chrIII	29	362	334	14814	4.30002	1484.33	1481.44	YCL076W	1392	2135	upstream	-1363	1030	NearestLocation
18	chrIII	810	1479	670	8545	5.59905	857.207	854.524	YCL076W	1392	2135	overlapStart	-582	87	NearestLocation
19	chrIII	44233	45056	824	2786	3.31329	281.052	278.676	YCL047C	43661	44437	overlapStart	204	204	NearestLocation
20	chrIII	84871	85754	884	722	1.99478	74.3201	72.2696	YCL019W	85102	90415	overlapStart	-231	231	NearestLocation
21	chrIII	88926	89465	540	1613	2.62818	163.565	161.323	YCL018W	91324	92418	upstream	-2398	1859	NearestLocation
22	chrIII	163441	164085	645	2215	3.01866	223.845	221.529	YCR025C	163446	163856	includeFeature	415	5	NearestLocation
23	chrIII	168313	168663	351	272	1.56687	29.0876	27.2405	YCR027C	167370	167999	upstream	-314	314	NearestLocation
24	chrIII	315418	316064	647	16991	7.87387	1702.05	1699.12	YCR108C	315997	316188	overlapEnd	770	67	NearestLocation
25	chrIV	13724	14099	376	107	1.33726	12.4484	10.7523	YDL245C	11657	13360	upstream	-364	364	NearestLocation
26	chrIV	60186	62796	2611	68607	19.9573	6864.37	6860.75	YDL223C	57265	60405	overlapStart	219	219	NearestLocation
27	chrIV	76528	77418	891	100400	25.9946	10044	10040.1	YDL214C	74446	76545	overlapStart	17	17	NearestLocation
28	chrIV	88958	90354	1397	12049	6.76097	1207.77	1204.97	YDL206W	90176	92464	overlapStart	-1218	178	NearestLocation
29	chrIV	94019	95205	1187	3380	3.59758	340.43	338.006	YDL204W	94605	95786	overlapStart	-586	581	NearestLocation
30	chrIV	232040	232634	595	3599	3.69837	362.404	359.964	YDL128W	232652	233887	upstream	-612	18	NearestLocation
31	chrIV	342473	343204	732	27011	10.8651	2704.22	2701.11	YDL060W	341619	343985	inside	854	781	NearestLocation
32	chrIV	410159	413563	3405	340488	63.8364	34056	34048.9	YDL022W	411825	413000	includeFeature	-1666	563	NearestLocation
33	chrIV	442073	442367	295	194	1.52225	21.2787	19.4896	YDL005C	441014	442309	overlapStart	236	58	NearestLocation
34	chrIV	449515	450040	526	2042	2.88109	206.552	204.257	YDL001W	447984	449276	downstream	1531	239	NearestLocation
35	chrIV	453472	454326	855	6508	4.88723	653.437	650.846	YDR003W	454122	454754	overlapStart	-650	204	NearestLocation
36	chrIV	514954	515670	717	17928	8.45908	1795.78	1792.83	YDR034C	509737	512109	upstream	-2845	2845	NearestLocation
37	chrIV	518733	519377	645	864	2.07389	88.5492	86.4543	YDR034C-D	514043	519356	overlapStart	623	21	NearestLocation
38	chrIV	531071	531420	350	31	1.17961	4.68701	3.15487	YDR038C	527422	530697	upstream	-374	374	NearestLocation
39	chrIV	535354	535666	313	233	1.42184	25.1747	23.3565	YDR039C	531307	534582	upstream	-772	772	NearestLocation
40	chrIV	537769	539668	1900	24244	9.76071	2427.48	2424.42	YDR040C	535192	538467	overlapStart	698	698	NearestLocation
41	chrIV	542069	545326	3258	2138	2.97731	216.192	213.886	YDR043C	542674	543369	includeFeature	1300	605	NearestLocation
42	chrIV	591624	597068	5445	9301	5.8745	932.878	930.165	YDR074W	593893	596583	includeFeature	-2269	485	NearestLocation
43	chrIV	599631	602402	2772	92249	24.493	9228.78	9224.9	YDR077W	600793	601809	includeFeature	-1162	593	NearestLocation
44	chrIV	616293	616897	605	5188	4.3755	521.411	518.885	YDR085C	614288	616150	upstream	-143	143	NearestLocation
45	chrIV	636100	636630	531	1336	2.50435	135.871	133.676	YDR095C	636117	636527	includeFeature	427	17	NearestLocation
46	chrIV	675864	676376	513	6870	5.02162	689.643	687.033	YDR110W	676102	677802	overlapStart	-238	238	NearestLocation
47	chrIV	722353	722995	643	502	1.86857	52.2238	50.2506	YDR133C	720962	721297	upstream	-1056	1056	NearestLocation
48	chrIV	872339	872676	338	144	1.4473	16.2147	14.4709	YDR210W-B	872112	877425	inside	227	227	NearestLocation
49	chrIV	875783	876500	718	12977	7.03151	1300.59	1297.75	YDR210W-B	872112	877425	inside	3671	925	NearestLocation
50	chrIV	954529	955661	1133	11259	6.51286	1128.75	1125.97	YDR246W-A	955133	955333	includeFeature	-604	328	NearestLocation
51	chrIV	981570	982143	574	522	1.84345	54.2787	52.2975	YDR261W-B	981462	986775	inside	108	108	NearestLocation
52	chrIV	985110	985889	780	14780	7.58103	1480.92	1478.04	YDR261W-B	981462	986775	inside	3648	886	NearestLocation
53	chrIV	1213344	1213984	641	3035	3.43476	305.941	303.544	YDR368W	1213904	1214842	overlapStart	-560	80	NearestLocation
54	chrIV	1468708	1469273	566	4291	4.00334	431.648	429.167	YDR510W	1469400	1469705	upstream	-692	127	NearestLocation
55	chrIV	1505562	1510040	4479	158545	36.074	15859.2	15854.5	YDR536W	1508005	1509714	includeFeature	-2443	326	NearestLocation
56	chrIV	1531515	1531759	245	77	1.27958	9.38316	7.73643	YDR545C-A	1530863	1531342	upstream	-173	173	NearestLocation
57	chrIX	4	551	548	1105	2.12747	112.745	110.597	YIL177W-A	846	1328	upstream	-842	295	NearestLocation
58	chrIX	1328	1865	538	88	1.31097	10.5637	8.896	YIL177W-A	846	1328	overlapEnd	482	0	NearestLocation
59	chrIX	7517	7771	255	16	1.1402	3.13854	1.67308	YIL177C	483	6147	upstream	-1370	1370	NearestLocation
60	chrIX	129865	130241	377	1135	2.36996	115.67	113.514	YIL122W	130610	131665	upstream	-745	369	NearestLocation
61	chrIX	254106	256226	2121	36825	13.2118	3685.82	3682.58	YIL053W	255115	255867	includeFeature	-1009	359	NearestLocation
62	chrIX	386308	387075	768	36310	13.0929	3634.29	3631.06	YIR018C-A	385564	385701	upstream	-607	607	NearestLocation
63	chrIX	438603	439809	1207	20996	7.03988	2102.69	2099.68	YIR042C	435273	435983	upstream	-2620	2620	NearestLocation
64	chrV	84991	86770	1780	23676	10.02	2370.72	2367.66	YEL035C	85045	85545	includeFeature	554	54	NearestLocation
65	chrV	141055	141502	448	774	2.10376	79.4999	77.4329	YEL008C-A	140726	140818	upstream	-237	237	NearestLocation
66	chrV	260217	261936	1720	7018	5.07589	704.437	701.819	YER053C-A	260933	261046	includeFeature	829	716	NearestLocation
67	chrV	279420	281767	2348	33301	12.3899	3333.37	3330.18	YER063W	281710	282366	overlapStart	-2290	57	NearestLocation
68	chrV	332729	333353	625	3576	3.68804	360.128	357.69	YER087C-B	332582	332830	overlapStart	101	101	NearestLocation
69	chrV	431065	431585	521	124	1.4137	14.1511	12.4317	YER132C	425188	430449	upstream	-616	616	NearestLocation
70	chrV	434637	434963	327	237	1.47174	25.537	23.716	YER133W	432495	433958	downstream	2142	679	NearestLocation
71	chrV	443512	443770	259	72	1.26967	8.8947	7.2561	YER137C	441373	441819	upstream	-1693	1693	NearestLocation
72	chrV	445246	445571	326	22	1.15705	3.78346	2.28791	YER137C	441373	441819	upstream	-3427	3427	NearestLocation
73	chrV	466496	467186	691	6619	4.92858	664.512	661.916	YER149C	466208	467470	inside	974	284	NearestLocation
74	chrV	467507	469540	2034	26380	10.7074	2641.14	2638.05	YER150W	468370	468816	includeFeature	-863	724	NearestLocation
75	chrV	498328	498570	243	98	1.35557	11.4973	9.81614	YER160C	492856	498124	upstream	-204	204	NearestLocation
76	chrV	568953	570508	1556	63652	18.0228	6368.83	6365.28	YER188C-A	569608	569907	includeFeature	954	601	NearestLocation
77	chrV	575046	575824	779	61	1.26559	7.76177	6.1456	YER190C-A	574804	575379	overlapStart	333	242	NearestLocation
78	chrV	576408	576731	324	19	1.15377	3.44855	1.96777	YER190C-B	575680	576162	upstream	-246	246	NearestLocation
79	chrVI	595	1015	421	116	1.34548	13.4041	11.6942	YFL067W	836	1363	overlapStart	-241	179	NearestLocation
80	chrVI	4462	4813	352	52	1.20562	6.88785	5.29192	YFL063W	5066	5521	upstream	-604	253	NearestLocation
81	chrVI	5832	6079	248	118	1.30347	13.606	11.8941	YFL062W	6426	7565	upstream	-594	347	NearestLocation
82	chrVI	97561	98145	585	15500	7.79475	1552.92	1550.02	YFL021C-A	95761	96615	upstream	-946	946	NearestLocation
83	chrVI	106164	108136	1973	109145	27.5763	10918.6	10914.5	YFL016C	104701	106236	overlapStart	72	72	NearestLocation
84	chrVI	137375	137842	468	74	1.30215	9.07568	7.43462	YFL003C	134521	137157	upstream	-218	218	NearestLocation
85	chrVI	138217	138704	488	676	2.02364	69.6874	67.6515	YFL002W-A	138204	143517	inside	13	13	NearestLocation
86	chrVI	141916	142676	761	1404	2.42582	142.659	140.45	YFL002W-A	138204	143517	inside	3712	841	NearestLocation
87	chrVI	253139	255843	2705	884	2.18904	90.5064	88.4065	YFR053C	253429	255049	includeFeature	1910	290	NearestLocation
88	chrVII	165653	166469	817	5291	4.41686	531.722	529.191	YGL179C	163409	165091	upstream	-562	562	NearestLocation
89	chrVII	205410	206372	963	173	1.49124	19.1075	17.3354	YGL158W	207033	208571	upstream	-1623	661	NearestLocation
90	chrVII	208260	209102	843	9394	5.90551	942.134	939.418	YGL157W	209006	210049	overlapStart	-746	96	NearestLocation
91	chrVII	319536	319892	357	637	1.79148	65.8171	63.7946	YGL097W	321782	323230	upstream	-2246	1890	NearestLocation
92	chrVII	401426	402689	1264	1993	2.89719	201.64	199.35	YGL053W	402589	403302	overlapStart	-1163	100	NearestLocation
93	chrVII	426900	428462	1563	7786	5.35243	781.31	778.656	YGL037C	427297	427947	includeFeature	1047	397	NearestLocation
94	chrVII	483285	484036	752	27177	10.9064	2720.83	2717.72	YGL007W	483260	483637	overlapEnd	25	25	NearestLocation
95	chrVII	561567	562020	454	85	1.33456	10.2476	8.5862	YGR038W	560682	561350	downstream	885	217	NearestLocation
96	chrVII	570031	570884	854	1208	2.21256	122.977	120.806	YGR038C-B	562199	567467	upstream	-2564	2564	NearestLocation
97	chrVII	573820	574388	569	1062	2.29935	108.395	106.255	YGR039W	574888	575199	upstream	-1068	500	NearestLocation
98	chrVII	590819	595132	4314	146703	34.0943	14674.8	14670.3	YGR052W	593596	594705	includeFeature	-2777	427	NearestLocation
99	chrVII	648967	651880	2914	44044	14.8374	4407.8	4404.47	YGR086C	649598	650617	includeFeature	1650	631	NearestLocation
100	chrVII	653431	656775	3345	47320	15.5533	4735.44	4732.08	YGR088W	654634	656322	includeFeature	-1203	453	NearestLocation
101	chrVII	779434	781051	1618	21636	9.48758	2166.71	2163.69	YGR144W	780399	781379	overlapStart	-965	328	NearestLocation
102	chrVII	811715	812237	523	758	2.09083	77.8821	75.8198	YGR161W-B	811738	817051	overlapStart	-23	23	NearestLocation
103	chrVII	815459	816134	676	1369	2.4607	139.171	136.969	YGR161W-B	811738	817051	inside	3721	917	NearestLocation
104	chrVII	882549	884759	2211	1188	2.40614	120.986	118.819	YGR192C	882812	883810	includeFeature	1261	263	NearestLocation
105	chrVII	976676	978233	1558	93752	24.7721	9379.16	9375.26	YGR243W	977336	977776	includeFeature	-660	457	NearestLocation
106	chrVII	985852	987958	2107	69415	20.1175	6945.16	6941.52	YGR248W	985972	986739	includeFeature	-120	120	NearestLocation
107	chrVII	1082394	1082760	367	26	1.1866	4.21506	2.69996	YGR295C	1081584	1082729	overlapStart	335	31	NearestLocation
108	chrVII	1083181	1084039	859	22137	9.61939	2216.76	2213.73	YGR295C	1081584	1082729	upstream	-452	452	NearestLocation
109	chrVII	1089653	1089898	246	20	1.15388	3.49774	2.01364	YGR296C-A	1088870	1089445	upstream	-208	208	NearestLocation
110	chrVIII	5214	5908	695	16173	7.09386	1620.22	1617.31	YHL048C-A	5663	5797	includeFeature	583	111	NearestLocation
111	chrVIII	16761	17401	641	11488	6.58522	1151.64	1148.85	YHL041W	17392	17841	overlapStart	-631	9	NearestLocation
112	chrVIII	150523	151354	832	5823	4.6262	584.903	582.348	YHR022C-A	151217	151306	includeFeature	783	48	NearestLocation
113	chrVIII	174837	177338	2502	117734	29.1037	11777.6	11773.4	YHR032W-A	175195	175374	includeFeature	-358	358	NearestLocation
114	chrVIII	205943	206558	616	9790	6.03732	981.778	979.047	YHR049W	206462	207193	overlapStart	-519	96	NearestLocation
115	chrVIII	243656	244186	531	7088	5.10174	711.515	708.894	YHR073W	242582	245572	inside	1074	1074	NearestLocation
116	chrVIII	279153	281752	2600	103184	26.5011	10322.4	10318.4	YHR088W	281495	282382	overlapStart	-2342	257	NearestLocation
117	chrVIII	290098	293266	3169	15312	7.74048	1534.2	1531.3	YHR095W	292943	293437	overlapStart	-2845	171	NearestLocation
118	chrVIII	293511	297465	3955	15885	7.90589	1591.45	1588.54	YHR096C	294669	296447	includeFeature	2936	1018	NearestLocation
119	chrVIII	322643	324752	2110	22918	9.82356	2294.88	2291.84	YHR104W	323409	324392	includeFeature	-766	360	NearestLocation
120	chrVIII	375421	376170	750	10334	6.21565	1036.18	1033.43	YHR137W	375709	377250	overlapStart	-288	288	NearestLocation
121	chrVIII	379531	379939	409	995	2.27175	101.711	99.5856	YHR139C	378219	379199	upstream	-332	332	NearestLocation
122	chrVIII	524566	525170	605	7553	5.18931	757.951	755.309	YHR211W	525392	528619	upstream	-826	222	NearestLocation
123	chrVIII	553315	553586	272	14	1.12784	2.94177	1.48775	YHR216W	554396	555967	upstream	-1081	810	NearestLocation
124	chrVIII	556836	557260	425	1472	2.45374	149.434	147.213	YHR217C	556581	557042	overlapStart	206	206	NearestLocation
125	chrVIII	562159	562636	478	18032	4.85054	1806.19	1803.23	YHR219C-A	561199	561681	upstream	-478	478	NearestLocation
126	chrX	114	511	398	57	1.21238	7.32212	5.71595	YJL225W-A	829	1311	upstream	-715	318	NearestLocation
127	chrX	36619	37206	588	2440	3.13754	246.373	244.032	YJL211C	36757	37200	includeFeature	581	6	NearestLocation
128	chrX	217350	220807	3458	59503	18.1197	5953.85	5950.35	YJL107C	217705	220016	includeFeature	2666	355	NearestLocation
129	chrX	455062	455442	381	754	2.08825	77.5601	75.4987	YJR009C	453683	454681	upstream	-381	381	NearestLocation
130	chrX	641545	642122	578	6933	5.04488	695.971	693.357	YJR117W	642007	643368	overlapStart	-462	115	NearestLocation
131	chrX	703332	703872	541	2823	3.33138	284.712	282.333	YJR147W	703885	705272	upstream	-553	13	NearestLocation
132	chrX	736293	736828	536	1851	2.81707	187.459	185.188	YJR159W	736044	737117	inside	249	249	NearestLocation
133	chrX	742982	743219	238	17	1.14968	3.23384	1.76412	YJR161C	742848	743999	inside	1017	134	NearestLocation
134	chrX	744710	745630	921	552	1.75939	57.2796	55.287	YJR162C	744911	745261	includeFeature	551	201	NearestLocation
135	chrXI	106	1203	1098	9056	5.79179	908.329	905.626	YKL225W	451	798	includeFeature	-345	345	NearestLocation
136	chrXI	141650	143781	2132	15930	7.91881	1595.95	1593.04	YKL164C	141794	142819	includeFeature	1169	144	NearestLocation
137	chrXI	146762	147308	547	3154	3.49162	317.841	315.433	YKL162C-A	145922	146074	upstream	-688	688	NearestLocation
138	chrXI	150693	151396	704	836	2.15286	85.7678	83.6802	YKL161C	149386	150687	upstream	-6	6	NearestLocation
139	chrXI	165851	167513	1663	3628	3.7113	365.254	362.813	YKL150W	166544	167452	includeFeature	-693	61	NearestLocation
140	chrXI	260149	262196	2048	73697	20.96	7373.43	7369.74	YKL096W	261132	261851	includeFeature	-983	345	NearestLocation
141	chrXI	327799	328209	411	1450	2.57671	147.255	145.037	YKL060C	326408	327487	upstream	-312	312	NearestLocation
142	chrXI	368706	371651	2946	1421	2.55862	144.376	142.164	YKL035W	369891	371390	includeFeature	-1185	261	NearestLocation
143	chrXII	53	369	317	767	1.73936	78.7881	76.7237	YLL067W-A	843	1325	upstream	-790	474	NearestLocation
144	chrXII	1378	1757	380	23	1.16423	3.85545	2.35649	YLL067W-A	843	1325	downstream	535	53	NearestLocation
145	chrXII	5504	6192	689	943	1.93932	96.495	94.3812	YLL066W-B	5605	5775	includeFeature	-101	101	NearestLocation
146	chrXII	11014	11371	358	3279	3.16687	330.373	327.956	YLL065W	11726	12076	upstream	-712	355	NearestLocation
147	chrXII	95833	99193	3361	1405	2.54829	142.742	140.532	YLL024C	95566	97485	overlapStart	1652	267	NearestLocation
148	chrXII	122356	123334	979	27468	10.9788	2749.95	2746.84	YLL014W	121322	121648	downstream	1034	708	NearestLocation
149	chrXII	150696	151128	433	152	1.46022	17.043	15.2903	YLL001W	147890	150163	downstream	2806	533	NearestLocation
150	chrXII	230498	231158	661	4291	4.00334	431.648	429.167	YLR042C	229966	230451	upstream	-47	47	NearestLocation
151	chrXII	367487	371251	3765	19962	9.04047	1999.25	1996.27	YLR112W	370791	371210	includeFeature	-3304	41	NearestLocation
152	chrXII	451569	459742	8174	3081	1.27374	310.577	308.176	YLR154W-A	452438	452623	includeFeature	-869	869	NearestLocation
153	chrXII	460017	461173	1157	1525	1.16188	154.799	152.57	YLR154C-G	462522	462671	downstream	2654	1349	NearestLocation
154	chrXII	461544	468793	7250	2283	1.23081	230.676	228.353	YLR154C-G	462522	462671	includeFeature	1127	978	NearestLocation
155	chrXII	490036	490342	307	3826	1.47437	385.127	382.673	YLR162W-A	490406	490594	upstream	-370	64	NearestLocation
156	chrXII	565156	565619	464	3777	3.77849	380.2	377.749	YLR211C	563792	564531	upstream	-625	625	NearestLocation
157	chrXII	643752	644438	687	6926	5.0423	695.267	692.654	YLR254C	644404	644973	overlapEnd	1221	34	NearestLocation
158	chrXII	680641	681284	644	5073	4.32898	509.891	507.371	YLR269C	680866	681216	includeFeature	575	68	NearestLocation
159	chrXII	710427	711196	770	7874	5.38345	790.083	787.425	YLR286C	708448	710136	upstream	-291	291	NearestLocation
160	chrXII	727954	728569	616	1086	2.33636	110.816	108.671	YLR299C-A	727911	728003	overlapStart	49	43	NearestLocation
161	chrXII	826987	827544	558	7223	5.15084	725.027	722.399	YLR349W	827521	828027	overlapStart	-534	23	NearestLocation
162	chrXII	945168	945736	569	1591	2.60551	161.363	159.124	YLR411W	947253	947978	upstream	-2085	1517	NearestLocation
163	chrXII	953623	955317	1695	9689	6.00372	971.627	968.9	YLR414C	953353	954144	overlapStart	521	270	NearestLocation
164	chrXII	977012	977735	724	14711	7.10864	1473.99	1471.11	YLR424W	973395	975521	downstream	3617	1491	NearestLocation
165	chrXII	980857	981432	576	318	1.58294	33.7762	31.8995	YLR425W	982894	986817	upstream	-2037	1462	NearestLocation
166	chrXII	1063884	1064595	712	6749	4.89757	677.558	674.955	YLR461W	1062919	1063281	downstream	965	603	NearestLocation
167	chrXII	1064840	1065199	360	482	1.70316	50.1782	48.2148	YLR462W	1065956	1066564	upstream	-1116	757	NearestLocation
168	chrXII	1071358	1071612	255	283	1.43761	30.225	28.3708	YLR466C-B	1071594	1071710	overlapEnd	352	18	NearestLocation
169	chrXII	1077738	1077995	258	13	1.11828	2.75042	1.30821	YLR467C-A	1077050	1077532	upstream	-206	206	NearestLocation
170	chrXIII	167	561	395	194	1.44003	21.2091	19.4213	YML133W-B	827	1309	upstream	-660	266	NearestLocation
171	chrXIII	9731	10409	679	6418	4.85363	644.481	641.896	YML131W	10198	11295	overlapStart	-467	211	NearestLocation
172	chrXIII	14812	17280	2469	12492	6.89794	1252.06	1249.24	YML127W	17064	18809	overlapStart	-2252	216	NearestLocation
173	chrXIII	37346	38061	716	1161	2.38805	118.317	116.155	YML116W	38196	39824	upstream	-850	135	NearestLocation
174	chrXIII	133020	133748	729	3236	3.53038	326.043	323.629	YML070W	133475	135229	overlapStart	-455	273	NearestLocation
175	chrXIII	167142	169013	1872	24289	10.1776	2432.05	2428.99	YML054C	165533	167308	overlapStart	166	166	NearestLocation
176	chrXIII	261543	263162	1620	10533	6.28026	1056.1	1053.35	YML004C	261705	262685	includeFeature	1142	162	NearestLocation
177	chrXIII	267831	268391	561	2084	2.90066	210.751	208.451	YML001W	267174	267800	downstream	657	31	NearestLocation
178	chrXIII	286904	287336	433	836	2.15286	85.7678	83.6802	YMR011W	288079	289704	upstream	-1175	743	NearestLocation
179	chrXIII	306156	307023	868	3742	3.76299	376.733	374.284	YMR017W	307489	308682	upstream	-1333	466	NearestLocation
180	chrXIII	346831	347640	810	14151	7.39933	1418	1415.14	YMR037C	344403	346517	upstream	-314	314	NearestLocation
181	chrXIII	349728	349997	270	144	1.4473	16.2147	14.4709	YMR039C	348644	349522	upstream	-206	206	NearestLocation
182	chrXIII	372366	372620	255	83	1.33654	10.032	8.37317	YMR049C	368094	370517	upstream	-1849	1849	NearestLocation
183	chrXIII	408272	409038	767	69963	20.2261	7000.01	6996.36	YMR070W	409154	410626	upstream	-882	116	NearestLocation
184	chrXIII	432953	434176	1224	42225	14.4343	4225.81	4222.5	YMR083W	434788	435915	upstream	-1835	612	NearestLocation
185	chrXIII	599089	602156	3068	60436	18.311	6047.21	6043.69	YMR168C	597332	599158	overlapStart	69	69	NearestLocation
186	chrXIII	607966	610750	2785	7830	5.36794	785.693	783.036	YMR172C-A	607828	608211	overlapStart	245	138	NearestLocation
187	chrXIII	652159	654777	2619	6793	4.99319	681.933	679.328	YMR195W	654034	654417	includeFeature	-1875	360	NearestLocation
188	chrXIII	773814	775540	1727	14081	7.37866	1411.04	1408.18	YMR251W-A	774752	774931	includeFeature	-938	609	NearestLocation
189	chrXIII	793297	793910	614	4207	3.96716	423.223	420.747	YMR261C	790205	793369	overlapStart	72	72	NearestLocation
190	chrXIII	851920	853305	1386	2470	3.15305	249.368	247.023	YMR291W	852630	854390	overlapStart	-710	675	NearestLocation
191	chrXIII	908266	908616	351	270	1.41031	28.9339	27.0883	YMR316C-B	907321	907629	upstream	-637	637	NearestLocation
192	chrXIII	912293	912926	634	3725	3.75523	375.003	372.556	YMR318C	911061	912143	upstream	-150	150	NearestLocation
193	chrXIV	6341	7806	1466	21285	9.39454	2131.56	2128.55	YNL338W	6561	6719	includeFeature	-220	220	NearestLocation
194	chrXIV	272305	274713	2409	13520	7.21067	1354.87	1352.02	YNL195C	271523	272308	overlapStart	3	3	NearestLocation
195	chrXIV	275188	277556	2369	27551	10.9995	2758.29	2755.18	YNL192W	276502	279897	overlapStart	-1314	1054	NearestLocation
196	chrXIV	300919	302390	1472	12033	6.7558	1206.11	1203.31	YNL179C	300666	301103	overlapStart	184	184	NearestLocation
197	chrXIV	442403	443207	805	7231	5.15343	725.74	723.112	YNL097C	441366	442358	upstream	-45	45	NearestLocation
198	chrXIV	559299	559824	526	1232	2.42839	125.393	123.217	YNL036W	559814	560479	overlapStart	-515	10	NearestLocation
199	chrXIV	563432	563873	442	1457	2.4442	147.922	145.704	YNL036W	559814	560479	downstream	3618	2953	NearestLocation
200	chrXIV	566983	568341	1359	3772	3.68872	379.748	377.298	YNL035C	568522	569691	downstream	2708	181	NearestLocation
201	chrXIV	619584	620029	446	369	1.73418	38.8235	36.9186	YNL007C	618507	619565	upstream	-19	19	NearestLocation
202	chrXIV	739035	739714	680	4871	4.24628	489.617	487.106	YNR060W	739951	742110	upstream	-916	237	NearestLocation
203	chrXIV	784043	784324	282	11288	4.36026	1131.68	1128.9	YNR077C	783287	783541	upstream	-502	502	NearestLocation
204	chrXV	104	1243	1140	34588	12.6923	3462.01	3458.8	YOL166W-A	585	740	includeFeature	-481	481	NearestLocation
205	chrXV	43115	45041	1927	37309	13.3229	3734.15	3730.9	YOL149W	44938	45633	overlapStart	-1823	103	NearestLocation
206	chrXV	103940	104188	249	99	1.36977	11.6519	9.96682	YOL114C	103317	103925	upstream	-15	15	NearestLocation
207	chrXV	113547	113998	452	110	1.38213	12.7743	11.0739	YOL106W	113226	113579	overlapEnd	321	32	NearestLocation
208	chrXV	115884	116457	574	4385	3.94075	441.071	438.585	YOL105C	114138	115808	upstream	-76	76	NearestLocation
209	chrXV	120592	120875	284	95	1.29436	11.1774	9.50072	YOL103W-B	118000	123268	inside	2592	2393	NearestLocation
210	chrXV	160406	164301	3896	37466	13.3591	3749.92	3746.67	YOL086C	159548	160594	overlapStart	188	188	NearestLocation
211	chrXV	231098	232486	1389	7331	5.18961	735.748	733.115	YOL052C-A	231570	231755	includeFeature	657	472	NearestLocation
212	chrXV	264939	265433	495	1161	2.38805	118.317	116.155	YOL032W	265429	266169	overlapStart	-490	4	NearestLocation
213	chrXV	382666	385582	2917	68958	20.027	6899.52	6895.89	YOR029W	384600	384935	includeFeature	-1934	647	NearestLocation
214	chrXV	443674	444385	712	12157	6.79457	1218.59	1215.79	YOR062C	442725	443531	upstream	-143	143	NearestLocation
215	chrXV	577480	578579	1100	3969	3.86378	399.457	396.995	YOR134W	578564	579793	overlapStart	-1084	15	NearestLocation
216	chrXV	594529	594860	332	28	1.1916	4.37135	2.85095	YOR142W-B	595112	600380	upstream	-583	252	NearestLocation
217	chrXV	599130	599580	451	55	1.26457	7.17964	5.57619	YOR143C	601383	602342	downstream	3212	1803	NearestLocation
218	chrXV	636881	639242	2362	12182	6.80232	1221.1	1218.29	YOR161C	636939	638558	includeFeature	1677	58	NearestLocation
219	chrXV	705482	705880	399	1212	2.27472	123.383	121.211	YOR192C-C	703988	704224	upstream	-1258	1258	NearestLocation
220	chrXV	709279	709979	701	1040	2.20576	106.191	104.056	YOR192C-B	704419	709732	overlapStart	453	247	NearestLocation
221	chrXV	796873	797564	692	51916	16.538	5195.1	5191.69	YOR246C	795801	796793	upstream	-80	80	NearestLocation
222	chrXV	908172	910184	2013	106714	27.1395	10675.5	10671.5	YOR317W	909343	911445	overlapStart	-1171	841	NearestLocation
223	chrXV	911901	912605	705	4249	3.98525	427.429	424.95	YOR318C	911784	912436	overlapStart	535	117	NearestLocation
224	chrXV	970763	971051	289	282	1.61919	30.1043	28.2515	YOR343W-B	970578	975891	inside	185	185	NearestLocation
225	chrXV	974242	975017	776	13908	7.32697	1393.69	1390.83	YOR344C	977194	978069	downstream	3827	2177	NearestLocation
226	chrXV	986613	989597	2985	56300	17.4581	5633.52	5630.06	YOR348C	986899	988782	includeFeature	2169	286	NearestLocation
227	chrXV	1039240	1041763	2524	7489	5.24647	751.562	748.921	YOR374W	1039840	1041399	includeFeature	-600	364	NearestLocation
228	chrXV	1083620	1084169	550	6350	4.63564	637.597	635.015	YOR394C-A	1084202	1084369	downstream	749	33	NearestLocation
229	chrXV	1090971	1091291	321	1533	1.91756	155.607	153.377	YOR396C-A	1090015	1090497	upstream	-474	474	NearestLocation
230	chrXVI	994	1366	373	84	1.29005	10.0671	8.40807	YPL283W-A	1426	2001	upstream	-432	60	NearestLocation
231	chrXVI	6884	7539	656	7410	5.21804	743.641	741.004	YPL283C	280	6007	upstream	-877	877	NearestLocation
232	chrXVI	38477	38960	484	2390	3.1117	241.41	239.075	YPL266W	39121	40077	upstream	-644	161	NearestLocation
233	chrXVI	54607	55142	536	4820	4.22561	484.591	482.083	YPL258C	53498	55153	inside	546	11	NearestLocation
234	chrXVI	55916	56684	769	470	1.78599	48.9763	47.0192	YPL257W-B	56748	62016	upstream	-832	64	NearestLocation
235	chrXVI	62204	62500	297	31	1.16916	4.65674	3.12485	YPL257W	63279	63860	upstream	-1075	779	NearestLocation
236	chrXVI	129800	130157	358	480	1.84789	50.0542	48.0909	YPL222W	130162	132228	upstream	-362	5	NearestLocation
237	chrXVI	431495	434501	3007	86547	23.4256	8658.59	8654.77	YPL062W	431895	432299	includeFeature	-400	400	NearestLocation
238	chrXVI	527050	527495	446	1157	2.38546	117.937	115.776	YPL014W	527547	528692	upstream	-497	52	NearestLocation
239	chrXVI	678673	679451	779	15598	7.82318	1562.75	1559.85	YPR064W	678951	679370	includeFeature	-278	81	NearestLocation
240	chrXVI	828443	831112	2670	72101	20.6473	7213.79	7210.12	YPR150W	830999	831520	overlapStart	-2556	113	NearestLocation
241	chrXVI	947606	947941	336	28	1.17018	4.3862	2.86445	YPR204C-A	946856	947338	upstream	-268	268	NearestLocation

## Sheet: WT(S) Only
Peaks overlapping in Replicates 1 and 2
Unique to Sko1-WT.HA (NaCl-Treated)
	seqnames	start	end	width	feature	start_position	end_position	insideFeature	distancetoFeature	shortestDistance	fromOverlappingOrNearest
1	chrI	165610	166136	527	YAR010C	164544	165866	overlapStart	256	256	NearestLocation
2	chrI	182627	182942	316	YAR027W	183770	184477	upstream	-1143	828	NearestLocation
3	chrII	197659	197888	230	YBL015W	194122	195702	downstream	3537	1957	NearestLocation
4	chrIII	50522	51143	622	YCL040W	50584	52340	overlapStart	-62	62	NearestLocation
5	chrIII	51536	51839	304	YCL039W	52645	54882	upstream	-1109	806	NearestLocation
6	chrIX	432168	432514	347	YIR039C	430498	432111	upstream	-57	57	NearestLocation
7	chrVII	423184	423442	259	YGL039W	423961	425007	upstream	-777	519	NearestLocation
8	chrVIII	134103	134472	370	YHR015W	134554	136533	upstream	-451	82	NearestLocation
9	chrVIII	548589	548846	258	YHR214C-B	543964	549346	inside	757	500	NearestLocation
10	chrXIII	477438	478013	576	YMR105C	475897	477606	overlapStart	168	168	NearestLocation
11	chrXIV	546737	547024	288	YNL042W-B	547113	547370	upstream	-376	89	NearestLocation

## Sheet: MT(S) Only
Peaks overlapping in Replicates 1 and 2
Unique to Sko1-MT.HA (NaCl-Treated)
	seqnames	start	end	width	feature	start_position	end_position	insideFeature	distancetoFeature	shortestDistance	fromOverlappingOrNearest
1	chrI	101	627	527	YAL069W	335	792	overlapStart	-234	165	NearestLocation
2	chrI	32784	33466	683	YAL061W	33448	34701	overlapStart	-664	18	NearestLocation
3	chrII	33628	34240	613	YBL099W	37053	38690	upstream	-3425	2813	NearestLocation
4	chrII	235807	236299	493	YBL003C	235394	235792	upstream	-15	15	NearestLocation
5	chrII	267306	267872	567	YBR014C	266725	267336	overlapStart	30	30	NearestLocation
6	chrII	329524	329993	470	YBR045C	328173	330092	inside	568	99	NearestLocation
7	chrII	371315	371874	560	YBR066C	370037	370699	upstream	-616	616	NearestLocation
8	chrII	380865	382329	1465	YBR072W	382030	382674	overlapStart	-1165	299	NearestLocation
9	chrII	560792	561460	669	YBR161W	561634	562764	upstream	-842	174	NearestLocation
10	chrIII	44233	45056	824	YCL047C	43661	44437	overlapStart	204	204	NearestLocation
11	chrIII	84871	85754	884	YCL019W	85102	90415	overlapStart	-231	231	NearestLocation
12	chrIII	163441	164085	645	YCR025C	163446	163856	includeFeature	415	5	NearestLocation
13	chrIV	13724	14099	376	YDL245C	11657	13360	upstream	-364	364	NearestLocation
14	chrIV	232040	232634	595	YDL128W	232652	233887	upstream	-612	18	NearestLocation
15	chrIV	442073	442367	295	YDL005C	441014	442309	overlapStart	236	58	NearestLocation
16	chrIV	449515	450040	526	YDL001W	447984	449276	downstream	1531	239	NearestLocation
17	chrIV	453472	454326	855	YDR003W	454122	454754	overlapStart	-650	204	NearestLocation
18	chrIV	531071	531420	350	YDR038C	527422	530697	upstream	-374	374	NearestLocation
19	chrIV	535354	535666	313	YDR039C	531307	534582	upstream	-772	772	NearestLocation
20	chrIV	542069	545326	3258	YDR043C	542674	543369	includeFeature	1300	605	NearestLocation
21	chrIV	616293	616897	605	YDR085C	614288	616150	upstream	-143	143	NearestLocation
22	chrIV	636100	636630	531	YDR095C	636117	636527	includeFeature	427	17	NearestLocation
23	chrIV	675864	676376	513	YDR110W	676102	677802	overlapStart	-238	238	NearestLocation
24	chrIV	722353	722995	643	YDR133C	720962	721297	upstream	-1056	1056	NearestLocation
25	chrIV	872339	872676	338	YDR210W-B	872112	877425	inside	227	227	NearestLocation
26	chrIV	875783	876500	718	YDR210W-B	872112	877425	inside	3671	925	NearestLocation
27	chrIV	1213344	1213984	641	YDR368W	1213904	1214842	overlapStart	-560	80	NearestLocation
28	chrIV	1468708	1469273	566	YDR510W	1469400	1469705	upstream	-692	127	NearestLocation
29	chrIV	1531515	1531759	245	YDR545C-A	1530863	1531342	upstream	-173	173	NearestLocation
30	chrIX	1328	1865	538	YIL177W-A	846	1328	overlapEnd	482	0	NearestLocation
31	chrIX	7517	7771	255	YIL177C	483	6147	upstream	-1370	1370	NearestLocation
32	chrIX	129865	130241	377	YIL122W	130610	131665	upstream	-745	369	NearestLocation
33	chrV	84991	86770	1780	YEL035C	85045	85545	includeFeature	554	54	NearestLocation
34	chrV	141055	141502	448	YEL008C-A	140726	140818	upstream	-237	237	NearestLocation
35	chrV	332729	333353	625	YER087C-B	332582	332830	overlapStart	101	101	NearestLocation
36	chrV	431065	431585	521	YER132C	425188	430449	upstream	-616	616	NearestLocation
37	chrV	434637	434963	327	YER133W	432495	433958	downstream	2142	679	NearestLocation
38	chrV	443512	443770	259	YER137C	441373	441819	upstream	-1693	1693	NearestLocation
39	chrV	445246	445571	326	YER137C	441373	441819	upstream	-3427	3427	NearestLocation
40	chrV	466496	467186	691	YER149C	466208	467470	inside	974	284	NearestLocation
41	chrV	498328	498570	243	YER160C	492856	498124	upstream	-204	204	NearestLocation
42	chrV	575046	575824	779	YER190C-A	574804	575379	overlapStart	333	242	NearestLocation
43	chrV	576408	576731	324	YER190C-B	575680	576162	upstream	-246	246	NearestLocation
44	chrVI	5832	6079	248	YFL062W	6426	7565	upstream	-594	347	NearestLocation
45	chrVI	97561	98145	585	YFL021C-A	95761	96615	upstream	-946	946	NearestLocation
46	chrVII	165653	166469	817	YGL179C	163409	165091	upstream	-562	562	NearestLocation
47	chrVII	205410	206372	963	YGL158W	207033	208571	upstream	-1623	661	NearestLocation
48	chrVII	208260	209102	843	YGL157W	209006	210049	overlapStart	-746	96	NearestLocation
49	chrVII	401426	402689	1264	YGL053W	402589	403302	overlapStart	-1163	100	NearestLocation
50	chrVII	561567	562020	454	YGR038W	560682	561350	downstream	885	217	NearestLocation
51	chrVII	573820	574388	569	YGR039W	574888	575199	upstream	-1068	500	NearestLocation
52	chrVII	811715	812237	523	YGR161W-B	811738	817051	overlapStart	-23	23	NearestLocation
53	chrVII	882549	884759	2211	YGR192C	882812	883810	includeFeature	1261	263	NearestLocation
54	chrVII	1082394	1082760	367	YGR295C	1081584	1082729	overlapStart	335	31	NearestLocation
55	chrVII	1089653	1089898	246	YGR296C-A	1088870	1089445	upstream	-208	208	NearestLocation
56	chrVIII	16761	17401	641	YHL041W	17392	17841	overlapStart	-631	9	NearestLocation
57	chrVIII	150523	151354	832	YHR022C-A	151217	151306	includeFeature	783	48	NearestLocation
58	chrVIII	205943	206558	616	YHR049W	206462	207193	overlapStart	-519	96	NearestLocation
59	chrVIII	243656	244186	531	YHR073W	242582	245572	inside	1074	1074	NearestLocation
60	chrVIII	290098	293266	3169	YHR095W	292943	293437	overlapStart	-2845	171	NearestLocation
61	chrVIII	375421	376170	750	YHR137W	375709	377250	overlapStart	-288	288	NearestLocation
62	chrVIII	379531	379939	409	YHR139C	378219	379199	upstream	-332	332	NearestLocation
63	chrVIII	524566	525170	605	YHR211W	525392	528619	upstream	-826	222	NearestLocation
64	chrVIII	553315	553586	272	YHR216W	554396	555967	upstream	-1081	810	NearestLocation
65	chrX	36619	37206	588	YJL211C	36757	37200	includeFeature	581	6	NearestLocation
66	chrX	455062	455442	381	YJR009C	453683	454681	upstream	-381	381	NearestLocation
67	chrX	641545	642122	578	YJR117W	642007	643368	overlapStart	-462	115	NearestLocation
68	chrX	703332	703872	541	YJR147W	703885	705272	upstream	-553	13	NearestLocation
69	chrX	736293	736828	536	YJR159W	736044	737117	inside	249	249	NearestLocation
70	chrX	742982	743219	238	YJR161C	742848	743999	inside	1017	134	NearestLocation
71	chrXI	106	1203	1098	YKL225W	451	798	includeFeature	-345	345	NearestLocation
72	chrXI	146762	147308	547	YKL162C-A	145922	146074	upstream	-688	688	NearestLocation
73	chrXI	150693	151396	704	YKL161C	149386	150687	upstream	-6	6	NearestLocation
74	chrXI	165851	167513	1663	YKL150W	166544	167452	includeFeature	-693	61	NearestLocation
75	chrXI	327799	328209	411	YKL060C	326408	327487	upstream	-312	312	NearestLocation
76	chrXI	368706	371651	2946	YKL035W	369891	371390	includeFeature	-1185	261	NearestLocation
77	chrXII	1378	1757	380	YLL067W-A	843	1325	downstream	535	53	NearestLocation
78	chrXII	11014	11371	358	YLL065W	11726	12076	upstream	-712	355	NearestLocation
79	chrXII	95833	99193	3361	YLL024C	95566	97485	overlapStart	1652	267	NearestLocation
80	chrXII	150696	151128	433	YLL001W	147890	150163	downstream	2806	533	NearestLocation
81	chrXII	230498	231158	661	YLR042C	229966	230451	upstream	-47	47	NearestLocation
82	chrXII	565156	565619	464	YLR211C	563792	564531	upstream	-625	625	NearestLocation
83	chrXII	680641	681284	644	YLR269C	680866	681216	includeFeature	575	68	NearestLocation
84	chrXII	710427	711196	770	YLR286C	708448	710136	upstream	-291	291	NearestLocation
85	chrXII	727954	728569	616	YLR299C-A	727911	728003	overlapStart	49	43	NearestLocation
86	chrXII	826987	827544	558	YLR349W	827521	828027	overlapStart	-534	23	NearestLocation
87	chrXII	953623	955317	1695	YLR414C	953353	954144	overlapStart	521	270	NearestLocation
88	chrXII	1064840	1065199	360	YLR462W	1065956	1066564	upstream	-1116	757	NearestLocation
89	chrXII	1077738	1077995	258	YLR467C-A	1077050	1077532	upstream	-206	206	NearestLocation
90	chrXIII	9731	10409	679	YML131W	10198	11295	overlapStart	-467	211	NearestLocation
91	chrXIII	37346	38061	716	YML116W	38196	39824	upstream	-850	135	NearestLocation
92	chrXIII	133020	133748	729	YML070W	133475	135229	overlapStart	-455	273	NearestLocation
93	chrXIII	267831	268391	561	YML001W	267174	267800	downstream	657	31	NearestLocation
94	chrXIII	286904	287336	433	YMR011W	288079	289704	upstream	-1175	743	NearestLocation
95	chrXIII	306156	307023	868	YMR017W	307489	308682	upstream	-1333	466	NearestLocation
96	chrXIII	346831	347640	810	YMR037C	344403	346517	upstream	-314	314	NearestLocation
97	chrXIII	349728	349997	270	YMR039C	348644	349522	upstream	-206	206	NearestLocation
98	chrXIII	372366	372620	255	YMR049C	368094	370517	upstream	-1849	1849	NearestLocation
99	chrXIII	652159	654777	2619	YMR195W	654034	654417	includeFeature	-1875	360	NearestLocation
100	chrXIII	793297	793910	614	YMR261C	790205	793369	overlapStart	72	72	NearestLocation
101	chrXIII	851920	853305	1386	YMR291W	852630	854390	overlapStart	-710	675	NearestLocation
102	chrXIII	912293	912926	634	YMR318C	911061	912143	upstream	-150	150	NearestLocation
103	chrXIV	300919	302390	1472	YNL179C	300666	301103	overlapStart	184	184	NearestLocation
104	chrXIV	559299	559824	526	YNL036W	559814	560479	overlapStart	-515	10	NearestLocation
105	chrXIV	566983	568341	1359	YNL035C	568522	569691	downstream	2708	181	NearestLocation
106	chrXIV	619584	620029	446	YNL007C	618507	619565	upstream	-19	19	NearestLocation
107	chrXIV	739035	739714	680	YNR060W	739951	742110	upstream	-916	237	NearestLocation
108	chrXV	103940	104188	249	YOL114C	103317	103925	upstream	-15	15	NearestLocation
109	chrXV	113547	113998	452	YOL106W	113226	113579	overlapEnd	321	32	NearestLocation
110	chrXV	115884	116457	574	YOL105C	114138	115808	upstream	-76	76	NearestLocation
111	chrXV	120592	120875	284	YOL103W-B	118000	123268	inside	2592	2393	NearestLocation
112	chrXV	231098	232486	1389	YOL052C-A	231570	231755	includeFeature	657	472	NearestLocation
113	chrXV	264939	265433	495	YOL032W	265429	266169	overlapStart	-490	4	NearestLocation
114	chrXV	443674	444385	712	YOR062C	442725	443531	upstream	-143	143	NearestLocation
115	chrXV	577480	578579	1100	YOR134W	578564	579793	overlapStart	-1084	15	NearestLocation
116	chrXV	599130	599580	451	YOR143C	601383	602342	downstream	3212	1803	NearestLocation
117	chrXV	709279	709979	701	YOR192C-B	704419	709732	overlapStart	453	247	NearestLocation
118	chrXV	911901	912605	705	YOR318C	911784	912436	overlapStart	535	117	NearestLocation
119	chrXV	970763	971051	289	YOR343W-B	970578	975891	inside	185	185	NearestLocation
120	chrXV	974242	975017	776	YOR344C	977194	978069	downstream	3827	2177	NearestLocation
121	chrXV	1083620	1084169	550	YOR394C-A	1084202	1084369	downstream	749	33	NearestLocation
122	chrXVI	994	1366	373	YPL283W-A	1426	2001	upstream	-432	60	NearestLocation
123	chrXVI	6884	7539	656	YPL283C	280	6007	upstream	-877	877	NearestLocation
124	chrXVI	38477	38960	484	YPL266W	39121	40077	upstream	-644	161	NearestLocation
125	chrXVI	54607	55142	536	YPL258C	53498	55153	inside	546	11	NearestLocation
126	chrXVI	129800	130157	358	YPL222W	130162	132228	upstream	-362	5	NearestLocation
127	chrXVI	527050	527495	446	YPL014W	527547	528692	upstream	-497	52	NearestLocation
128	chrXVI	678673	679451	779	YPR064W	678951	679370	includeFeature	-278	81	NearestLocation
129	chrXVI	947606	947941	336	YPR204C-A	946856	947338	upstream	-268	268	NearestLocation

## Sheet: WT&MT (S)
Peaks overlapping in Replicates 1 and 2
Found in both Sko1-WT.HA and Sko1-MT.HA sets (NaCl)
	seqnames	start	end	width	feature	start_position	end_position	insideFeature	distancetoFeature	shortestDistance	fromOverlappingOrNearest
1	chrI	141119	142038	920	YAL005C	139503	141431	overlapStart	312	312	NearestLocation
2	chrII	6099	7061	963	YBL109W	5790	6125	overlapEnd	309	26	NearestLocation
3	chrII	418382	420371	1990	YBR085C-A	418907	419164	includeFeature	782	525	NearestLocation
4	chrII	474135	477344	3210	YBR117C	474199	476437	includeFeature	2302	64	NearestLocation
5	chrII	488558	491008	2451	5	YBR126W-A	490850	+	overlapStart	-2292	62	NearestLocation
6	chrII	691965	692700	736	YBR237W	691969	694518	overlapStart	-4	4	NearestLocation
7	chrII	731123	731831	709	YBR259W	730387	732453	inside	736	622	NearestLocation
8	chrIII	29	362	334	YCL076W	1392	2135	upstream	-1363	1030	NearestLocation
9	chrIII	810	1479	670	YCL076W	1392	2135	overlapStart	-582	87	NearestLocation
10	chrIII	88905	89484	580	YCL018W	91324	92418	upstream	-2419	1840	NearestLocation
11	chrIII	168313	168742	430	YCR027C	167370	167999	upstream	-314	314	NearestLocation
12	chrIII	315418	316064	647	YCR108C	315997	316188	overlapEnd	770	67	NearestLocation
13	chrIV	60186	62796	2611	YDL223C	57265	60405	overlapStart	219	219	NearestLocation
14	chrIV	76528	77418	891	YDL214C	74446	76545	overlapStart	17	17	NearestLocation
15	chrIV	88958	90354	1397	YDL206W	90176	92464	overlapStart	-1218	178	NearestLocation
16	chrIV	94019	95205	1187	YDL204W	94605	95786	overlapStart	-586	581	NearestLocation
17	chrIV	342473	343204	732	YDL060W	341619	343985	inside	854	781	NearestLocation
18	chrIV	410159	413563	3405	YDL022W	411825	413000	includeFeature	-1666	563	NearestLocation
19	chrIV	514954	515670	717	YDR034C	509737	512109	upstream	-2845	2845	NearestLocation
20	chrIV	518733	519377	645	YDR034C-D	514043	519356	overlapStart	623	21	NearestLocation
21	chrIV	537769	539668	1900	YDR040C	535192	538467	overlapStart	698	698	NearestLocation
22	chrIV	591624	597068	5445	"g.B__IP1_SW_S_peak_63")	22	YDR074W	596583	+	includeFeature	-2269	485	NearestLocation
23	chrIV	599630	602402	2773	YDR077W	600793	601809	includeFeature	-1163	593	NearestLocation
24	chrIV	954529	955661	1133	YDR246W-A	955133	955333	includeFeature	-604	328	NearestLocation
25	chrIV	981570	982143	574	YDR261W-B	981462	986775	inside	108	108	NearestLocation
26	chrIV	985110	985889	780	YDR261W-B	981462	986775	inside	3648	886	NearestLocation
27	chrIV	1505562	1510040	4479	YDR536W	1508005	1509714	includeFeature	-2443	326	NearestLocation
28	chrIX	4	551	548	YIL177W-A	846	1328	upstream	-842	295	NearestLocation
29	chrIX	254106	256226	2121	YIL053W	255115	255867	includeFeature	-1009	359	NearestLocation
30	chrIX	386308	387075	768	YIR018C-A	385564	385701	upstream	-607	607	NearestLocation
31	chrIX	438603	439809	1207	YIR042C	435273	435983	upstream	-2620	2620	NearestLocation
32	chrV	259600	261936	2337	YER053C	258737	259639	overlapStart	39	39	NearestLocation
33	chrV	279420	281767	2348	YER063W	281710	282366	overlapStart	-2290	57	NearestLocation
34	chrV	467507	469540	2034	YER150W	468370	468816	includeFeature	-863	724	NearestLocation
35	chrV	568953	570721	1769	35	YER188C-A	569608	-	includeFeature	954	655	NearestLocation
36	chrVI	595	1015	421	YFL067W	836	1363	overlapStart	-241	179	NearestLocation
37	chrVI	4433	4813	381	YFL063W	5066	5521	upstream	-633	253	NearestLocation
38	chrVI	106164	108136	1973	YFL016C	104701	106236	overlapStart	72	72	NearestLocation
39	chrVI	137368	138704	1337	39	YFL002W-A	138204	+	overlapStart	-836	500	NearestLocation
40	chrVI	141916	142676	761	YFL002W-A	138204	143517	inside	3712	841	NearestLocation
41	chrVI	253139	255869	2731	YFR053C	253429	255049	includeFeature	1910	290	NearestLocation
42	chrVII	319532	319892	361	YGL097W	321782	323230	upstream	-2250	1890	NearestLocation
43	chrVII	426845	428481	1637	YGL037C	427297	427947	includeFeature	1102	452	NearestLocation
44	chrVII	483276	484036	761	YGL007W	483260	483637	overlapEnd	16	16	NearestLocation
45	chrVII	570031	570884	854	YGR038C-B	562199	567467	upstream	-2564	2564	NearestLocation
46	chrVII	590819	595132	4314	YGR052W	593596	594705	includeFeature	-2777	427	NearestLocation
47	chrVII	648967	651880	2914	47	YGR086C	649598	-	includeFeature	1650	631	NearestLocation
48	chrVII	653431	656775	3345	YGR088W	654634	656322	includeFeature	-1203	453	NearestLocation
49	chrVII	779434	781051	1618	YGR144W	780399	781379	overlapStart	-965	328	NearestLocation
50	chrVII	815457	816134	678	YGR161W-B	811738	817051	inside	3719	917	NearestLocation
51	chrVII	976676	978233	1558	YGR243W	977336	977776	includeFeature	-660	457	NearestLocation
52	chrVII	985852	987958	2107	YGR248W	985972	986739	includeFeature	-120	120	NearestLocation
53	chrVII	1083181	1084039	859	YGR295C	1081584	1082729	upstream	-452	452	NearestLocation
54	chrVIII	5214	5908	695	YHL048C-A	5663	5797	includeFeature	583	111	NearestLocation
55	chrVIII	174834	177338	2505	YHR032W-A	175195	175374	includeFeature	-361	361	NearestLocation
56	chrVIII	279153	281752	2600	YHR088W	281495	282382	overlapStart	-2342	257	NearestLocation
57	chrVIII	293511	297465	3955	57	YHR096C	294669	-	includeFeature	2936	1018	NearestLocation
58	chrVIII	322643	324752	2110	YHR104W	323409	324392	includeFeature	-766	360	NearestLocation
59	chrVIII	556836	557292	457	YHR217C	556581	557042	overlapStart	206	206	NearestLocation
60	chrVIII	562159	562636	478	YHR219C-A	561199	561681	upstream	-478	478	NearestLocation
61	chrX	114	515	402	YJL225W-A	829	1311	upstream	-715	314	NearestLocation
62	chrX	217350	220807	3458	62	YJL107C	217705	-	includeFeature	2666	355	NearestLocation
63	chrX	744710	745630	921	YJR162C	744911	745261	includeFeature	551	201	NearestLocation
64	chrXI	141650	143781	2132	YKL164C	141794	142819	includeFeature	1169	144	NearestLocation
65	chrXI	260149	262196	2048	YKL096W	261132	261851	includeFeature	-983	345	NearestLocation
66	chrXII	53	369	317	YLL067W-A	843	1325	upstream	-790	474	NearestLocation
67	chrXII	5504	6192	689	YLL066W-B	5605	5775	includeFeature	-101	101	NearestLocation
68	chrXII	122356	123334	979	YLL014W	121322	121648	downstream	1034	708	NearestLocation
69	chrXII	367487	371251	3765	69	YLR112W	370791	+	includeFeature	-3304	41	NearestLocation
70	chrXII	451564	459742	8179	"g.B__IP1_SW_S_peak_269")	70	YLR154W-A	452623	+	includeFeature	-874	874	NearestLocation
71	chrXII	460011	461173	1163	YLR154C-G	462522	462671	downstream	2660	1349	NearestLocation
72	chrXII	461544	468793	7250	YLR154C-G	462522	462671	includeFeature	1127	978	NearestLocation
73	chrXII	490036	490342	307	YLR162W-A	490406	490594	upstream	-370	64	NearestLocation
74	chrXII	643748	644438	691	YLR254C	644404	644973	overlapEnd	1225	34	NearestLocation
75	chrXII	945168	945808	641	YLR411W	947253	947978	upstream	-2085	1445	NearestLocation
76	chrXII	977012	977735	724	YLR424W	973395	975521	downstream	3617	1491	NearestLocation
77	chrXII	980857	981609	753	YLR425W	982894	986817	upstream	-2037	1285	NearestLocation
78	chrXII	1063884	1064595	712	YLR461W	1062919	1063281	downstream	965	603	NearestLocation
79	chrXII	1071266	1071617	352	YLR466C-B	1071594	1071710	overlapEnd	444	23	NearestLocation
80	chrXIII	131	561	431	YML133W-B	827	1309	upstream	-696	266	NearestLocation
81	chrXIII	14812	17280	2469	YML127W	17064	18809	overlapStart	-2252	216	NearestLocation
82	chrXIII	167142	169013	1872	YML054C	165533	167308	overlapStart	166	166	NearestLocation
83	chrXIII	261543	263166	1624	YML004C	261705	262685	includeFeature	1142	162	NearestLocation
84	chrXIII	408272	409038	767	YMR070W	409154	410626	upstream	-882	116	NearestLocation
85	chrXIII	432953	434176	1224	YMR083W	434788	435915	upstream	-1835	612	NearestLocation
86	chrXIII	599089	602156	3068	YMR168C	597332	599158	overlapStart	69	69	NearestLocation
87	chrXIII	607966	610750	2785	YMR172C-A	607828	608211	overlapStart	245	138	NearestLocation
88	chrXIII	773814	775540	1727	YMR251W-A	774752	774931	includeFeature	-938	609	NearestLocation
89	chrXIII	908266	908616	351	YMR316C-B	907321	907629	upstream	-637	637	NearestLocation
90	chrXIV	6310	7806	1497	YNL338W	6561	6719	includeFeature	-251	251	NearestLocation
91	chrXIV	272305	274713	2409	YNL195C	271523	272308	overlapStart	3	3	NearestLocation
92	chrXIV	275188	277556	2369	YNL192W	276502	279897	overlapStart	-1314	1054	NearestLocation
93	chrXIV	442403	443207	805	YNL097C	441366	442358	upstream	-45	45	NearestLocation
94	chrXIV	563432	563873	442	YNL036W	559814	560479	downstream	3618	2953	NearestLocation
95	chrXIV	784043	784324	282	YNR077C	783287	783541	upstream	-502	502	NearestLocation
96	chrXV	104	1243	1140	YOL166W-A	585	740	includeFeature	-481	481	NearestLocation
97	chrXV	43115	45041	1927	YOL149W	44938	45633	overlapStart	-1823	103	NearestLocation
98	chrXV	160406	164301	3896	YOL086C	159548	160594	overlapStart	188	188	NearestLocation
99	chrXV	382666	385582	2917	YOR029W	384600	384935	includeFeature	-1934	647	NearestLocation
100	chrXV	594529	594957	429	YOR142W-B	595112	600380	upstream	-583	155	NearestLocation
101	chrXV	636881	639242	2362	YOR161C	636939	638558	includeFeature	1677	58	NearestLocation
102	chrXV	705477	705880	404	YOR192C-C	703988	704224	upstream	-1253	1253	NearestLocation
103	chrXV	796873	797564	692	YOR246C	795801	796793	upstream	-80	80	NearestLocation
104	chrXV	908172	910184	2013	YOR317W	909343	911445	overlapStart	-1171	841	NearestLocation
105	chrXV	986613	989597	2985	YOR348C	986899	988782	includeFeature	2169	286	NearestLocation
106	chrXV	1039240	1041763	2524	YOR374W	1039840	1041399	includeFeature	-600	364	NearestLocation
107	chrXV	1090971	1091291	321	YOR396C-A	1090015	1090497	upstream	-474	474	NearestLocation
108	chrXVI	55916	56684	769	YPL257W-B	56748	62016	upstream	-832	64	NearestLocation
109	chrXVI	62103	62511	409	YPL257W	63279	63860	upstream	-1176	768	NearestLocation
110	chrXVI	431495	434501	3007	YPL062W	431895	432299	includeFeature	-400	400	NearestLocation
111	chrXVI	828443	831112	2670	YPR150W	830999	831520	overlapStart	-2556	113	NearestLocation
