# Supplementary material for: Sumoylation of DNA-bound transcription factor Sko1 prevents its association with nontarget promoters
Source: PLoS Genet. 2019 Feb 14;15(2):e1007991. doi: 10.1371/journal.pgen.1007991 (PMC6392331; doi:10.1371/journal.pgen.1007991)
Supplement: S5 Table — Data relates to Fig 6. (XLSX) [file pgen.1007991.s011.xlsx]

## Sheet: WT(N) vs MT(N)
Differential binding analysis
Sko1-WT.HA (No Treatment) vs Sko1-MT.HA (No Treatment)
seqnames	start	end	width	Conc	Conc_WT.N	Conc_MUT.N	Fold	p.value	FDR	Called1	Called2	WT_N_1	WT_N_2	MT_N_1	MT_N_2	WT_N_1.1	WT_N_2.1	MT_N_1.1	MT_N_2.1	peak	feature	start_position	end_position	feature_strand	insideFeature	distancetoFeature	shortestDistance	fromOverlappingOrNearest	gene_symbols	entrezID
chrXIV	631091	631591	501	7.52	-0.03	8.51	-8.54	7.88e-07	0.000107	0	2	0.96	1	299.37	430.81	-	-	+	+	1	YNL001W	627456	628616	+	downstream	3635	2475	Overlapping	DOM34	855731
chrXIV	631091	631591	501	7.52	-0.03	8.51	-8.54	7.88e-07	0.000107	0	2	0.96	1	299.37	430.81	-	-	+	+	1	YNL002C	626174	627142	-	upstream	-3949	3949	Overlapping	RLP7	855730
chrXIV	631091	631591	501	7.52	-0.03	8.51	-8.54	7.88e-07	0.000107	0	2	0.96	1	299.37	430.81	-	-	+	+	1	YNR001C	629622	631061	-	upstream	-30	30	Overlapping	CIT1	855732
chrXIV	631091	631591	501	7.52	-0.03	8.51	-8.54	7.88e-07	0.000107	0	2	0.96	1	299.37	430.81	-	-	+	+	1	YNR001W-A	631263	631481	+	includeFeature	-172	110	NearestLocation	NA	NA
chrXIV	631091	631591	501	7.52	-0.03	8.51	-8.54	7.88e-07	0.000107	0	2	0.96	1	299.37	430.81	-	-	+	+	1	YNR002C	633008	633856	-	downstream	2765	1417	Overlapping	ATO2	855736
chrXIV	631091	631591	501	7.52	-0.03	8.51	-8.54	7.88e-07	0.000107	0	2	0.96	1	299.37	430.81	-	-	+	+	1	YNR003C	634344	635297	-	downstream	4206	2753	Overlapping	RPC34	855737
chrXIV	631091	631591	501	7.52	-0.03	8.51	-8.54	7.88e-07	0.000107	0	2	0.96	1	299.37	430.81	-	-	+	+	1	YNR003W-A	634420	634518	+	upstream	-3329	2829	Overlapping	NA	NA
chrXIV	631091	631591	501	7.52	-0.03	8.51	-8.54	7.88e-07	0.000107	0	2	0.96	1	299.37	430.81	-	-	+	+	1	YNR004W	635943	636383	+	upstream	-4852	4352	Overlapping	SWM2	855738
chrV	85047	85547	501	10.86	10.17	11.32	-1.15	8.49e-07	0.000107	2	2	2068.56	241	4453.85	666.27	+	+	+	+	2	YEL031W	90258	93905	+	upstream	-5211	4711	Overlapping	SPF1	856681
chrV	85047	85547	501	10.86	10.17	11.32	-1.15	8.49e-07	0.000107	2	2	2068.56	241	4453.85	666.27	+	+	+	+	2	YEL032C-A	87040	87201	-	downstream	2154	1493	Overlapping	NA	NA
chrV	85047	85547	501	10.86	10.17	11.32	-1.15	8.49e-07	0.000107	2	2	2068.56	241	4453.85	666.27	+	+	+	+	2	YEL032W	86937	89852	+	upstream	-1890	1390	Overlapping	MCM3	856680
chrV	85047	85547	501	10.86	10.17	11.32	-1.15	8.49e-07	0.000107	2	2	2068.56	241	4453.85	666.27	+	+	+	+	2	YEL033W	86179	86598	+	upstream	-1132	632	Overlapping	MTC7	856678
chrV	85047	85547	501	10.86	10.17	11.32	-1.15	8.49e-07	0.000107	2	2	2068.56	241	4453.85	666.27	+	+	+	+	2	YEL034C-A	85613	86215	-	downstream	1168	66	Overlapping	NA	NA
chrV	85047	85547	501	10.86	10.17	11.32	-1.15	8.49e-07	0.000107	2	2	2068.56	241	4453.85	666.27	+	+	+	+	2	YEL034W	85676	86149	+	upstream	-629	129	Overlapping	HYP2	856677
chrV	85047	85547	501	10.86	10.17	11.32	-1.15	8.49e-07	0.000107	2	2	2068.56	241	4453.85	666.27	+	+	+	+	2	YEL035C	85045	85545	-	overlapStart	498	2	NearestLocation	UTR5	856676
chrV	85047	85547	501	10.86	10.17	11.32	-1.15	8.49e-07	0.000107	2	2	2068.56	241	4453.85	666.27	+	+	+	+	2	YEL036C	83050	84552	-	upstream	-495	495	Overlapping	ANP1	856675
chrV	85047	85547	501	10.86	10.17	11.32	-1.15	8.49e-07	0.000107	2	2	2068.56	241	4453.85	666.27	+	+	+	+	2	YEL037C	81407	82603	-	upstream	-2444	2444	Overlapping	RAD23	856674
chrV	85047	85547	501	10.86	10.17	11.32	-1.15	8.49e-07	0.000107	2	2	2068.56	241	4453.85	666.27	+	+	+	+	2	YEL038W	80462	81145	+	downstream	4585	3902	Overlapping	UTR4	856673
chrVI	652	1152	501	6.62	7.62	-0.23	7.85	1.22e-06	0.000107	1	0	117.27	275	0.85	0.85	-	+	-	-	3	YFL063W	5066	5521	+	upstream	-4414	3914	Overlapping	NA	NA
chrVI	652	1152	501	6.62	7.62	-0.23	7.85	1.22e-06	0.000107	1	0	117.27	275	0.85	0.85	-	+	-	-	3	YFL064C	3030	3846	-	downstream	3194	1878	Overlapping	NA	850480
chrVI	652	1152	501	6.62	7.62	-0.23	7.85	1.22e-06	0.000107	1	0	117.27	275	0.85	0.85	-	+	-	-	3	YFL066C	1437	2615	-	downstream	1963	285	Overlapping	NA	850478
chrVI	652	1152	501	6.62	7.62	-0.23	7.85	1.22e-06	0.000107	1	0	117.27	275	0.85	0.85	-	+	-	-	3	YFL067W	836	1363	+	overlapStart	-184	184	NearestLocation	NA	850477
chrVI	652	1152	501	6.62	7.62	-0.23	7.85	1.22e-06	0.000107	1	0	117.27	275	0.85	0.85	-	+	-	-	3	YFL068W	53	535	+	downstream	599	117	Overlapping	NA	850476
chrXII	150520	151020	501	7.42	-0.03	8.42	-8.45	1.23e-06	0.000107	0	2	0.96	1	260.13	424.84	-	-	+	+	4	YLL001W	147890	150163	+	downstream	2630	357	NearestLocation	DNM1	850686
chrXII	150520	151020	501	7.42	-0.03	8.42	-8.45	1.23e-06	0.000107	0	2	0.96	1	260.13	424.84	-	-	+	+	4	YLL002W	146291	147601	+	downstream	4229	2919	Overlapping	RTT109	850658
chrXII	150520	151020	501	7.42	-0.03	8.42	-8.45	1.23e-06	0.000107	0	2	0.96	1	260.13	424.84	-	-	+	+	4	YLL003W	143201	146041	+	downstream	7319	4479	Overlapping	SFI1	850657
chrXII	150520	151020	501	7.42	-0.03	8.42	-8.45	1.23e-06	0.000107	0	2	0.96	1	260.13	424.84	-	-	+	+	4	YLR001C	151389	153977	-	downstream	3457	369	Overlapping	NA	850687
chrXII	150520	151020	501	7.42	-0.03	8.42	-8.45	1.23e-06	0.000107	0	2	0.96	1	260.13	424.84	-	-	+	+	4	YLR002C	154343	156334	-	downstream	5814	3323	Overlapping	NOC3	850688
chrVIII	548467	548967	501	6.47	-0.03	7.46	-7.49	1.35e-06	0.000107	0	2	0.96	1	179.96	172.33	-	-	+	+	5	YHR214C-B	543964	549346	-	inside	879	379	NearestLocation	NA	856623
chrVIII	548467	548967	501	6.47	-0.03	7.46	-7.49	1.35e-06	0.000107	0	2	0.96	1	179.96	172.33	-	-	+	+	5	YHR214C-D	550648	550941	-	downstream	2474	1681	Overlapping	NA	1466534
chrVIII	548467	548967	501	6.47	-0.03	7.46	-7.49	1.35e-06	0.000107	0	2	0.96	1	179.96	172.33	-	-	+	+	5	YHR214C-E	551200	551499	-	downstream	3032	2233	Overlapping	NA	1466535
chrVIII	548467	548967	501	6.47	-0.03	7.46	-7.49	1.35e-06	0.000107	0	2	0.96	1	179.96	172.33	-	-	+	+	5	YHR214W-A	543008	543493	+	downstream	5459	4974	Overlapping	NA	NA
chrVIII	548467	548967	501	6.47	-0.03	7.46	-7.49	1.35e-06	0.000107	0	2	0.96	1	179.96	172.33	-	-	+	+	5	YHR215W	552099	553502	+	upstream	-3632	3132	Overlapping	PHO12	856625
chrXII	489819	490319	501	6.25	7.24	-0.23	7.47	1.82e-06	0.000107	2	1	86.51	216	0.85	0.85	+	+	+	-	6	YLR159C-A	485711	485842	-	upstream	-3977	3977	Overlapping	NA	1466415
chrXII	489819	490319	501	6.25	7.24	-0.23	7.47	1.82e-06	0.000107	2	1	86.51	216	0.85	0.85	+	+	+	-	6	YLR159W	485345	485689	+	downstream	4474	4130	Overlapping	NA	850856
chrXII	489819	490319	501	6.25	7.24	-0.23	7.47	1.82e-06	0.000107	2	1	86.51	216	0.85	0.85	+	+	+	-	6	YLR160C	486201	487289	-	upstream	-2530	2530	Overlapping	ASP3-4	850857
chrXII	489819	490319	501	6.25	7.24	-0.23	7.47	1.82e-06	0.000107	2	1	86.51	216	0.85	0.85	+	+	+	-	6	YLR161W	488997	489341	+	downstream	822	478	Overlapping	NA	850858
chrXII	489819	490319	501	6.25	7.24	-0.23	7.47	1.82e-06	0.000107	2	1	86.51	216	0.85	0.85	+	+	+	-	6	YLR162W	489573	489929	+	overlapEnd	246	110	Overlapping	NA	850859
chrXII	489819	490319	501	6.25	7.24	-0.23	7.47	1.82e-06	0.000107	2	1	86.51	216	0.85	0.85	+	+	+	-	6	YLR162W-A	490406	490594	+	upstream	-587	87	NearestLocation	RRT15	1466416
chrXII	489819	490319	501	6.25	7.24	-0.23	7.47	1.82e-06	0.000107	2	1	86.51	216	0.85	0.85	+	+	+	-	6	YLR163C	491866	493254	-	downstream	3435	1547	Overlapping	MAS1	850860
chrXII	489819	490319	501	6.25	7.24	-0.23	7.47	1.82e-06	0.000107	2	1	86.51	216	0.85	0.85	+	+	+	-	6	YLR163W-A	492812	492925	+	upstream	-2993	2493	Overlapping	NA	NA
chrXII	489819	490319	501	6.25	7.24	-0.23	7.47	1.82e-06	0.000107	2	1	86.51	216	0.85	0.85	+	+	+	-	6	YLR164W	493883	494389	+	upstream	-4064	3564	Overlapping	SHH4	850861
chrXII	489819	490319	501	6.25	7.24	-0.23	7.47	1.82e-06	0.000107	2	1	86.51	216	0.85	0.85	+	+	+	-	6	YLR165C	494494	495258	-	downstream	5439	4175	Overlapping	PUS5	850862
chrXVI	62201	62701	501	7.15	-0.03	8.14	-8.17	1.9e-06	0.000107	2	2	0.96	1	303.63	261.9	+	+	+	+	7	YPL256C	64977	66614	-	downstream	4413	2276	Overlapping	CLN2	855819
chrXVI	62201	62701	501	7.15	-0.03	8.14	-8.17	1.9e-06	0.000107	2	2	0.96	1	303.63	261.9	+	+	+	+	7	YPL257W	63279	63860	+	upstream	-1078	578	NearestLocation	NA	855818
chrXVI	62201	62701	501	7.15	-0.03	8.14	-8.17	1.9e-06	0.000107	2	2	0.96	1	303.63	261.9	+	+	+	+	7	YPL257W-B	56748	62016	+	downstream	5453	185	Overlapping	NA	855817
chrV	151900	152400	501	7.14	-0.03	8.14	-8.17	1.94e-06	0.000107	0	2	0.96	1	308.75	254.22	-	-	+	+	8	YEL001C	150301	150978	-	upstream	-922	922	NearestLocation	IRC22	856717
chrV	151900	152400	501	7.14	-0.03	8.14	-8.17	1.94e-06	0.000107	0	2	0.96	1	308.75	254.22	-	-	+	+	8	YEL002C	148722	150014	-	upstream	-1886	1886	Overlapping	WBP1	856716
chrV	151900	152400	501	7.14	-0.03	8.14	-8.17	1.94e-06	0.000107	0	2	0.96	1	308.75	254.22	-	-	+	+	8	YEL003W	148176	148599	+	downstream	3724	3301	Overlapping	GIM4	856715
chrV	151900	152400	501	7.14	-0.03	8.14	-8.17	1.94e-06	0.000107	0	2	0.96	1	308.75	254.22	-	-	+	+	8	YEL004W	146951	147979	+	downstream	4949	3921	Overlapping	YEA4	856714
chrV	151900	152400	501	7.14	-0.03	8.14	-8.17	1.94e-06	0.000107	0	2	0.96	1	308.75	254.22	-	-	+	+	8	YER001W	153520	155808	+	upstream	-1620	1120	Overlapping	MNN1	856718
chrV	151900	152400	501	7.14	-0.03	8.14	-8.17	1.94e-06	0.000107	0	2	0.96	1	308.75	254.22	-	-	+	+	8	YER002W	156803	157498	+	upstream	-4903	4403	Overlapping	NOP16	856719
chrVIII	553375	553875	501	6.81	7.8	-0.23	8.03	1.99e-06	0.000107	1	0	119.19	328	0.85	0.85	-	+	-	-	9	YHR214C-B	543964	549346	-	upstream	-4029	4029	Overlapping	NA	856623
chrVIII	553375	553875	501	6.81	7.8	-0.23	8.03	1.99e-06	0.000107	1	0	119.19	328	0.85	0.85	-	+	-	-	9	YHR214C-D	550648	550941	-	upstream	-2434	2434	Overlapping	NA	1466534
chrVIII	553375	553875	501	6.81	7.8	-0.23	8.03	1.99e-06	0.000107	1	0	119.19	328	0.85	0.85	-	+	-	-	9	YHR214C-E	551200	551499	-	upstream	-1876	1876	Overlapping	NA	1466535
chrVIII	553375	553875	501	6.81	7.8	-0.23	8.03	1.99e-06	0.000107	1	0	119.19	328	0.85	0.85	-	+	-	-	9	YHR215W	552099	553502	+	overlapEnd	1276	127	Overlapping	PHO12	856625
chrVIII	553375	553875	501	6.81	7.8	-0.23	8.03	1.99e-06	0.000107	1	0	119.19	328	0.85	0.85	-	+	-	-	9	YHR216W	554396	555967	+	upstream	-1021	521	NearestLocation	IMD2	856626
chrVIII	553375	553875	501	6.81	7.8	-0.23	8.03	1.99e-06	0.000107	1	0	119.19	328	0.85	0.85	-	+	-	-	9	YHR217C	556581	557042	-	downstream	3667	2706	Overlapping	NA	NA
chrVIII	553375	553875	501	6.81	7.8	-0.23	8.03	1.99e-06	0.000107	1	0	119.19	328	0.85	0.85	-	+	-	-	9	YHR218W	558014	559924	+	upstream	-4639	4139	Overlapping	NA	856628
chrV	294746	295246	501	6.45	-0.03	7.44	-7.47	2.05e-06	0.000107	0	2	0.96	1	115.14	232.04	-	-	+	+	10	YER066C-A	291703	292203	-	upstream	-2543	2543	Overlapping	NA	NA
chrV	294746	295246	501	6.45	-0.03	7.44	-7.47	2.05e-06	0.000107	0	2	0.96	1	115.14	232.04	-	-	+	+	10	YER066W	290242	290799	+	downstream	4504	3947	Overlapping	RRT13	856796
chrV	294746	295246	501	6.45	-0.03	7.44	-7.47	2.05e-06	0.000107	0	2	0.96	1	115.14	232.04	-	-	+	+	10	YER067C-A	292240	292563	-	upstream	-2183	2183	Overlapping	NA	NA
chrV	294746	295246	501	6.45	-0.03	7.44	-7.47	2.05e-06	0.000107	0	2	0.96	1	115.14	232.04	-	-	+	+	10	YER067W	292066	292551	+	downstream	2680	2195	Overlapping	RGI1	856797
chrV	294746	295246	501	6.45	-0.03	7.44	-7.47	2.05e-06	0.000107	0	2	0.96	1	115.14	232.04	-	-	+	+	10	YER068C-A	295301	295732	-	downstream	986	55	Overlapping	NA	NA
chrV	294746	295246	501	6.45	-0.03	7.44	-7.47	2.05e-06	0.000107	0	2	0.96	1	115.14	232.04	-	-	+	+	10	YER068W	293050	294813	+	overlapEnd	1696	67	Overlapping	MOT2	856799
chrV	294746	295246	501	6.45	-0.03	7.44	-7.47	2.05e-06	0.000107	0	2	0.96	1	115.14	232.04	-	-	+	+	10	YER069W	295410	298001	+	upstream	-664	164	NearestLocation	ARG5,6	856800
chrV	294746	295246	501	6.45	-0.03	7.44	-7.47	2.05e-06	0.000107	0	2	0.96	1	115.14	232.04	-	-	+	+	10	YER070W	298950	301616	+	upstream	-4204	3704	Overlapping	RNR1	856801
chrIX	355277	355777	501	6.21	-0.03	7.2	-7.23	2.18e-06	0.000107	0	2	0.96	1	119.41	174.03	-	-	+	+	11	YIL001W	353940	355481	+	overlapEnd	1337	204	Overlapping	NA	854816
chrIX	355277	355777	501	6.21	-0.03	7.2	-7.23	2.18e-06	0.000107	0	2	0.96	1	119.41	174.03	-	-	+	+	11	YIL002C	350591	353431	-	upstream	-1846	1846	Overlapping	INP51	854815
chrIX	355277	355777	501	6.21	-0.03	7.2	-7.23	2.18e-06	0.000107	0	2	0.96	1	119.41	174.03	-	-	+	+	11	YIL002W-A	350301	350510	+	downstream	4976	4767	Overlapping	NA	1466493
chrIX	355277	355777	501	6.21	-0.03	7.2	-7.23	2.18e-06	0.000107	0	2	0.96	1	119.41	174.03	-	-	+	+	11	YIR001C	356143	356895	-	downstream	1618	366	NearestLocation	SGN1	854817
chrIX	355277	355777	501	6.21	-0.03	7.2	-7.23	2.18e-06	0.000107	0	2	0.96	1	119.41	174.03	-	-	+	+	11	YIR002C	357415	360396	-	downstream	5119	1638	Overlapping	MPH1	854818
chrXVI	641497	641997	501	6.76	-0.03	7.76	-7.78	2.21e-06	0.000107	0	2	0.96	1	144.99	287.49	-	-	+	+	12	YPR032W	634123	637224	+	downstream	7374	4273	Overlapping	SRO7	856144
chrXVI	641497	641997	501	6.76	-0.03	7.76	-7.78	2.21e-06	0.000107	0	2	0.96	1	144.99	287.49	-	-	+	+	12	YPR033C	637379	639019	-	upstream	-2478	2478	Overlapping	HTS1	856145
chrXVI	641497	641997	501	6.76	-0.03	7.76	-7.78	2.21e-06	0.000107	0	2	0.96	1	144.99	287.49	-	-	+	+	12	YPR034W	639525	640958	+	downstream	1972	539	Overlapping	ARP7	856146
chrXVI	641497	641997	501	6.76	-0.03	7.76	-7.78	2.21e-06	0.000107	0	2	0.96	1	144.99	287.49	-	-	+	+	12	YPR035W	642208	643320	+	upstream	-711	211	NearestLocation	GLN1	856147
chrXVI	641497	641997	501	6.76	-0.03	7.76	-7.78	2.21e-06	0.000107	0	2	0.96	1	144.99	287.49	-	-	+	+	12	YPR036W	643836	645272	+	upstream	-2339	1839	Overlapping	VMA13	856148
chrXVI	641497	641997	501	6.76	-0.03	7.76	-7.78	2.21e-06	0.000107	0	2	0.96	1	144.99	287.49	-	-	+	+	12	YPR036W-A	645950	646153	+	upstream	-4453	3953	Overlapping	SPO24	856149
chrXVI	641497	641997	501	6.76	-0.03	7.76	-7.78	2.21e-06	0.000107	0	2	0.96	1	144.99	287.49	-	-	+	+	12	YPR037C	646448	647038	-	downstream	5541	4451	Overlapping	ERV2	856152
chrXVI	641497	641997	501	6.76	-0.03	7.76	-7.78	2.21e-06	0.000107	0	2	0.96	1	144.99	287.49	-	-	+	+	12	YPR040W	646836	648375	+	upstream	-5339	4839	Overlapping	TIP41	856153
chrXIV	440716	441216	501	7.09	-0.03	8.09	-8.11	2.32e-06	0.000107	0	1	0.96	1	206.4	336.97	-	-	-	+	13	YNL095C	444912	446840	-	downstream	6124	3696	Overlapping	NA	855629
chrXIV	440716	441216	501	7.09	-0.03	8.09	-8.11	2.32e-06	0.000107	0	1	0.96	1	206.4	336.97	-	-	-	+	13	YNL096C	443398	444315	-	downstream	3599	2182	Overlapping	RPS7B	855628
chrXIV	440716	441216	501	7.09	-0.03	8.09	-8.11	2.32e-06	0.000107	0	1	0.96	1	206.4	336.97	-	-	-	+	13	YNL097C	441366	442358	-	downstream	1642	150	Overlapping	PHO23	855626
chrXIV	440716	441216	501	7.09	-0.03	8.09	-8.11	2.32e-06	0.000107	0	1	0.96	1	206.4	336.97	-	-	-	+	13	YNL097C-B	440797	440919	-	includeFeature	203	81	NearestLocation	NA	1466513
chrXIV	440716	441216	501	7.09	-0.03	8.09	-8.11	2.32e-06	0.000107	0	1	0.96	1	206.4	336.97	-	-	-	+	13	YNL097W-A	441431	441586	+	upstream	-715	215	Overlapping	NA	NA
chrXIV	440716	441216	501	7.09	-0.03	8.09	-8.11	2.32e-06	0.000107	0	1	0.96	1	206.4	336.97	-	-	-	+	13	YNL098C	439602	440570	-	upstream	-146	146	Overlapping	RAS2	855625
chrXIV	440716	441216	501	7.09	-0.03	8.09	-8.11	2.32e-06	0.000107	0	1	0.96	1	206.4	336.97	-	-	-	+	13	YNL099C	438567	439283	-	upstream	-1433	1433	Overlapping	OCA1	855624
chrXIV	440716	441216	501	7.09	-0.03	8.09	-8.11	2.32e-06	0.000107	0	1	0.96	1	206.4	336.97	-	-	-	+	13	YNL100W	437613	438317	+	downstream	3103	2399	Overlapping	MIC27	855623
chrXIV	440716	441216	501	7.09	-0.03	8.09	-8.11	2.32e-06	0.000107	0	1	0.96	1	206.4	336.97	-	-	-	+	13	YNL101W	434999	437140	+	downstream	5717	3576	Overlapping	AVT4	855622
chrXV	836463	836963	501	7.17	-0.03	8.17	-8.2	2.49e-06	0.000107	0	1	0.96	1	197.87	377.92	-	-	-	+	14	YOR271C	831059	832042	-	upstream	-4421	4421	Overlapping	FSF1	854445
chrXV	836463	836963	501	7.17	-0.03	8.17	-8.2	2.49e-06	0.000107	0	1	0.96	1	197.87	377.92	-	-	-	+	14	YOR272W	832813	834195	+	downstream	3650	2268	Overlapping	YTM1	854446
chrXV	836463	836963	501	7.17	-0.03	8.17	-8.2	2.49e-06	0.000107	0	1	0.96	1	197.87	377.92	-	-	-	+	14	YOR273C	834452	836431	-	upstream	-32	32	NearestLocation	TPO4	854447
chrXV	836463	836963	501	7.17	-0.03	8.17	-8.2	2.49e-06	0.000107	0	1	0.96	1	197.87	377.92	-	-	-	+	14	YOR274W	837674	838960	+	upstream	-1211	711	Overlapping	MOD5	854448
chrXV	836463	836963	501	7.17	-0.03	8.17	-8.2	2.49e-06	0.000107	0	1	0.96	1	197.87	377.92	-	-	-	+	14	YOR275C	839084	841069	-	downstream	4606	2121	Overlapping	RIM20	854449
chrXV	836463	836963	501	7.17	-0.03	8.17	-8.2	2.49e-06	0.000107	0	1	0.96	1	197.87	377.92	-	-	-	+	14	YOR276W	841333	841818	+	upstream	-4870	4370	Overlapping	CAF20	854450
chrXV	836463	836963	501	7.17	-0.03	8.17	-8.2	2.49e-06	0.000107	0	1	0.96	1	197.87	377.92	-	-	-	+	14	YOR277C	841515	841823	-	downstream	5360	4552	Overlapping	NA	NA
chrXII	88256	88756	501	6.08	-0.03	7.07	-7.1	2.55e-06	0.000107	0	0	0.96	1	150.96	118.58	-	-	-	-	15	YLL026W	88623	91349	+	overlapStart	-367	133	NearestLocation	HSP104	850633
chrXII	88256	88756	501	6.08	-0.03	7.07	-7.1	2.55e-06	0.000107	0	0	0.96	1	150.96	118.58	-	-	-	-	15	YLL027W	87403	88155	+	downstream	853	101	Overlapping	ISA1	850632
chrXII	88256	88756	501	6.08	-0.03	7.07	-7.1	2.55e-06	0.000107	0	0	0.96	1	150.96	118.58	-	-	-	-	15	YLL028W	84804	86564	+	downstream	3452	1692	Overlapping	TPO1	850631
chrXII	88256	88756	501	6.08	-0.03	7.07	-7.1	2.55e-06	0.000107	0	0	0.96	1	150.96	118.58	-	-	-	-	15	YLL029W	81461	83710	+	downstream	6795	4546	Overlapping	FRA1	850630
chrII	165048	165548	501	10.72	10.03	11.19	-1.15	2.89e-06	0.000114	1	2	1862.85	234	3845.73	823.24	+	-	+	+	16	YBL027W	168423	169376	+	upstream	-3375	2875	Overlapping	RPL19B	852254
chrII	165048	165548	501	10.72	10.03	11.19	-1.15	2.89e-06	0.000114	1	2	1862.85	234	3845.73	823.24	+	-	+	+	16	YBL028C	167518	167838	-	downstream	2790	1970	Overlapping	NA	852253
chrII	165048	165548	501	10.72	10.03	11.19	-1.15	2.89e-06	0.000114	1	2	1862.85	234	3845.73	823.24	+	-	+	+	16	YBL029C-A	164488	164772	-	upstream	-276	276	NearestLocation	NA	852251
chrII	165048	165548	501	10.72	10.03	11.19	-1.15	2.89e-06	0.000114	1	2	1862.85	234	3845.73	823.24	+	-	+	+	16	YBL029W	166134	167264	+	upstream	-1086	586	Overlapping	NA	852252
chrII	165048	165548	501	10.72	10.03	11.19	-1.15	2.89e-06	0.000114	1	2	1862.85	234	3845.73	823.24	+	-	+	+	16	YBL030C	163041	163997	-	upstream	-1051	1051	Overlapping	PET9	852250
chrII	165048	165548	501	10.72	10.03	11.19	-1.15	2.89e-06	0.000114	1	2	1862.85	234	3845.73	823.24	+	-	+	+	16	YBL031W	161699	162715	+	downstream	3349	2333	Overlapping	SHE1	852249
chrII	165048	165548	501	10.72	10.03	11.19	-1.15	2.89e-06	0.000114	1	2	1862.85	234	3845.73	823.24	+	-	+	+	16	YBL032W	160184	161329	+	downstream	4864	3719	Overlapping	HEK2	852248
chrVIII	298774	299274	501	5.74	-0.03	6.72	-6.75	3.65e-06	0.000135	0	0	0.96	1	110.88	100.67	-	-	-	-	17	YHR096C	294669	296447	-	upstream	-2327	2327	Overlapping	HXT5	856496
chrVIII	298774	299274	501	5.74	-0.03	6.72	-6.75	3.65e-06	0.000135	0	0	0.96	1	110.88	100.67	-	-	-	-	17	YHR097C	297385	298609	-	upstream	-165	165	NearestLocation	NA	856497
chrVIII	298774	299274	501	5.74	-0.03	6.72	-6.75	3.65e-06	0.000135	0	0	0.96	1	110.88	100.67	-	-	-	-	17	YHR098C	299145	301934	-	overlapEnd	3160	129	Overlapping	SFB3	856498
chrVIII	298774	299274	501	5.74	-0.03	6.72	-6.75	3.65e-06	0.000135	0	0	0.96	1	110.88	100.67	-	-	-	-	17	YHR099W	302761	313995	+	upstream	-3987	3487	Overlapping	TRA1	856499
chrXVI	770652	771152	501	6.97	-0.03	7.97	-8	4.19e-06	0.000144	0	1	0.96	1	133.05	367.68	-	-	-	+	18	YPR117W	760025	767494	+	downstream	10627	3158	Overlapping	NA	856233
chrXVI	770652	771152	501	6.97	-0.03	7.97	-8	4.19e-06	0.000144	0	1	0.96	1	133.05	367.68	-	-	-	+	18	YPR118W	767752	768987	+	downstream	2900	1665	Overlapping	MRI1	856234
chrXVI	770652	771152	501	6.97	-0.03	7.97	-8	4.19e-06	0.000144	0	1	0.96	1	133.05	367.68	-	-	-	+	18	YPR119W	771653	773128	+	upstream	-1001	501	NearestLocation	CLB2	856236
chrXVI	770652	771152	501	6.97	-0.03	7.97	-8	4.19e-06	0.000144	0	1	0.96	1	133.05	367.68	-	-	-	+	18	YPR120C	773875	775182	-	downstream	4530	2723	Overlapping	CLB5	856237
chrXV	326372	326872	501	5.78	-0.03	6.76	-6.79	4.36e-06	0.000144	0	1	0.96	1	134.76	82.75	-	-	+	-	19	YOL001W	325249	326130	+	downstream	1123	242	Overlapping	PHO80	854161
chrXV	326372	326872	501	5.78	-0.03	6.76	-6.79	4.36e-06	0.000144	0	1	0.96	1	134.76	82.75	-	-	+	-	19	YOL002C	323411	324364	-	upstream	-2008	2008	Overlapping	IZH2	854160
chrXV	326372	326872	501	5.78	-0.03	6.76	-6.79	4.36e-06	0.000144	0	1	0.96	1	134.76	82.75	-	-	+	-	19	YOL003C	321858	322994	-	upstream	-3378	3378	Overlapping	PFA4	854159
chrXV	326372	326872	501	5.78	-0.03	6.76	-6.79	4.36e-06	0.000144	0	1	0.96	1	134.76	82.75	-	-	+	-	19	YOL004W	316938	321548	+	downstream	9434	4824	Overlapping	SIN3	854158
chrXV	326372	326872	501	5.78	-0.03	6.76	-6.79	4.36e-06	0.000144	0	1	0.96	1	134.76	82.75	-	-	+	-	19	YOR001W	326832	329033	+	overlapStart	-460	40	NearestLocation	RRP6	854162
chrXV	326372	326872	501	5.78	-0.03	6.76	-6.79	4.36e-06	0.000144	0	1	0.96	1	134.76	82.75	-	-	+	-	19	YOR002W	329417	331051	+	upstream	-3045	2545	Overlapping	ALG6	854163
chrXV	326372	326872	501	5.78	-0.03	6.76	-6.79	4.36e-06	0.000144	0	1	0.96	1	134.76	82.75	-	-	+	-	19	YOR003W	331455	332891	+	upstream	-5083	4583	Overlapping	YSP3	854164
chrXII	1071368	1071868	501	4.73	-0.03	5.7	-5.73	5.21e-06	0.000164	0	1	0.96	1	24.73	79.34	-	-	-	+	20	YLR462W	1065956	1066564	+	downstream	5412	4804	Overlapping	NA	851184
chrXII	1071368	1071868	501	4.73	-0.03	5.7	-5.73	5.21e-06	0.000164	0	1	0.96	1	24.73	79.34	-	-	-	+	20	YLR463C	1066265	1066816	-	upstream	-4552	4552	Overlapping	NA	NA
chrXII	1071368	1071868	501	4.73	-0.03	5.7	-5.73	5.21e-06	0.000164	0	1	0.96	1	24.73	79.34	-	-	-	+	20	YLR465C	1067045	1067353	-	upstream	-4015	4015	Overlapping	BSC3	NA
chrXII	1071368	1071868	501	4.73	-0.03	5.7	-5.73	5.21e-06	0.000164	0	1	0.96	1	24.73	79.34	-	-	-	+	20	YLR466C-A	1070387	1070869	-	upstream	-499	499	Overlapping	NA	NA
chrXII	1071368	1071868	501	4.73	-0.03	5.7	-5.73	5.21e-06	0.000164	0	1	0.96	1	24.73	79.34	-	-	-	+	20	YLR466C-B	1071594	1071710	-	includeFeature	342	158	NearestLocation	NA	NA
chrXII	1071368	1071868	501	4.73	-0.03	5.7	-5.73	5.21e-06	0.000164	0	1	0.96	1	24.73	79.34	-	-	-	+	20	YLR466W	1066572	1071235	+	downstream	4796	133	Overlapping	YRF1-4	851187
chrXII	1071368	1071868	501	4.73	-0.03	5.7	-5.73	5.21e-06	0.000164	0	1	0.96	1	24.73	79.34	-	-	-	+	20	YLR467W	1072508	1077898	+	upstream	-1140	640	Overlapping	YRF1-5	851189
chrXV	285440	285940	501	7.46	-0.03	8.46	-8.49	5.73e-06	0.000172	0	2	0.96	1	114.29	588.64	-	-	+	+	21	YOL018C	290881	292074	-	downstream	6634	4941	Overlapping	TLG2	854142
chrXV	285440	285940	501	7.46	-0.03	8.46	-8.49	5.73e-06	0.000172	0	2	0.96	1	114.29	588.64	-	-	+	+	21	YOL019W	288898	290553	+	upstream	-3458	2958	Overlapping	NA	854141
chrXV	285440	285940	501	7.46	-0.03	8.46	-8.49	5.73e-06	0.000172	0	2	0.96	1	114.29	588.64	-	-	+	+	21	YOL019W-A	288420	288572	+	upstream	-2980	2480	Overlapping	NA	1466477
chrXV	285440	285940	501	7.46	-0.03	8.46	-8.49	5.73e-06	0.000172	0	2	0.96	1	114.29	588.64	-	-	+	+	21	YOL020W	286172	287950	+	upstream	-732	232	Overlapping	TAT2	854139
chrXV	285440	285940	501	7.46	-0.03	8.46	-8.49	5.73e-06	0.000172	0	2	0.96	1	114.29	588.64	-	-	+	+	21	YOL021C	282421	285426	-	upstream	-14	14	NearestLocation	DIS3	854138
chrXV	285440	285940	501	7.46	-0.03	8.46	-8.49	5.73e-06	0.000172	0	2	0.96	1	114.29	588.64	-	-	+	+	21	YOL022C	280272	281498	-	upstream	-3942	3942	Overlapping	TSR4	854136
chrXI	245474	245974	501	6.46	-0.03	7.45	-7.48	7.09e-06	0.000201	0	2	0.96	1	63.11	287.49	-	-	+	+	22	YKL101W	248920	253476	+	upstream	-3446	2946	Overlapping	HSL1	853760
chrXI	245474	245974	501	6.46	-0.03	7.45	-7.48	7.09e-06	0.000201	0	2	0.96	1	63.11	287.49	-	-	+	+	22	YKL102C	248062	248367	-	downstream	2893	2088	Overlapping	NA	NA
chrXI	245474	245974	501	6.46	-0.03	7.45	-7.48	7.09e-06	0.000201	0	2	0.96	1	63.11	287.49	-	-	+	+	22	YKL103C	246138	247682	-	downstream	2208	164	Overlapping	APE1	853758
chrXI	245474	245974	501	6.46	-0.03	7.45	-7.48	7.09e-06	0.000201	0	2	0.96	1	63.11	287.49	-	-	+	+	22	YKL104C	243220	245373	-	upstream	-101	101	NearestLocation	GFA1	853757
chrXI	245474	245974	501	6.46	-0.03	7.45	-7.48	7.09e-06	0.000201	0	2	0.96	1	63.11	287.49	-	-	+	+	22	YKL105C	239185	242583	-	upstream	-2891	2891	Overlapping	SEG2	853756
chrVIII	562218	562718	501	4.15	-0.03	5.11	-5.14	7.33e-06	0.000201	0	2	0.96	1	48.62	20.47	-	-	+	+	23	YHR218W	558014	559924	+	downstream	4204	2294	Overlapping	NA	856628
chrVIII	562218	562718	501	4.15	-0.03	5.11	-5.14	7.33e-06	0.000201	0	2	0.96	1	48.62	20.47	-	-	+	+	23	YHR219C-A	561199	561681	-	upstream	-537	537	NearestLocation	NA	NA
chrVIII	562218	562718	501	4.15	-0.03	5.11	-5.14	7.33e-06	0.000201	0	2	0.96	1	48.62	20.47	-	-	+	+	23	YHR219W	559932	562047	+	downstream	2286	171	Overlapping	NA	856629
chrXII	439805	440305	501	5.42	-0.03	6.41	-6.44	1.11e-05	0.000292	0	2	0.96	1	34.12	135.64	-	-	+	+	24	YLR148W	434641	437397	+	downstream	5164	2408	Overlapping	PEP3	850840
chrXII	439805	440305	501	5.42	-0.03	6.41	-6.44	1.11e-05	0.000292	0	2	0.96	1	34.12	135.64	-	-	+	+	24	YLR149C	437631	439823	-	overlapStart	18	18	NearestLocation	NA	850841
chrXII	439805	440305	501	5.42	-0.03	6.41	-6.44	1.11e-05	0.000292	0	2	0.96	1	34.12	135.64	-	-	+	+	24	YLR149C-A	440370	440456	-	downstream	651	65	Overlapping	NA	NA
chrXII	439805	440305	501	5.42	-0.03	6.41	-6.44	1.11e-05	0.000292	0	2	0.96	1	34.12	135.64	-	-	+	+	24	YLR150W	440467	441288	+	upstream	-662	162	Overlapping	STM1	850843
chrXII	439805	440305	501	5.42	-0.03	6.41	-6.44	1.11e-05	0.000292	0	2	0.96	1	34.12	135.64	-	-	+	+	24	YLR151C	441715	442737	-	downstream	2932	1410	Overlapping	PCD1	850844
chrXII	439805	440305	501	5.42	-0.03	6.41	-6.44	1.11e-05	0.000292	0	2	0.96	1	34.12	135.64	-	-	+	+	24	YLR152C	442958	444688	-	downstream	4883	2653	Overlapping	NA	850845
chrV	140988	141488	501	10.59	9.96	11.02	-1.06	1.41e-05	0.000354	2	2	1675.42	320	3290.49	861.63	+	+	+	+	25	YEL005C	145907	146755	-	downstream	5767	4419	Overlapping	VAB2	856713
chrV	140988	141488	501	10.59	9.96	11.02	-1.06	1.41e-05	0.000354	2	2	1675.42	320	3290.49	861.63	+	+	+	+	25	YEL006W	144327	145334	+	upstream	-3339	2839	Overlapping	YEA6	856712
chrV	140988	141488	501	10.59	9.96	11.02	-1.06	1.41e-05	0.000354	2	2	1675.42	320	3290.49	861.63	+	+	+	+	25	YEL007W	141892	143892	+	upstream	-904	404	Overlapping	MIT1	856711
chrV	140988	141488	501	10.59	9.96	11.02	-1.06	1.41e-05	0.000354	2	2	1675.42	320	3290.49	861.63	+	+	+	+	25	YEL008C-A	140726	140818	-	upstream	-170	170	NearestLocation	NA	NA
chrV	140988	141488	501	10.59	9.96	11.02	-1.06	1.41e-05	0.000354	2	2	1675.42	320	3290.49	861.63	+	+	+	+	25	YEL008W	140512	140892	+	downstream	476	96	Overlapping	NA	NA
chrV	140988	141488	501	10.59	9.96	11.02	-1.06	1.41e-05	0.000354	2	2	1675.42	320	3290.49	861.63	+	+	+	+	25	YEL009C	138918	139763	-	upstream	-1225	1225	Overlapping	GCN4	856709
chrV	140988	141488	501	10.59	9.96	11.02	-1.06	1.41e-05	0.000354	2	2	1675.42	320	3290.49	861.63	+	+	+	+	25	YEL009C-A	136371	136778	-	upstream	-4210	4210	Overlapping	NA	NA
chrV	140988	141488	501	10.59	9.96	11.02	-1.06	1.41e-05	0.000354	2	2	1675.42	320	3290.49	861.63	+	+	+	+	25	YEL010W	136279	136629	+	downstream	4709	4359	Overlapping	NA	NA
chrVIII	526649	527149	501	5.16	6.14	-0.23	6.37	3.03e-05	0.000734	2	0	12.5	129	0.85	0.85	+	+	-	-	26	YHR210C	520712	521737	-	upstream	-4912	4912	Overlapping	NA	856617
chrVIII	526649	527149	501	5.16	6.14	-0.23	6.37	3.03e-05	0.000734	2	0	12.5	129	0.85	0.85	+	+	-	-	26	YHR211W	525392	528619	+	inside	1257	1257	NearestLocation	FLO5	856618
chrXIII	901246	901746	501	5.61	-0.03	6.6	-6.63	0.000102	0.00237	0	1	0.96	1	16.21	177.44	-	-	-	+	27	YMR310C	895716	896669	-	upstream	-4577	4577	Overlapping	NA	855358
chrXIII	901246	901746	501	5.61	-0.03	6.6	-6.63	0.000102	0.00237	0	1	0.96	1	16.21	177.44	-	-	-	+	27	YMR311C	896914	897603	-	upstream	-3643	3643	Overlapping	GLC8	855359
chrXIII	901246	901746	501	5.61	-0.03	6.6	-6.63	0.000102	0.00237	0	1	0.96	1	16.21	177.44	-	-	-	+	27	YMR312W	898405	899226	+	downstream	2841	2020	Overlapping	ELP6	855360
chrXIII	901246	901746	501	5.61	-0.03	6.6	-6.63	0.000102	0.00237	0	1	0.96	1	16.21	177.44	-	-	-	+	27	YMR313C	899379	901307	-	overlapStart	61	61	NearestLocation	TGL3	855361
chrXIII	901246	901746	501	5.61	-0.03	6.6	-6.63	0.000102	0.00237	0	1	0.96	1	16.21	177.44	-	-	-	+	27	YMR314W	901709	902413	+	overlapStart	-463	37	NearestLocation	PRE5	855362
chrXIII	901246	901746	501	5.61	-0.03	6.6	-6.63	0.000102	0.00237	0	1	0.96	1	16.21	177.44	-	-	-	+	27	YMR315W	902800	903849	+	upstream	-1554	1054	Overlapping	NA	855363
chrXIII	901246	901746	501	5.61	-0.03	6.6	-6.63	0.000102	0.00237	0	1	0.96	1	16.21	177.44	-	-	-	+	27	YMR315W-A	904286	904393	+	upstream	-3040	2540	Overlapping	NA	1466508
chrXIII	901246	901746	501	5.61	-0.03	6.6	-6.63	0.000102	0.00237	0	1	0.96	1	16.21	177.44	-	-	-	+	27	YMR316C-A	905662	905973	-	downstream	4727	3916	Overlapping	NA	855365
chrXIII	901246	901746	501	5.61	-0.03	6.6	-6.63	0.000102	0.00237	0	1	0.96	1	16.21	177.44	-	-	-	+	27	YMR316W	904825	905835	+	upstream	-3579	3079	Overlapping	DIA1	855364
chrXIII	540246	540746	501	10.98	10.49	11.34	-0.86	0.00019	0.00421	1	2	2369.42	501	4100.75	1091.96	+	-	+	+	28	YMR132C	534944	535570	-	upstream	-4676	4676	Overlapping	JLP2	855162
chrXIII	540246	540746	501	10.98	10.49	11.34	-0.86	0.00019	0.00421	1	2	2369.42	501	4100.75	1091.96	+	-	+	+	28	YMR133W	536207	537609	+	downstream	4039	2637	Overlapping	REC114	855163
chrXIII	540246	540746	501	10.98	10.49	11.34	-0.86	0.00019	0.00421	1	2	2369.42	501	4100.75	1091.96	+	-	+	+	28	YMR134W	537838	538551	+	downstream	2408	1695	Overlapping	ERG29	855164
chrXIII	540246	540746	501	10.98	10.49	11.34	-0.86	0.00019	0.00421	1	2	2369.42	501	4100.75	1091.96	+	-	+	+	28	YMR135C	538689	540056	-	upstream	-190	190	NearestLocation	GID8	855166
chrXIII	540246	540746	501	10.98	10.49	11.34	-0.86	0.00019	0.00421	1	2	2369.42	501	4100.75	1091.96	+	-	+	+	28	YMR135W-A	539911	540444	+	overlapEnd	335	198	Overlapping	NA	NA
chrXIII	540246	540746	501	10.98	10.49	11.34	-0.86	0.00019	0.00421	1	2	2369.42	501	4100.75	1091.96	+	-	+	+	28	YMR136W	541199	542881	+	upstream	-953	453	Overlapping	GAT2	855167
chrXIII	540246	540746	501	10.98	10.49	11.34	-0.86	0.00019	0.00421	1	2	2369.42	501	4100.75	1091.96	+	-	+	+	28	YMR137C	542978	544963	-	downstream	4717	2232	Overlapping	PSO2	855168
chrXIII	540246	540746	501	10.98	10.49	11.34	-0.86	0.00019	0.00421	1	2	2369.42	501	4100.75	1091.96	+	-	+	+	28	YMR138W	545155	545730	+	upstream	-4909	4409	Overlapping	CIN4	855169
chrXII	390496	390996	501	10.79	10.27	11.16	-0.89	0.000194	0.00421	1	2	2055.1	421	3782.62	804.47	+	-	+	+	29	YLR119W	385534	386175	+	downstream	4962	4321	Overlapping	SRN2	850810
chrXII	390496	390996	501	10.79	10.27	11.16	-0.89	0.000194	0.00421	1	2	2055.1	421	3782.62	804.47	+	-	+	+	29	YLR120C	386511	388220	-	upstream	-2276	2276	Overlapping	YPS1	850811
chrXII	390496	390996	501	10.79	10.27	11.16	-0.89	0.000194	0.00421	1	2	2055.1	421	3782.62	804.47	+	-	+	+	29	YLR120W-A	388672	388773	+	downstream	1824	1723	Overlapping	NA	NA
chrXII	390496	390996	501	10.79	10.27	11.16	-0.89	0.000194	0.00421	1	2	2055.1	421	3782.62	804.47	+	-	+	+	29	YLR121C	388744	390270	-	upstream	-226	226	NearestLocation	YPS3	850812
chrXII	390496	390996	501	10.79	10.27	11.16	-0.89	0.000194	0.00421	1	2	2055.1	421	3782.62	804.47	+	-	+	+	29	YLR122C	390954	391407	-	overlapEnd	911	42	Overlapping	NA	NA
chrXII	390496	390996	501	10.79	10.27	11.16	-0.89	0.000194	0.00421	1	2	2055.1	421	3782.62	804.47	+	-	+	+	29	YLR124W	391600	391944	+	upstream	-1104	604	Overlapping	NA	NA
chrXII	390496	390996	501	10.79	10.27	11.16	-0.89	0.000194	0.00421	1	2	2055.1	421	3782.62	804.47	+	-	+	+	29	YLR125W	393484	393894	+	upstream	-2988	2488	Overlapping	NA	850816
chrXII	390496	390996	501	10.79	10.27	11.16	-0.89	0.000194	0.00421	1	2	2055.1	421	3782.62	804.47	+	-	+	+	29	YLR126C	394765	395520	-	downstream	5024	3769	Overlapping	NA	850817
chrXII	390496	390996	501	10.79	10.27	11.16	-0.89	0.000194	0.00421	1	2	2055.1	421	3782.62	804.47	+	-	+	+	29	YLR127C	395758	398319	-	downstream	7823	4762	Overlapping	APC2	850818
chrV	291967	292467	501	6.99	7.97	1.58	6.4	0.000246	0.00511	0	0	156.68	346	5.12	0.85	-	-	-	-	30	YER066C-A	291703	292203	-	overlapStart	236	236	NearestLocation	NA	NA
chrV	291967	292467	501	6.99	7.97	1.58	6.4	0.000246	0.00511	0	0	156.68	346	5.12	0.85	-	-	-	-	30	YER066W	290242	290799	+	downstream	1725	1168	Overlapping	RRT13	856796
chrV	291967	292467	501	6.99	7.97	1.58	6.4	0.000246	0.00511	0	0	156.68	346	5.12	0.85	-	-	-	-	30	YER067C-A	292240	292563	-	overlapEnd	596	96	Overlapping	NA	NA
chrV	291967	292467	501	6.99	7.97	1.58	6.4	0.000246	0.00511	0	0	156.68	346	5.12	0.85	-	-	-	-	30	YER067W	292066	292551	+	overlapStart	-99	84	NearestLocation	RGI1	856797
chrV	291967	292467	501	6.99	7.97	1.58	6.4	0.000246	0.00511	0	0	156.68	346	5.12	0.85	-	-	-	-	30	YER068C-A	295301	295732	-	downstream	3765	2834	Overlapping	NA	NA
chrV	291967	292467	501	6.99	7.97	1.58	6.4	0.000246	0.00511	0	0	156.68	346	5.12	0.85	-	-	-	-	30	YER068W	293050	294813	+	upstream	-1083	583	Overlapping	MOT2	856799
chrV	291967	292467	501	6.99	7.97	1.58	6.4	0.000246	0.00511	0	0	156.68	346	5.12	0.85	-	-	-	-	30	YER069W	295410	298001	+	upstream	-3443	2943	Overlapping	ARG5,6	856800
chrV	69214	69714	501	10.12	9.48	10.56	-1.08	0.000252	0.00511	1	2	1211.14	217	2336.1	676.5	+	-	+	+	31	YEL042W	73771	75327	+	upstream	-4557	4057	Overlapping	GDA1	856669
chrV	69214	69714	501	10.12	9.48	10.56	-1.08	0.000252	0.00511	1	2	1211.14	217	2336.1	676.5	+	-	+	+	31	YEL043W	70478	73348	+	upstream	-1264	764	Overlapping	NA	856668
chrV	69214	69714	501	10.12	9.48	10.56	-1.08	0.000252	0.00511	1	2	1211.14	217	2336.1	676.5	+	-	+	+	31	YEL044W	69757	70257	+	upstream	-543	43	Overlapping	IES6	856667
chrV	69214	69714	501	10.12	9.48	10.56	-1.08	0.000252	0.00511	1	2	1211.14	217	2336.1	676.5	+	-	+	+	31	YEL045C	68840	69265	-	overlapStart	51	51	NearestLocation	NA	NA
chrV	69214	69714	501	10.12	9.48	10.56	-1.08	0.000252	0.00511	1	2	1211.14	217	2336.1	676.5	+	-	+	+	31	YEL046C	67629	68792	-	upstream	-422	422	Overlapping	GLY1	856665
chrV	69214	69714	501	10.12	9.48	10.56	-1.08	0.000252	0.00511	1	2	1211.14	217	2336.1	676.5	+	-	+	+	31	YEL047C	65385	66797	-	upstream	-2417	2417	Overlapping	FRD1	856664
chrV	69214	69714	501	10.12	9.48	10.56	-1.08	0.000252	0.00511	1	2	1211.14	217	2336.1	676.5	+	-	+	+	31	YEL048C	64709	65167	-	upstream	-4047	4047	Overlapping	TCA17	856663
chrXII	234319	234819	501	7.27	1.95	8.25	-6.3	0.000322	0.00633	0	2	6.73	1	216.64	394.13	-	-	+	+	32	YLR040C	228908	229582	-	upstream	-4737	4737	Overlapping	AFB1	850730
chrXII	234319	234819	501	7.27	1.95	8.25	-6.3	0.000322	0.00633	0	2	6.73	1	216.64	394.13	-	-	+	+	32	YLR041W	229377	229697	+	downstream	4942	4622	Overlapping	NA	NA
chrXII	234319	234819	501	7.27	1.95	8.25	-6.3	0.000322	0.00633	0	2	6.73	1	216.64	394.13	-	-	+	+	32	YLR042C	229966	230451	-	upstream	-3868	3868	Overlapping	NA	850731
chrXII	234319	234819	501	7.27	1.95	8.25	-6.3	0.000322	0.00633	0	2	6.73	1	216.64	394.13	-	-	+	+	32	YLR043C	231702	232013	-	upstream	-2306	2306	Overlapping	TRX1	850732
chrXII	234319	234819	501	7.27	1.95	8.25	-6.3	0.000322	0.00633	0	2	6.73	1	216.64	394.13	-	-	+	+	32	YLR044C	232390	234081	-	upstream	-238	238	NearestLocation	PDC1	850733
chrXII	234319	234819	501	7.27	1.95	8.25	-6.3	0.000322	0.00633	0	2	6.73	1	216.64	394.13	-	-	+	+	32	YLR045C	235037	237703	-	downstream	3384	218	Overlapping	STU2	850734
chrXII	234319	234819	501	7.27	1.95	8.25	-6.3	0.000322	0.00633	0	2	6.73	1	216.64	394.13	-	-	+	+	32	YLR046C	238001	238813	-	downstream	4494	3182	Overlapping	NA	850735
chrXII	234319	234819	501	7.27	1.95	8.25	-6.3	0.000322	0.00633	0	2	6.73	1	216.64	394.13	-	-	+	+	32	YLR047C	239347	241407	-	downstream	7088	4528	Overlapping	FRE8	850736
chrXV	904119	904619	501	9.86	8.99	10.4	-1.4	0.000332	0.00633	1	2	963.15	55	2010.29	683.33	+	-	+	+	33	YOR311C	899056	899928	-	upstream	-4191	4191	Overlapping	DGK1	854488
chrXV	904119	904619	501	9.86	8.99	10.4	-1.4	0.000332	0.00633	1	2	963.15	55	2010.29	683.33	+	-	+	+	33	YOR312C	900250	901194	-	upstream	-2925	2925	Overlapping	RPL20B	854489
chrXV	904119	904619	501	9.86	8.99	10.4	-1.4	0.000332	0.00633	1	2	963.15	55	2010.29	683.33	+	-	+	+	33	YOR313C	901858	902874	-	upstream	-1245	1245	Overlapping	SPS4	854490
chrXV	904119	904619	501	9.86	8.99	10.4	-1.4	0.000332	0.00633	1	2	963.15	55	2010.29	683.33	+	-	+	+	33	YOR314W	903043	903372	+	downstream	1076	747	Overlapping	NA	NA
chrXV	904119	904619	501	9.86	8.99	10.4	-1.4	0.000332	0.00633	1	2	963.15	55	2010.29	683.33	+	-	+	+	33	YOR314W-A	904458	904568	+	includeFeature	-339	51	NearestLocation	NA	NA
chrXV	904119	904619	501	9.86	8.99	10.4	-1.4	0.000332	0.00633	1	2	963.15	55	2010.29	683.33	+	-	+	+	33	YOR315W	904760	905800	+	upstream	-641	141	Overlapping	SFG1	854493
chrXV	904119	904619	501	9.86	8.99	10.4	-1.4	0.000332	0.00633	1	2	963.15	55	2010.29	683.33	+	-	+	+	33	YOR316C	906236	907555	-	downstream	3436	1617	Overlapping	COT1	854494
chrXV	904119	904619	501	9.86	8.99	10.4	-1.4	0.000332	0.00633	1	2	963.15	55	2010.29	683.33	+	-	+	+	33	YOR316C-A	907726	907935	-	downstream	3816	3107	Overlapping	NA	1466487
chrXV	904119	904619	501	9.86	8.99	10.4	-1.4	0.000332	0.00633	1	2	963.15	55	2010.29	683.33	+	-	+	+	33	YOR317W	909343	911445	+	upstream	-5224	4724	Overlapping	FAA1	854495
chrXVI	453366	453866	501	10.73	10.24	11.09	-0.84	0.000382	0.00709	1	2	1964.74	460	3473.02	872.72	+	-	+	+	34	YPL052W	458799	459678	+	upstream	-5433	4933	Overlapping	OAZ1	856055
chrXVI	453366	453866	501	10.73	10.24	11.09	-0.84	0.000382	0.00709	1	2	1964.74	460	3473.02	872.72	+	-	+	+	34	YPL053C	457118	458458	-	downstream	5092	3252	Overlapping	KTR6	856054
chrXVI	453366	453866	501	10.73	10.24	11.09	-0.84	0.000382	0.00709	1	2	1964.74	460	3473.02	872.72	+	-	+	+	34	YPL054W	455759	456664	+	upstream	-2393	1893	Overlapping	LEE1	856053
chrXVI	453366	453866	501	10.73	10.24	11.09	-0.84	0.000382	0.00709	1	2	1964.74	460	3473.02	872.72	+	-	+	+	34	YPL055C	453992	454990	-	downstream	1624	126	Overlapping	LGE1	856052
chrXVI	453366	453866	501	10.73	10.24	11.09	-0.84	0.000382	0.00709	1	2	1964.74	460	3473.02	872.72	+	-	+	+	34	YPL056C	453430	453735	-	includeFeature	369	64	NearestLocation	LCL1	856051
chrXVI	453366	453866	501	10.73	10.24	11.09	-0.84	0.000382	0.00709	1	2	1964.74	460	3473.02	872.72	+	-	+	+	34	YPL057C	451909	453057	-	upstream	-309	309	Overlapping	SUR1	856050
chrXVI	453366	453866	501	10.73	10.24	11.09	-0.84	0.000382	0.00709	1	2	1964.74	460	3473.02	872.72	+	-	+	+	34	YPL058C	445842	450377	-	upstream	-2989	2989	Overlapping	PDR12	856049
chrIX	129824	130324	501	9.91	9.19	10.39	-1.21	0.000439	0.0079	1	2	1010.25	156	2008.58	680.77	+	-	+	+	35	YIL120W	134417	136108	+	upstream	-4593	4093	Overlapping	QDR1	854686
chrIX	129824	130324	501	9.91	9.19	10.39	-1.21	0.000439	0.0079	1	2	1010.25	156	2008.58	680.77	+	-	+	+	35	YIL121W	132244	133872	+	upstream	-2420	1920	Overlapping	QDR2	854685
chrIX	129824	130324	501	9.91	9.19	10.39	-1.21	0.000439	0.0079	1	2	1010.25	156	2008.58	680.77	+	-	+	+	35	YIL122W	130610	131665	+	upstream	-786	286	NearestLocation	POG1	854684
chrIX	129824	130324	501	9.91	9.19	10.39	-1.21	0.000439	0.0079	1	2	1010.25	156	2008.58	680.77	+	-	+	+	35	YIL123W	128151	129581	+	downstream	1673	243	Overlapping	SIM1	854683
chrIX	129824	130324	501	9.91	9.19	10.39	-1.21	0.000439	0.0079	1	2	1010.25	156	2008.58	680.77	+	-	+	+	35	YIL124W	126204	127097	+	downstream	3620	2727	Overlapping	AYR1	854682
chrIX	129824	130324	501	9.91	9.19	10.39	-1.21	0.000439	0.0079	1	2	1010.25	156	2008.58	680.77	+	-	+	+	35	YIL125W	122689	125733	+	downstream	7135	4091	Overlapping	KGD1	854681
chrXVI	927795	928295	501	10.21	9.57	10.65	-1.08	0.000477	0.00835	1	2	1363.98	158	2348.04	868.45	+	-	+	+	36	YPR193C	922909	923379	-	upstream	-4416	4416	Overlapping	HPA2	856323
chrXVI	927795	928295	501	10.21	9.57	10.65	-1.08	0.000477	0.00835	1	2	1363.98	158	2348.04	868.45	+	-	+	+	36	YPR194C	924304	926937	-	upstream	-858	858	Overlapping	OPT2	856324
chrXVI	927795	928295	501	10.21	9.57	10.65	-1.08	0.000477	0.00835	1	2	1363.98	158	2348.04	868.45	+	-	+	+	36	YPR195C	927965	928294	-	includeFeature	499	1	NearestLocation	NA	NA
chrXVI	927795	928295	501	10.21	9.57	10.65	-1.08	0.000477	0.00835	1	2	1363.98	158	2348.04	868.45	+	-	+	+	36	YPR196W	931376	932788	+	upstream	-3581	3081	Overlapping	NA	856326
chrXV	670994	671494	501	10.05	9.35	10.51	-1.16	0.000534	0.00909	1	2	1186.15	118	2141.64	780.58	+	-	+	+	37	YOR177C	665785	667179	-	upstream	-3815	3815	Overlapping	MPC54	854349
chrXV	670994	671494	501	10.05	9.35	10.51	-1.16	0.000534	0.00909	1	2	1186.15	118	2141.64	780.58	+	-	+	+	37	YOR178C	667860	670241	-	upstream	-753	753	NearestLocation	GAC1	854350
chrXV	670994	671494	501	10.05	9.35	10.51	-1.16	0.000534	0.00909	1	2	1186.15	118	2141.64	780.58	+	-	+	+	37	YOR179C	671845	672411	-	downstream	1417	351	Overlapping	SYC1	854351
chrXV	670994	671494	501	10.05	9.35	10.51	-1.16	0.000534	0.00909	1	2	1186.15	118	2141.64	780.58	+	-	+	+	37	YOR180C	674352	675167	-	downstream	4173	2858	Overlapping	DCI1	854352
chrXV	670994	671494	501	10.05	9.35	10.51	-1.16	0.000534	0.00909	1	2	1186.15	118	2141.64	780.58	+	-	+	+	37	YOR181W	675939	677840	+	upstream	-4945	4445	Overlapping	LAS17	854353
chrX	123403	123903	501	10.03	9.42	10.46	-1.05	0.000581	0.00964	1	2	1167.89	201	2314.77	511.86	+	-	+	+	38	YJL156C	126853	128952	-	downstream	5549	2950	Overlapping	SSY5	853285
chrX	123403	123903	501	10.03	9.42	10.46	-1.05	0.000581	0.00964	1	2	1167.89	201	2314.77	511.86	+	-	+	+	38	YJL156W-A	126604	126825	+	upstream	-3201	2701	Overlapping	NA	NA
chrX	123403	123903	501	10.03	9.42	10.46	-1.05	0.000581	0.00964	1	2	1167.89	201	2314.77	511.86	+	-	+	+	38	YJL157C	123836	126328	-	overlapEnd	2925	67	Overlapping	FAR1	853283
chrX	123403	123903	501	10.03	9.42	10.46	-1.05	0.000581	0.00964	1	2	1167.89	201	2314.77	511.86	+	-	+	+	38	YJL158C	122265	122948	-	upstream	-455	455	NearestLocation	CIS3	853282
chrX	123403	123903	501	10.03	9.42	10.46	-1.05	0.000581	0.00964	1	2	1167.89	201	2314.77	511.86	+	-	+	+	38	YJL159W	120449	121690	+	downstream	2954	1713	Overlapping	HSP150	853281
chrX	123403	123903	501	10.03	9.42	10.46	-1.05	0.000581	0.00964	1	2	1167.89	201	2314.77	511.86	+	-	+	+	38	YJL160C	117962	118825	-	upstream	-4578	4578	Overlapping	PIR5	853280
chrXIV	563080	563580	501	2.59	-0.03	3.47	-3.5	0.000634	0.0102	2	1	0.96	1	5.97	16.21	+	+	+	-	39	YNL035C	568522	569691	-	downstream	6611	4942	Overlapping	NA	855695
chrXIV	563080	563580	501	2.59	-0.03	3.47	-3.5	0.000634	0.0102	2	1	0.96	1	5.97	16.21	+	+	+	-	39	YNL036W	559814	560479	+	downstream	3266	2601	NearestLocation	NCE103	855692
chrXIV	563080	563580	501	2.59	-0.03	3.47	-3.5	0.000634	0.0102	2	1	0.96	1	5.97	16.21	+	+	+	-	39	YNL037C	557920	559002	-	upstream	-4078	4078	Overlapping	IDH1	855691
chrVII	1084129	1084629	501	3.71	-0.03	4.65	-4.68	0.000735	0.0116	0	1	0.96	1	0.85	49.48	-	-	-	+	40	YGR293C	1079885	1080346	-	upstream	-3783	3783	Overlapping	NA	NA
chrVII	1084129	1084629	501	3.71	-0.03	4.65	-4.68	0.000735	0.0116	0	1	0.96	1	0.85	49.48	-	-	-	+	40	YGR294W	1080306	1080668	+	downstream	3823	3461	Overlapping	PAU12	853210
chrVII	1084129	1084629	501	3.71	-0.03	4.65	-4.68	0.000735	0.0116	0	1	0.96	1	0.85	49.48	-	-	-	+	40	YGR295C	1081584	1082729	-	upstream	-1400	1400	Overlapping	COS6	853212
chrVII	1084129	1084629	501	3.71	-0.03	4.65	-4.68	0.000735	0.0116	0	1	0.96	1	0.85	49.48	-	-	-	+	40	YGR296C-A	1088870	1089445	-	downstream	5316	4241	Overlapping	NA	NA
chrVII	1084129	1084629	501	3.71	-0.03	4.65	-4.68	0.000735	0.0116	0	1	0.96	1	0.85	49.48	-	-	-	+	40	YGR296W	1084864	1090591	+	upstream	-735	235	NearestLocation	YRF1-3	853213
chrXII	981127	981627	501	4.26	5.08	2.23	2.85	0.00085	0.0128	2	2	38.45	29	8.53	0.85	+	+	+	+	41	YLR425W	982894	986817	+	upstream	-1767	1267	NearestLocation	TUS1	851145
chrXI	327771	328271	501	10.22	9.7	10.61	-0.91	0.000852	0.0128	2	2	1373.59	285	2485.36	636.41	+	+	+	+	42	YKL057C	330856	333969	-	downstream	6198	2585	Overlapping	NUP120	853808
chrXI	327771	328271	501	10.22	9.7	10.61	-0.91	0.000852	0.0128	2	2	1373.59	285	2485.36	636.41	+	+	+	+	42	YKL058W	330166	330534	+	upstream	-2395	1895	Overlapping	TOA2	853807
chrXI	327771	328271	501	10.22	9.7	10.61	-0.91	0.000852	0.0128	2	2	1373.59	285	2485.36	636.41	+	+	+	+	42	YKL059C	328118	329443	-	overlapEnd	1672	153	Overlapping	MPE1	853806
chrXI	327771	328271	501	10.22	9.7	10.61	-0.91	0.000852	0.0128	2	2	1373.59	285	2485.36	636.41	+	+	+	+	42	YKL060C	326408	327487	-	upstream	-284	284	NearestLocation	FBA1	853805
chrXI	327771	328271	501	10.22	9.7	10.61	-0.91	0.000852	0.0128	2	2	1373.59	285	2485.36	636.41	+	+	+	+	42	YKL061W	325771	326112	+	downstream	2000	1659	Overlapping	BLI1	853804
chrXI	327771	328271	501	10.22	9.7	10.61	-0.91	0.000852	0.0128	2	2	1373.59	285	2485.36	636.41	+	+	+	+	42	YKL062W	323228	325120	+	downstream	4543	2651	Overlapping	MSN4	853803
chrIX	388438	388938	501	9.79	9.05	10.27	-1.22	0.000902	0.0132	1	2	938.16	123	1855.06	621.05	+	-	+	+	43	YIR017C	383556	384119	-	upstream	-4319	4319	Overlapping	MET28	854834
chrIX	388438	388938	501	9.79	9.05	10.27	-1.22	0.000902	0.0132	1	2	938.16	123	1855.06	621.05	+	-	+	+	43	YIR017W-A	383566	384165	+	downstream	4872	4273	Overlapping	NA	NA
chrIX	388438	388938	501	9.79	9.05	10.27	-1.22	0.000902	0.0132	1	2	938.16	123	1855.06	621.05	+	-	+	+	43	YIR018C-A	385564	385701	-	upstream	-2737	2737	NearestLocation	NA	1466494
chrIX	388438	388938	501	9.79	9.05	10.27	-1.22	0.000902	0.0132	1	2	938.16	123	1855.06	621.05	+	-	+	+	43	YIR018W	384609	385346	+	downstream	3829	3092	Overlapping	YAP5	854835
chrIX	388438	388938	501	9.79	9.05	10.27	-1.22	0.000902	0.0132	1	2	938.16	123	1855.06	621.05	+	-	+	+	43	YIR019C	389572	393675	-	downstream	5237	634	Overlapping	FLO11	854836
chrIX	427257	427757	501	10.45	9.93	10.84	-0.9	0.00106	0.0152	2	2	1609.09	345	3051.68	602.28	+	+	+	+	44	YIR036C	422074	422865	-	upstream	-4392	4392	Overlapping	IRC24	854854
chrIX	427257	427757	501	10.45	9.93	10.84	-0.9	0.00106	0.0152	2	2	1609.09	345	3051.68	602.28	+	+	+	+	44	YIR036W-A	422635	423036	+	downstream	4622	4221	Overlapping	NA	NA
chrIX	427257	427757	501	10.45	9.93	10.84	-0.9	0.00106	0.0152	2	2	1609.09	345	3051.68	602.28	+	+	+	+	44	YIR037W	423128	423619	+	downstream	4129	3638	Overlapping	HYR1	854855
chrIX	427257	427757	501	10.45	9.93	10.84	-0.9	0.00106	0.0152	2	2	1609.09	345	3051.68	602.28	+	+	+	+	44	YIR038C	423809	424513	-	upstream	-2744	2744	NearestLocation	GTT1	854856
chrIX	427257	427757	501	10.45	9.93	10.84	-0.9	0.00106	0.0152	2	2	1609.09	345	3051.68	602.28	+	+	+	+	44	YIR039C	430498	432111	-	downstream	4854	2741	Overlapping	YPS6	854857
chrIV	507068	507568	501	9.97	9.22	10.45	-1.23	0.00116	0.0159	1	2	1097.72	99	1850.8	956.32	+	-	+	+	45	YDR030C	501753	503273	-	upstream	-3795	3795	Overlapping	RAD28	851594
chrIV	507068	507568	501	9.97	9.22	10.45	-1.23	0.00116	0.0159	1	2	1097.72	99	1850.8	956.32	+	-	+	+	45	YDR031W	503498	503863	+	downstream	3570	3205	Overlapping	MIX14	851595
chrIV	507068	507568	501	9.97	9.22	10.45	-1.23	0.00116	0.0159	1	2	1097.72	99	1850.8	956.32	+	-	+	+	45	YDR032C	504099	504695	-	upstream	-2373	2373	Overlapping	PST2	851596
chrIV	507068	507568	501	9.97	9.22	10.45	-1.23	0.00116	0.0159	1	2	1097.72	99	1850.8	956.32	+	-	+	+	45	YDR033W	508147	509109	+	upstream	-1079	579	NearestLocation	MRH1	851597
chrIV	507068	507568	501	9.97	9.22	10.45	-1.23	0.00116	0.0159	1	2	1097.72	99	1850.8	956.32	+	-	+	+	45	YDR034C	509737	512109	-	downstream	5041	2169	Overlapping	LYS14	851598
chrXI	230053	230553	501	9.49	8.55	10.06	-1.51	0.00116	0.0159	1	2	682.47	66	1553.13	584.37	+	-	+	+	46	YKL108W	234426	235787	+	upstream	-4373	3873	Overlapping	SLD2	853752
chrXI	230053	230553	501	9.49	8.55	10.06	-1.51	0.00116	0.0159	1	2	682.47	66	1553.13	584.37	+	-	+	+	46	YKL109W	232227	233891	+	upstream	-2174	1674	Overlapping	HAP4	853751
chrXI	230053	230553	501	9.49	8.55	10.06	-1.51	0.00116	0.0159	1	2	682.47	66	1553.13	584.37	+	-	+	+	46	YKL110C	228939	229880	-	upstream	-173	173	NearestLocation	KTI12	853750
chrXI	230053	230553	501	9.49	8.55	10.06	-1.51	0.00116	0.0159	1	2	682.47	66	1553.13	584.37	+	-	+	+	46	YKL111C	228464	228799	-	upstream	-1254	1254	Overlapping	NA	NA
chrXI	230053	230553	501	9.49	8.55	10.06	-1.51	0.00116	0.0159	1	2	682.47	66	1553.13	584.37	+	-	+	+	46	YKL112W	226570	228765	+	downstream	3483	1288	Overlapping	ABF1	853748
chrXI	230053	230553	501	9.49	8.55	10.06	-1.51	0.00116	0.0159	1	2	682.47	66	1553.13	584.37	+	-	+	+	46	YKL113C	224727	225875	-	upstream	-4178	4178	Overlapping	RAD27	853747
chrIV	538736	539236	501	10.66	10.24	10.98	-0.74	0.00121	0.0162	1	2	2043.57	379	3283.67	762.67	+	-	+	+	47	YDR039C	531307	534582	-	upstream	-4154	4154	Overlapping	ENA2	851609
chrIV	538736	539236	501	10.66	10.24	10.98	-0.74	0.00121	0.0162	1	2	2043.57	379	3283.67	762.67	+	-	+	+	47	YDR040C	535192	538467	-	upstream	-269	269	NearestLocation	ENA1	851610
chrIV	538736	539236	501	10.66	10.24	10.98	-0.74	0.00121	0.0162	1	2	2043.57	379	3283.67	762.67	+	-	+	+	47	YDR041W	539803	540414	+	upstream	-1067	567	Overlapping	RSM10	851611
chrIV	538736	539236	501	10.66	10.24	10.98	-0.74	0.00121	0.0162	1	2	2043.57	379	3283.67	762.67	+	-	+	+	47	YDR042C	540601	541203	-	downstream	2467	1365	Overlapping	NA	851612
chrIV	538736	539236	501	10.66	10.24	10.98	-0.74	0.00121	0.0162	1	2	2043.57	379	3283.67	762.67	+	-	+	+	47	YDR043C	542674	543369	-	downstream	4633	3438	Overlapping	NRG1	851613
chrXVI	502765	503265	501	11.23	10.74	11.59	-0.85	0.00133	0.0175	1	2	2768.33	644	5094.38	1074.9	+	-	+	+	48	YPL022W	506697	509999	+	upstream	-3932	3432	Overlapping	RAD1	856085
chrXVI	502765	503265	501	11.23	10.74	11.59	-0.85	0.00133	0.0175	1	2	2768.33	644	5094.38	1074.9	+	-	+	+	48	YPL023C	504339	506312	-	downstream	3547	1074	Overlapping	MET12	856084
chrXVI	502765	503265	501	11.23	10.74	11.59	-0.85	0.00133	0.0175	1	2	2768.33	644	5094.38	1074.9	+	-	+	+	48	YPL024W	503517	504242	+	upstream	-752	252	Overlapping	RMI1	856083
chrXVI	502765	503265	501	11.23	10.74	11.59	-0.85	0.00133	0.0175	1	2	2768.33	644	5094.38	1074.9	+	-	+	+	48	YPL025C	502473	503030	-	overlapStart	265	235	NearestLocation	NA	NA
chrXVI	502765	503265	501	11.23	10.74	11.59	-0.85	0.00133	0.0175	1	2	2768.33	644	5094.38	1074.9	+	-	+	+	48	YPL026C	500675	502183	-	upstream	-582	582	Overlapping	SKS1	856081
chrXVI	502765	503265	501	11.23	10.74	11.59	-0.85	0.00133	0.0175	1	2	2768.33	644	5094.38	1074.9	+	-	+	+	48	YPL027W	499665	500402	+	downstream	3100	2363	Overlapping	SMA1	856080
chrXVI	502765	503265	501	11.23	10.74	11.59	-0.85	0.00133	0.0175	1	2	2768.33	644	5094.38	1074.9	+	-	+	+	48	YPL028W	498096	499292	+	downstream	4669	3473	Overlapping	ERG10	856079
chrIV	1468789	1469289	501	11	10.6	11.31	-0.71	0.00157	0.0201	1	2	2564.55	543	3977.93	1103.05	+	-	+	+	49	YDR507C	1462358	1465786	-	upstream	-3003	3003	Overlapping	GIN4	852119
chrIV	1468789	1469289	501	11	10.6	11.31	-0.71	0.00157	0.0201	1	2	2564.55	543	3977.93	1103.05	+	-	+	+	49	YDR508C	1466453	1468444	-	upstream	-345	345	Overlapping	GNP1	852121
chrIV	1468789	1469289	501	11	10.6	11.31	-0.71	0.00157	0.0201	1	2	2564.55	543	3977.93	1103.05	+	-	+	+	49	YDR509W	1468226	1468573	+	downstream	563	216	Overlapping	NA	NA
chrIV	1468789	1469289	501	11	10.6	11.31	-0.71	0.00157	0.0201	1	2	2564.55	543	3977.93	1103.05	+	-	+	+	49	YDR510C-A	1469695	1469811	-	downstream	1022	406	Overlapping	NA	NA
chrIV	1468789	1469289	501	11	10.6	11.31	-0.71	0.00157	0.0201	1	2	2564.55	543	3977.93	1103.05	+	-	+	+	49	YDR510W	1469400	1469705	+	upstream	-611	111	NearestLocation	SMT3	852122
chrIV	1468789	1469289	501	11	10.6	11.31	-0.71	0.00157	0.0201	1	2	2564.55	543	3977.93	1103.05	+	-	+	+	49	YDR511W	1470017	1470418	+	upstream	-1228	728	Overlapping	SDH7	852123
chrIV	1468789	1469289	501	11	10.6	11.31	-0.71	0.00157	0.0201	1	2	2564.55	543	3977.93	1103.05	+	-	+	+	49	YDR512C	1470500	1471063	-	downstream	2274	1211	Overlapping	EMI1	852125
chrIV	1468789	1469289	501	11	10.6	11.31	-0.71	0.00157	0.0201	1	2	2564.55	543	3977.93	1103.05	+	-	+	+	49	YDR513W	1471017	1471448	+	upstream	-2228	1728	Overlapping	GRX2	852124
chrIV	1468789	1469289	501	11	10.6	11.31	-0.71	0.00157	0.0201	1	2	2564.55	543	3977.93	1103.05	+	-	+	+	49	YDR514C	1471548	1472999	-	downstream	4210	2259	Overlapping	NA	852126
chrIV	1468789	1469289	501	11	10.6	11.31	-0.71	0.00157	0.0201	1	2	2564.55	543	3977.93	1103.05	+	-	+	+	49	YDR515W	1473429	1474772	+	upstream	-4640	4140	Overlapping	SLF1	852127
chrIV	976452	976952	501	11.14	10.72	11.46	-0.74	0.00164	0.0206	1	2	2731.8	648	4434.24	1192.63	+	-	+	+	50	YDR257C	969990	971474	-	upstream	-4978	4978	Overlapping	RKM4	851844
chrIV	976452	976952	501	11.14	10.72	11.46	-0.74	0.00164	0.0206	1	2	2731.8	648	4434.24	1192.63	+	-	+	+	50	YDR258C	971808	974243	-	upstream	-2209	2209	Overlapping	HSP78	851845
chrIV	976452	976952	501	11.14	10.72	11.46	-0.74	0.00164	0.0206	1	2	2731.8	648	4434.24	1192.63	+	-	+	+	50	YDR259C	974631	975782	-	upstream	-670	670	Overlapping	YAP6	851846
chrIV	976452	976952	501	11.14	10.72	11.46	-0.74	0.00164	0.0206	1	2	2731.8	648	4434.24	1192.63	+	-	+	+	50	YDR260C	976717	977229	-	overlapEnd	777	235	NearestLocation	SWM1	851847
chrIV	976452	976952	501	11.14	10.72	11.46	-0.74	0.00164	0.0206	1	2	2731.8	648	4434.24	1192.63	+	-	+	+	50	YDR261C	977521	979209	-	downstream	2757	569	Overlapping	EXG2	851848
chrIV	976452	976952	501	11.14	10.72	11.46	-0.74	0.00164	0.0206	1	2	2731.8	648	4434.24	1192.63	+	-	+	+	50	YDR261W-B	981462	986775	+	upstream	-5010	4510	Overlapping	NA	851851
chrXV	1090919	1091419	501	3.04	0.96	3.86	-2.9	0.00176	0.0217	0	1	2.88	1	28.15	0.85	-	-	-	+	51	YOR396C-A	1090015	1090497	-	upstream	-422	422	NearestLocation	NA	NA
chrXV	1090919	1091419	501	3.04	0.96	3.86	-2.9	0.00176	0.0217	0	1	2.88	1	28.15	0.85	-	-	-	+	51	YOR396W	1085473	1090863	+	downstream	5446	56	Overlapping	YRF1-8	854577
chrXV	443792	444292	501	11.02	10.64	11.33	-0.69	0.00221	0.0267	2	2	2693.35	497	4211.63	927.31	+	+	+	+	52	YOR059C	438906	440258	-	upstream	-3534	3534	Overlapping	LPL1	854225
chrXV	443792	444292	501	11.02	10.64	11.33	-0.69	0.00221	0.0267	2	2	2693.35	497	4211.63	927.31	+	+	+	+	52	YOR060C	440390	441163	-	upstream	-2629	2629	Overlapping	SLD7	854226
chrXV	443792	444292	501	11.02	10.64	11.33	-0.69	0.00221	0.0267	2	2	2693.35	497	4211.63	927.31	+	+	+	+	52	YOR061W	441534	442553	+	downstream	2258	1239	Overlapping	CKA2	854227
chrXV	443792	444292	501	11.02	10.64	11.33	-0.69	0.00221	0.0267	2	2	2693.35	497	4211.63	927.31	+	+	+	+	52	YOR062C	442725	443531	-	upstream	-261	261	NearestLocation	NA	854228
chrXV	443792	444292	501	11.02	10.64	11.33	-0.69	0.00221	0.0267	2	2	2693.35	497	4211.63	927.31	+	+	+	+	52	YOR063W	444686	445849	+	upstream	-894	394	Overlapping	RPL3	854229
chrXV	443792	444292	501	11.02	10.64	11.33	-0.69	0.00221	0.0267	2	2	2693.35	497	4211.63	927.31	+	+	+	+	52	YOR064C	446079	446738	-	downstream	2946	1787	Overlapping	YNG1	854230
chrXV	443792	444292	501	11.02	10.64	11.33	-0.69	0.00221	0.0267	2	2	2693.35	497	4211.63	927.31	+	+	+	+	52	YOR065W	447439	448368	+	upstream	-3647	3147	Overlapping	CYT1	854231
chrII	371268	371768	501	10.6	10.19	10.91	-0.72	0.00242	0.0287	2	2	1891.69	448	2819.69	1027.98	+	+	+	+	53	YBR062C	365976	366600	-	upstream	-4668	4668	Overlapping	NA	852354
chrII	371268	371768	501	10.6	10.19	10.91	-0.72	0.00242	0.0287	2	2	1891.69	448	2819.69	1027.98	+	+	+	+	53	YBR063C	366970	368184	-	upstream	-3084	3084	Overlapping	NA	852356
chrII	371268	371768	501	10.6	10.19	10.91	-0.72	0.00242	0.0287	2	2	1891.69	448	2819.69	1027.98	+	+	+	+	53	YBR064W	367763	368191	+	downstream	3505	3077	Overlapping	NA	NA
chrII	371268	371768	501	10.6	10.19	10.91	-0.72	0.00242	0.0287	2	2	1891.69	448	2819.69	1027.98	+	+	+	+	53	YBR065C	368584	369678	-	upstream	-1590	1590	Overlapping	ECM2	852357
chrII	371268	371768	501	10.6	10.19	10.91	-0.72	0.00242	0.0287	2	2	1891.69	448	2819.69	1027.98	+	+	+	+	53	YBR066C	370037	370699	-	upstream	-569	569	NearestLocation	NRG2	852358
chrII	371268	371768	501	10.6	10.19	10.91	-0.72	0.00242	0.0287	2	2	1891.69	448	2819.69	1027.98	+	+	+	+	53	YBR067C	372103	372735	-	downstream	1467	335	Overlapping	TIP1	852359
chrII	371268	371768	501	10.6	10.19	10.91	-0.72	0.00242	0.0287	2	2	1891.69	448	2819.69	1027.98	+	+	+	+	53	YBR068C	373861	375690	-	downstream	4422	2093	Overlapping	BAP2	852360
chrII	371268	371768	501	10.6	10.19	10.91	-0.72	0.00242	0.0287	2	2	1891.69	448	2819.69	1027.98	+	+	+	+	53	YBR069C	376574	378433	-	downstream	7165	4806	Overlapping	TAT1	852361
chrXV	708615	709115	501	3.18	3.92	1.58	2.34	0.00249	0.0291	2	0	18.26	12	0.85	5.12	+	+	-	-	54	YOR192C-B	704419	709732	-	inside	1117	617	NearestLocation	NA	854365
chrXV	708615	709115	501	3.18	3.92	1.58	2.34	0.00249	0.0291	2	0	18.26	12	0.85	5.12	+	+	-	-	54	YOR192C-C	703988	704224	-	upstream	-4391	4391	Overlapping	NA	1466485
chrXV	708615	709115	501	3.18	3.92	1.58	2.34	0.00249	0.0291	2	0	18.26	12	0.85	5.12	+	+	-	-	54	YOR193W	710446	711576	+	upstream	-1831	1331	Overlapping	PEX27	854368
chrXV	708615	709115	501	3.18	3.92	1.58	2.34	0.00249	0.0291	2	0	18.26	12	0.85	5.12	+	+	-	-	54	YOR194C	711683	712543	-	downstream	3928	2568	Overlapping	TOA1	854369
chrXV	708615	709115	501	3.18	3.92	1.58	2.34	0.00249	0.0291	2	0	18.26	12	0.85	5.12	+	+	-	-	54	YOR195W	712866	715331	+	upstream	-4251	3751	Overlapping	SLK19	854370
chrXVI	328846	329346	501	7.37	2.85	8.34	-5.48	0.00257	0.0292	0	2	13.46	1	220.05	426.55	-	-	+	+	55	YPL115C	332100	335486	-	downstream	6640	2754	Overlapping	BEM3	855988
chrXVI	328846	329346	501	7.37	2.85	8.34	-5.48	0.00257	0.0292	0	2	13.46	1	220.05	426.55	-	-	+	+	55	YPL116W	329606	331699	+	upstream	-760	260	Overlapping	HOS3	855987
chrXVI	328846	329346	501	7.37	2.85	8.34	-5.48	0.00257	0.0292	0	2	13.46	1	220.05	426.55	-	-	+	+	55	YPL117C	327864	328730	-	upstream	-116	116	NearestLocation	IDI1	855986
chrXVI	328846	329346	501	7.37	2.85	8.34	-5.48	0.00257	0.0292	0	2	13.46	1	220.05	426.55	-	-	+	+	55	YPL118W	326628	327662	+	downstream	2218	1184	Overlapping	MRP51	855985
chrXVI	328846	329346	501	7.37	2.85	8.34	-5.48	0.00257	0.0292	0	2	13.46	1	220.05	426.55	-	-	+	+	55	YPL119C	324411	326264	-	upstream	-2582	2582	Overlapping	DBP1	855984
chrXVI	328846	329346	501	7.37	2.85	8.34	-5.48	0.00257	0.0292	0	2	13.46	1	220.05	426.55	-	-	+	+	55	YPL119C-A	324024	324287	-	upstream	-4559	4559	Overlapping	NA	1466520
chrXVI	296886	297386	501	10.07	9.56	10.46	-0.9	0.00259	0.0292	1	2	1365.9	139	2101.55	707.22	+	-	+	+	56	YPL132W	301716	302618	+	upstream	-4830	4330	Overlapping	COX11	855971
chrXVI	296886	297386	501	10.07	9.56	10.46	-0.9	0.00259	0.0292	1	2	1365.9	139	2101.55	707.22	+	-	+	+	56	YPL133C	299888	301228	-	downstream	4342	2502	Overlapping	RDS2	855970
chrXVI	296886	297386	501	10.07	9.56	10.46	-0.9	0.00259	0.0292	1	2	1365.9	139	2101.55	707.22	+	-	+	+	56	YPL134C	298571	299503	-	downstream	2617	1185	Overlapping	ODC1	855969
chrXVI	296886	297386	501	10.07	9.56	10.46	-0.9	0.00259	0.0292	1	2	1365.9	139	2101.55	707.22	+	-	+	+	56	YPL135C-A	297678	297851	-	downstream	965	292	Overlapping	NA	NA
chrXVI	296886	297386	501	10.07	9.56	10.46	-0.9	0.00259	0.0292	1	2	1365.9	139	2101.55	707.22	+	-	+	+	56	YPL135W	297553	298050	+	upstream	-667	167	NearestLocation	ISU1	855968
chrXVI	296886	297386	501	10.07	9.56	10.46	-0.9	0.00259	0.0292	1	2	1365.9	139	2101.55	707.22	+	-	+	+	56	YPL136W	296286	296654	+	downstream	600	232	Overlapping	NA	NA
chrXVI	296886	297386	501	10.07	9.56	10.46	-0.9	0.00259	0.0292	1	2	1365.9	139	2101.55	707.22	+	-	+	+	56	YPL137C	292817	296647	-	upstream	-239	239	Overlapping	GIP3	855967
chrXVI	296886	297386	501	10.07	9.56	10.46	-0.9	0.00259	0.0292	1	2	1365.9	139	2101.55	707.22	+	-	+	+	56	YPL138C	291366	292427	-	upstream	-4459	4459	Overlapping	SPP1	855965
chrXIII	286870	287370	501	10.24	9.8	10.57	-0.77	0.00301	0.0333	1	2	1543.73	242	2446.12	592.9	+	-	+	+	57	YMR008C	280590	282584	-	upstream	-4286	4286	Overlapping	PLB1	855020
chrXIII	286870	287370	501	10.24	9.8	10.57	-0.77	0.00301	0.0333	1	2	1543.73	242	2446.12	592.9	+	-	+	+	57	YMR009W	284102	284641	+	downstream	2768	2229	Overlapping	ADI1	855021
chrXIII	286870	287370	501	10.24	9.8	10.57	-0.77	0.00301	0.0333	1	2	1543.73	242	2446.12	592.9	+	-	+	+	57	YMR010W	285100	286317	+	downstream	1770	553	Overlapping	NA	855022
chrXIII	286870	287370	501	10.24	9.8	10.57	-0.77	0.00301	0.0333	1	2	1543.73	242	2446.12	592.9	+	-	+	+	57	YMR011W	288079	289704	+	upstream	-1209	709	NearestLocation	HXT2	855023
chrXIII	286870	287370	501	10.24	9.8	10.57	-0.77	0.00301	0.0333	1	2	1543.73	242	2446.12	592.9	+	-	+	+	57	YMR012W	291134	294967	+	upstream	-4264	3764	Overlapping	CLU1	855025
chrXII	602602	603102	501	10.02	9.56	10.37	-0.82	0.00317	0.0345	1	2	1419.73	87	2200.49	450.43	+	-	+	+	58	YLR227W-B	593438	598706	+	downstream	9164	3896	Overlapping	NA	850927
chrXII	602602	603102	501	10.02	9.56	10.37	-0.82	0.00317	0.0345	1	2	1419.73	87	2200.49	450.43	+	-	+	+	58	YLR228C	600019	602463	-	upstream	-139	139	NearestLocation	ECM22	850928
chrXII	602602	603102	501	10.02	9.56	10.37	-0.82	0.00317	0.0345	1	2	1419.73	87	2200.49	450.43	+	-	+	+	58	YLR229C	604212	604787	-	downstream	2185	1110	Overlapping	CDC42	850930
chrXII	602602	603102	501	10.02	9.56	10.37	-0.82	0.00317	0.0345	1	2	1419.73	87	2200.49	450.43	+	-	+	+	58	YLR230W	604574	604879	+	upstream	-1972	1472	Overlapping	NA	NA
chrXII	602602	603102	501	10.02	9.56	10.37	-0.82	0.00317	0.0345	1	2	1419.73	87	2200.49	450.43	+	-	+	+	58	YLR231C	605758	607119	-	downstream	4517	2656	Overlapping	BNA5	850933
chrXII	602602	603102	501	10.02	9.56	10.37	-0.82	0.00317	0.0345	1	2	1419.73	87	2200.49	450.43	+	-	+	+	58	YLR232W	606830	607177	+	upstream	-4228	3728	Overlapping	NA	NA
chrXII	602602	603102	501	10.02	9.56	10.37	-0.82	0.00317	0.0345	1	2	1419.73	87	2200.49	450.43	+	-	+	+	58	YLR233C	607425	609524	-	downstream	6922	4323	Overlapping	EST1	850934
chrX	745074	745574	501	1.97	2.8	-0.23	3.03	0.00335	0.0358	1	1	0.96	13	0.85	0.85	+	-	+	-	59	YJR161C	742848	743999	-	upstream	-1075	1075	Overlapping	COS5	853626
chrX	745074	745574	501	1.97	2.8	-0.23	3.03	0.00335	0.0358	1	1	0.96	13	0.85	0.85	+	-	+	-	59	YJR162C	744911	745261	-	overlapStart	187	163	NearestLocation	NA	NA
chrVII	205678	206178	501	10.01	9.51	10.38	-0.87	0.00345	0.0363	1	2	1251.52	204	2084.49	573.28	+	-	+	+	60	YGL156W	210416	213667	+	upstream	-4738	4238	Overlapping	AMS1	852721
chrVII	205678	206178	501	10.01	9.51	10.38	-0.87	0.00345	0.0363	1	2	1251.52	204	2084.49	573.28	+	-	+	+	60	YGL157W	209006	210049	+	upstream	-3328	2828	Overlapping	ARI1	852720
chrVII	205678	206178	501	10.01	9.51	10.38	-0.87	0.00345	0.0363	1	2	1251.52	204	2084.49	573.28	+	-	+	+	60	YGL158W	207033	208571	+	upstream	-1355	855	NearestLocation	RCK1	852719
chrVII	205678	206178	501	10.01	9.51	10.38	-0.87	0.00345	0.0363	1	2	1251.52	204	2084.49	573.28	+	-	+	+	60	YGL159W	202721	203833	+	downstream	2957	1845	Overlapping	NA	852717
chrVII	205678	206178	501	10.01	9.51	10.38	-0.87	0.00345	0.0363	1	2	1251.52	204	2084.49	573.28	+	-	+	+	60	YGL160W	200561	202273	+	downstream	5117	3405	Overlapping	AIM14	852716
chrVIII	379459	379959	501	10.05	9.51	10.45	-0.94	0.00467	0.0482	1	2	1152.51	308	2235.46	557.92	+	-	+	+	61	YHR136C	374654	375100	-	upstream	-4359	4359	Overlapping	SPL2	856538
chrVIII	379459	379959	501	10.05	9.51	10.45	-0.94	0.00467	0.0482	1	2	1152.51	308	2235.46	557.92	+	-	+	+	61	YHR137C-A	375738	376388	-	upstream	-3071	3071	Overlapping	NA	NA
chrVIII	379459	379959	501	10.05	9.51	10.45	-0.94	0.00467	0.0482	1	2	1152.51	308	2235.46	557.92	+	-	+	+	61	YHR137W	375709	377250	+	downstream	3750	2209	Overlapping	ARO9	856539
chrVIII	379459	379959	501	10.05	9.51	10.45	-0.94	0.00467	0.0482	1	2	1152.51	308	2235.46	557.92	+	-	+	+	61	YHR138C	377355	377699	-	upstream	-1760	1760	Overlapping	NA	856540
chrVIII	379459	379959	501	10.05	9.51	10.45	-0.94	0.00467	0.0482	1	2	1152.51	308	2235.46	557.92	+	-	+	+	61	YHR139C	378219	379199	-	upstream	-260	260	NearestLocation	SPS100	856541
chrVIII	379459	379959	501	10.05	9.51	10.45	-0.94	0.00467	0.0482	1	2	1152.51	308	2235.46	557.92	+	-	+	+	61	YHR139C-A	380108	380419	-	downstream	960	149	Overlapping	NA	NA
chrVIII	379459	379959	501	10.05	9.51	10.45	-0.94	0.00467	0.0482	1	2	1152.51	308	2235.46	557.92	+	-	+	+	61	YHR140W	380572	381291	+	upstream	-1113	613	Overlapping	NA	856543
chrVIII	379459	379959	501	10.05	9.51	10.45	-0.94	0.00467	0.0482	1	2	1152.51	308	2235.46	557.92	+	-	+	+	61	YHR141C	381990	382751	-	downstream	3292	2031	Overlapping	RPL42B	856544
chrVIII	379459	379959	501	10.05	9.51	10.45	-0.94	0.00467	0.0482	1	2	1152.51	308	2235.46	557.92	+	-	+	+	61	YHR142W	383538	384488	+	upstream	-4079	3579	Overlapping	CHS7	856545
chrIII	84042	84542	501	5	-0.03	5.98	-6.01	0.00501	0.0488	2	2	0.96	1	0.85	125.4	+	+	+	+	62	YCL019W	85102	90415	+	upstream	-1060	560	Overlapping	NA	850340
chrIII	84042	84542	501	5	-0.03	5.98	-6.01	0.00501	0.0488	2	2	0.96	1	0.85	125.4	+	+	+	+	62	YCL021W-A	83620	83997	+	downstream	422	45	NearestLocation	NA	850338
chrIII	84042	84542	501	5	-0.03	5.98	-6.01	0.00501	0.0488	2	2	0.96	1	0.85	125.4	+	+	+	+	62	YCL022C	81570	82085	-	upstream	-1957	1957	Overlapping	NA	NA
chrIII	84042	84542	501	5	-0.03	5.98	-6.01	0.00501	0.0488	2	2	0.96	1	0.85	125.4	+	+	+	+	62	YCL023C	78949	79296	-	upstream	-4746	4746	Overlapping	NA	NA
chrIII	84042	84542	501	5	-0.03	5.98	-6.01	0.00501	0.0488	2	2	0.96	1	0.85	125.4	+	+	+	+	62	YCL024W	79162	82275	+	downstream	4880	1767	Overlapping	KCC4	850334
chrV	132642	133142	501	5	-0.03	5.98	-6.01	0.00501	0.0488	0	0	0.96	1	0.85	125.4	-	-	-	-	63	YEL009C-A	136371	136778	-	downstream	4136	3229	Overlapping	NA	NA
chrV	132642	133142	501	5	-0.03	5.98	-6.01	0.00501	0.0488	0	0	0.96	1	0.85	125.4	-	-	-	-	63	YEL010W	136279	136629	+	upstream	-3637	3137	Overlapping	NA	NA
chrV	132642	133142	501	5	-0.03	5.98	-6.01	0.00501	0.0488	0	0	0.96	1	0.85	125.4	-	-	-	-	63	YEL011W	133120	135234	+	overlapStart	-478	22	NearestLocation	GLC3	856705
chrV	132642	133142	501	5	-0.03	5.98	-6.01	0.00501	0.0488	0	0	0.96	1	0.85	125.4	-	-	-	-	63	YEL012W	131772	132551	+	downstream	870	91	Overlapping	UBC8	856704
chrV	132642	133142	501	5	-0.03	5.98	-6.01	0.00501	0.0488	0	0	0.96	1	0.85	125.4	-	-	-	-	63	YEL013W	128825	130561	+	downstream	3817	2081	Overlapping	VAC8	856702
chrV	132642	133142	501	5	-0.03	5.98	-6.01	0.00501	0.0488	0	0	0.96	1	0.85	125.4	-	-	-	-	63	YEL014C	128303	128608	-	upstream	-4034	4034	Overlapping	NA	NA
chrV	132642	133142	501	5	-0.03	5.98	-6.01	0.00501	0.0488	0	0	0.96	1	0.85	125.4	-	-	-	-	63	YEL015W	126629	128284	+	downstream	6013	4358	Overlapping	EDC3	856700
chrXII	10970	11470	501	4.49	0.96	5.43	-4.47	0.00501	0.0488	0	1	2.88	1	85.29	0.85	-	-	-	+	64	YLL063C	14648	16072	-	downstream	5102	3178	Overlapping	AYT1	850663
chrXII	10970	11470	501	4.49	0.96	5.43	-4.47	0.00501	0.0488	0	1	2.88	1	85.29	0.85	-	-	-	+	64	YLL064C	13083	13445	-	downstream	2475	1613	Overlapping	PAU18	850662
chrXII	10970	11470	501	4.49	0.96	5.43	-4.47	0.00501	0.0488	0	1	2.88	1	85.29	0.85	-	-	-	+	64	YLL065W	11726	12076	+	upstream	-756	256	NearestLocation	NA	NA
chrXII	10970	11470	501	4.49	0.96	5.43	-4.47	0.00501	0.0488	0	1	2.88	1	85.29	0.85	-	-	-	+	64	YLL066C	6120	9836	-	upstream	-1134	1134	Overlapping	NA	850660
chrXII	10970	11470	501	4.49	0.96	5.43	-4.47	0.00501	0.0488	0	1	2.88	1	85.29	0.85	-	-	-	+	64	YLL066W-A	6486	6968	+	downstream	4484	4002	Overlapping	NA	NA
chrVIII	531330	531830	501	6.76	3.27	7.7	-4.43	0.00503	0.0488	1	2	18.26	1	229.43	185.12	+	-	+	+	65	YHR211W	525392	528619	+	downstream	5938	2711	NearestLocation	FLO5	856618
chrVII	94566	95066	501	9.55	8.85	10.02	-1.17	0.00517	0.0494	1	2	830.5	90	1499.4	576.69	+	-	+	+	66	YGL207W	98969	102076	+	upstream	-4403	3903	Overlapping	SPT16	852665
chrVII	94566	95066	501	9.55	8.85	10.02	-1.17	0.00517	0.0494	1	2	830.5	90	1499.4	576.69	+	-	+	+	66	YGL208W	97338	98585	+	upstream	-2772	2272	Overlapping	SIP2	852664
chrVII	94566	95066	501	9.55	8.85	10.02	-1.17	0.00517	0.0494	1	2	830.5	90	1499.4	576.69	+	-	+	+	66	YGL209W	95858	97006	+	upstream	-1292	792	Overlapping	MIG2	852663
chrVII	94566	95066	501	9.55	8.85	10.02	-1.17	0.00517	0.0494	1	2	830.5	90	1499.4	576.69	+	-	+	+	66	YGL210W	93792	94460	+	downstream	774	106	NearestLocation	YPT32	852662
chrVII	94566	95066	501	9.55	8.85	10.02	-1.17	0.00517	0.0494	1	2	830.5	90	1499.4	576.69	+	-	+	+	66	YGL211W	92512	93591	+	downstream	2054	975	Overlapping	NCS6	852661
chrVII	94566	95066	501	9.55	8.85	10.02	-1.17	0.00517	0.0494	1	2	830.5	90	1499.4	576.69	+	-	+	+	66	YGL212W	91432	92382	+	downstream	3134	2184	Overlapping	VAM7	852660
chrVII	94566	95066	501	9.55	8.85	10.02	-1.17	0.00517	0.0494	1	2	830.5	90	1499.4	576.69	+	-	+	+	66	YGL213C	90054	91247	-	upstream	-3319	3319	Overlapping	SKI8	852659
chrVII	94566	95066	501	9.55	8.85	10.02	-1.17	0.00517	0.0494	1	2	830.5	90	1499.4	576.69	+	-	+	+	66	YGL214W	90010	90495	+	downstream	4556	4071	Overlapping	NA	NA
chrXI	518741	519241	501	11.31	10.81	11.69	-0.88	0.00555	0.0522	2	2	2809.66	783	5441.51	1151.68	+	+	+	+	67	YKR039W	515063	516871	+	downstream	3678	1870	Overlapping	GAP1	853912
chrXI	518741	519241	501	11.31	10.81	11.69	-0.88	0.00555	0.0522	2	2	2809.66	783	5441.51	1151.68	+	+	+	+	67	YKR040C	518063	518566	-	upstream	-175	175	NearestLocation	NA	NA
chrXI	518741	519241	501	11.31	10.81	11.69	-0.88	0.00555	0.0522	2	2	2809.66	783	5441.51	1151.68	+	+	+	+	67	YKR041W	518198	518950	+	overlapEnd	543	209	Overlapping	NA	853914
chrXI	518741	519241	501	11.31	10.81	11.69	-0.88	0.00555	0.0522	2	2	2809.66	783	5441.51	1151.68	+	+	+	+	67	YKR042W	519527	520624	+	upstream	-786	286	Overlapping	UTH1	853916
chrXI	518741	519241	501	11.31	10.81	11.69	-0.88	0.00555	0.0522	2	2	2809.66	783	5441.51	1151.68	+	+	+	+	67	YKR043C	520897	521712	-	downstream	2971	1656	Overlapping	SHB17	853917
chrXI	518741	519241	501	11.31	10.81	11.69	-0.88	0.00555	0.0522	2	2	2809.66	783	5441.51	1151.68	+	+	+	+	67	YKR044W	522015	523346	+	upstream	-3274	2774	Overlapping	UIP5	853918
chrXI	518741	519241	501	11.31	10.81	11.69	-0.88	0.00555	0.0522	2	2	2809.66	783	5441.51	1151.68	+	+	+	+	67	YKR045C	523418	523969	-	downstream	5228	4177	Overlapping	NA	853919
chrXI	518741	519241	501	11.31	10.81	11.69	-0.88	0.00555	0.0522	2	2	2809.66	783	5441.51	1151.68	+	+	+	+	67	YKR046C	524223	525074	-	downstream	6333	4982	Overlapping	PET10	853920
chrXVI	566650	567150	501	10.7	10.35	10.99	-0.64	0.00569	0.0528	2	2	2144.49	457	3280.26	774.61	+	+	+	+	68	YPR003C	561504	563768	-	upstream	-2882	2882	Overlapping	NA	856111
chrXVI	566650	567150	501	10.7	10.35	10.99	-0.64	0.00569	0.0528	2	2	2144.49	457	3280.26	774.61	+	+	+	+	68	YPR004C	564007	565041	-	upstream	-1609	1609	Overlapping	AIM45	856112
chrXVI	566650	567150	501	10.7	10.35	10.99	-0.64	0.00569	0.0528	2	2	2144.49	457	3280.26	774.61	+	+	+	+	68	YPR005C	565787	566671	-	overlapStart	21	21	NearestLocation	HAL1	856113
chrXVI	566650	567150	501	10.7	10.35	10.99	-0.64	0.00569	0.0528	2	2	2144.49	457	3280.26	774.61	+	+	+	+	68	YPR006C	567269	568996	-	downstream	2346	119	Overlapping	ICL2	856114
chrXVI	566650	567150	501	10.7	10.35	10.99	-0.64	0.00569	0.0528	2	2	2144.49	457	3280.26	774.61	+	+	+	+	68	YPR007C	569336	571378	-	downstream	4728	2186	Overlapping	REC8	856115
chrVII	23045	23545	501	10	9.51	10.36	-0.85	0.006	0.0545	1	2	1281.31	179	2246.54	377.07	+	-	+	+	69	YGL251C	27921	31636	-	downstream	8591	4376	Overlapping	HFM1	852641
chrVII	23045	23545	501	10	9.51	10.36	-0.85	0.006	0.0545	1	2	1281.31	179	2246.54	377.07	+	-	+	+	69	YGL252C	25718	27484	-	downstream	4439	2173	Overlapping	RTG2	852640
chrVII	23045	23545	501	10	9.51	10.36	-0.85	0.006	0.0545	1	2	1281.31	179	2246.54	377.07	+	-	+	+	69	YGL253W	23935	25395	+	upstream	-890	390	NearestLocation	HXK2	852639
chrVII	23045	23545	501	10	9.51	10.36	-0.85	0.006	0.0545	1	2	1281.31	179	2246.54	377.07	+	-	+	+	69	YGL254W	22304	23203	+	overlapEnd	741	158	Overlapping	FZF1	852638
chrVII	23045	23545	501	10	9.51	10.36	-0.85	0.006	0.0545	1	2	1281.31	179	2246.54	377.07	+	-	+	+	69	YGL255W	20978	22108	+	downstream	2067	937	Overlapping	ZRT1	852637
chrX	454824	455324	501	9.91	9.28	10.34	-1.07	0.00605	0.0545	2	2	1108.29	134	1803.89	796.79	+	+	+	+	70	YJR006W	449202	450665	+	downstream	5622	4159	Overlapping	POL31	853462
chrX	454824	455324	501	9.91	9.28	10.34	-1.07	0.00605	0.0545	2	2	1108.29	134	1803.89	796.79	+	+	+	+	70	YJR007W	451020	451934	+	downstream	3804	2890	Overlapping	SUI2	853463
chrX	454824	455324	501	9.91	9.28	10.34	-1.07	0.00605	0.0545	2	2	1108.29	134	1803.89	796.79	+	+	+	+	70	YJR008W	452430	453446	+	downstream	2394	1378	Overlapping	MHO1	853464
chrX	454824	455324	501	9.91	9.28	10.34	-1.07	0.00605	0.0545	2	2	1108.29	134	1803.89	796.79	+	+	+	+	70	YJR009C	453683	454681	-	upstream	-143	143	NearestLocation	TDH2	853465
chrX	454824	455324	501	9.91	9.28	10.34	-1.07	0.00605	0.0545	2	2	1108.29	134	1803.89	796.79	+	+	+	+	70	YJR010C-A	458077	458361	-	downstream	3537	2753	Overlapping	SPC1	853467
chrX	454824	455324	501	9.91	9.28	10.34	-1.07	0.00605	0.0545	2	2	1108.29	134	1803.89	796.79	+	+	+	+	70	YJR010W	456239	457774	+	upstream	-1415	915	Overlapping	MET3	853466
chrX	454824	455324	501	9.91	9.28	10.34	-1.07	0.00605	0.0545	2	2	1108.29	134	1803.89	796.79	+	+	+	+	70	YJR011C	458641	459426	-	downstream	4602	3317	Overlapping	NA	853468
chrX	454824	455324	501	9.91	9.28	10.34	-1.07	0.00605	0.0545	2	2	1108.29	134	1803.89	796.79	+	+	+	+	70	YJR012C	459795	460418	-	downstream	5594	4471	Overlapping	NA	853469
chrVII	507690	508190	501	5.55	6.54	-0.23	6.77	0.00614	0.0545	0	0	0.96	185	0.85	0.85	-	-	-	-	71	YGR004W	502938	504326	+	downstream	4752	3364	Overlapping	PEX31	852887
chrVII	507690	508190	501	5.55	6.54	-0.23	6.77	0.00614	0.0545	0	0	0.96	185	0.85	0.85	-	-	-	-	71	YGR005C	504657	505859	-	upstream	-1831	1831	Overlapping	TFG2	852888
chrVII	507690	508190	501	5.55	6.54	-0.23	6.77	0.00614	0.0545	0	0	0.96	185	0.85	0.85	-	-	-	-	71	YGR006W	506070	506825	+	downstream	1620	865	Overlapping	PRP18	852889
chrVII	507690	508190	501	5.55	6.54	-0.23	6.77	0.00614	0.0545	0	0	0.96	185	0.85	0.85	-	-	-	-	71	YGR007W	506969	507940	+	overlapEnd	721	250	Overlapping	ECT1	852890
chrVII	507690	508190	501	5.55	6.54	-0.23	6.77	0.00614	0.0545	0	0	0.96	185	0.85	0.85	-	-	-	-	71	YGR008C	508110	508364	-	overlapEnd	674	80	NearestLocation	STF2	852891
chrVII	507690	508190	501	5.55	6.54	-0.23	6.77	0.00614	0.0545	0	0	0.96	185	0.85	0.85	-	-	-	-	71	YGR009C	509047	511002	-	downstream	3312	857	Overlapping	SEC9	852892
chrVII	507690	508190	501	5.55	6.54	-0.23	6.77	0.00614	0.0545	0	0	0.96	185	0.85	0.85	-	-	-	-	71	YGR010W	511545	512823	+	upstream	-3855	3355	Overlapping	NMA2	852893
chrVII	507690	508190	501	5.55	6.54	-0.23	6.77	0.00614	0.0545	0	0	0.96	185	0.85	0.85	-	-	-	-	71	YGR012W	513159	514340	+	upstream	-5469	4969	Overlapping	MCY1	852895
chrXIII	477310	477810	501	6.33	7.24	3.16	4.08	0.00634	0.0555	0	0	124.96	178	17.06	0.85	-	-	-	-	72	YMR102C	469848	472352	-	upstream	-4958	4958	Overlapping	NA	855128
chrXIII	477310	477810	501	6.33	7.24	3.16	4.08	0.00634	0.0555	0	0	124.96	178	17.06	0.85	-	-	-	-	72	YMR103C	472902	473264	-	upstream	-4046	4046	Overlapping	NA	NA
chrXIII	477310	477810	501	6.33	7.24	3.16	4.08	0.00634	0.0555	0	0	124.96	178	17.06	0.85	-	-	-	-	72	YMR104C	473420	475453	-	upstream	-1857	1857	Overlapping	YPK2	855130
chrXIII	477310	477810	501	6.33	7.24	3.16	4.08	0.00634	0.0555	0	0	124.96	178	17.06	0.85	-	-	-	-	72	YMR105C	475897	477606	-	overlapStart	296	204	NearestLocation	PGM2	855131
chrXIII	477310	477810	501	6.33	7.24	3.16	4.08	0.00634	0.0555	0	0	124.96	178	17.06	0.85	-	-	-	-	72	YMR105W-A	478064	478258	+	upstream	-754	254	Overlapping	NA	1466500
chrXIII	477310	477810	501	6.33	7.24	3.16	4.08	0.00634	0.0555	0	0	124.96	178	17.06	0.85	-	-	-	-	72	YMR106C	478301	480190	-	downstream	2880	491	Overlapping	YKU80	855132
chrXIII	653003	653503	501	10.41	10.04	10.7	-0.66	0.00659	0.0569	1	2	1710.98	395	2480.24	847.98	+	-	+	+	73	YMR192W	647118	649280	+	downstream	5885	3723	Overlapping	GYL1	855230
chrXIII	653003	653503	501	10.41	10.04	10.7	-0.66	0.00659	0.0569	1	2	1710.98	395	2480.24	847.98	+	-	+	+	73	YMR193C-A	651072	651458	-	upstream	-1545	1545	Overlapping	NA	NA
chrXIII	653003	653503	501	10.41	10.04	10.7	-0.66	0.00659	0.0569	1	2	1710.98	395	2480.24	847.98	+	-	+	+	73	YMR193W	650036	650812	+	downstream	2967	2191	Overlapping	MRPL24	855231
chrXIII	653003	653503	501	10.41	10.04	10.7	-0.66	0.00659	0.0569	1	2	1710.98	395	2480.24	847.98	+	-	+	+	73	YMR194C-A	652912	653136	-	overlapStart	133	91	NearestLocation	NA	NA
chrXIII	653003	653503	501	10.41	10.04	10.7	-0.66	0.00659	0.0569	1	2	1710.98	395	2480.24	847.98	+	-	+	+	73	YMR194C-B	652594	652887	-	upstream	-116	116	Overlapping	CMC4	1466503
chrXIII	653003	653503	501	10.41	10.04	10.7	-0.66	0.00659	0.0569	1	2	1710.98	395	2480.24	847.98	+	-	+	+	73	YMR194W	651145	651910	+	downstream	1858	1093	Overlapping	RPL36A	855232
chrXIII	653003	653503	501	10.41	10.04	10.7	-0.66	0.00659	0.0569	1	2	1710.98	395	2480.24	847.98	+	-	+	+	73	YMR195W	654034	654417	+	upstream	-1031	531	Overlapping	ICY1	855235
chrXIII	653003	653503	501	10.41	10.04	10.7	-0.66	0.00659	0.0569	1	2	1710.98	395	2480.24	847.98	+	-	+	+	73	YMR196W	655076	658342	+	upstream	-2073	1573	Overlapping	NA	855236
chrIV	1165157	1165657	501	9.37	8.59	9.87	-1.28	0.00692	0.0589	1	2	680.55	90	1424.35	443.61	+	-	+	+	74	YDR343C	1159608	1161320	-	upstream	-3837	3837	Overlapping	HXT6	851944
chrIV	1165157	1165657	501	9.37	8.59	9.87	-1.28	0.00692	0.0589	1	2	680.55	90	1424.35	443.61	+	-	+	+	74	YDR344C	1162006	1162449	-	upstream	-2708	2708	Overlapping	NA	NA
chrIV	1165157	1165657	501	9.37	8.59	9.87	-1.28	0.00692	0.0589	1	2	680.55	90	1424.35	443.61	+	-	+	+	74	YDR345C	1162957	1164660	-	upstream	-497	497	NearestLocation	HXT3	851946
chrIV	1165157	1165657	501	9.37	8.59	9.87	-1.28	0.00692	0.0589	1	2	680.55	90	1424.35	443.61	+	-	+	+	74	YDR346C	1167214	1168659	-	downstream	3502	1557	Overlapping	SVF1	851947
chrIV	1165157	1165657	501	9.37	8.59	9.87	-1.28	0.00692	0.0589	1	2	680.55	90	1424.35	443.61	+	-	+	+	74	YDR347W	1169178	1170143	+	upstream	-4021	3521	Overlapping	MRP1	851948
chrIV	1165157	1165657	501	9.37	8.59	9.87	-1.28	0.00692	0.0589	1	2	680.55	90	1424.35	443.61	+	-	+	+	74	YDR348C	1170326	1171825	-	downstream	6668	4669	Overlapping	PAL1	851949
chrII	466130	466630	501	9.9	9.41	10.26	-0.86	0.00769	0.0646	1	2	1248.63	108	1727.98	731.96	+	-	+	+	75	YBR111C	461178	461873	-	upstream	-4257	4257	Overlapping	YSA1	852408
chrII	466130	466630	501	9.9	9.41	10.26	-0.86	0.00769	0.0646	1	2	1248.63	108	1727.98	731.96	+	-	+	+	75	YBR111W-A	462139	462579	+	downstream	3991	3551	Overlapping	SUS1	1466445
chrII	466130	466630	501	9.9	9.41	10.26	-0.86	0.00769	0.0646	1	2	1248.63	108	1727.98	731.96	+	-	+	+	75	YBR112C	462870	465770	-	upstream	-360	360	NearestLocation	CYC8	852410
chrII	466130	466630	501	9.9	9.41	10.26	-0.86	0.00769	0.0646	1	2	1248.63	108	1727.98	731.96	+	-	+	+	75	YBR113W	465566	466048	+	downstream	564	82	Overlapping	NA	NA
chrII	466130	466630	501	9.9	9.41	10.26	-0.86	0.00769	0.0646	1	2	1248.63	108	1727.98	731.96	+	-	+	+	75	YBR114W	467248	469620	+	upstream	-1118	618	Overlapping	RAD16	852411
chrII	466130	466630	501	9.9	9.41	10.26	-0.86	0.00769	0.0646	1	2	1248.63	108	1727.98	731.96	+	-	+	+	75	YBR115C	469748	473926	-	downstream	7796	3118	Overlapping	LYS2	852412
chrXIV	619634	620134	501	6.6	2.53	7.55	-5.02	0.00835	0.0692	0	1	10.57	1	65.67	309.67	-	-	-	+	76	YNL003C	624975	625829	-	downstream	6195	4841	Overlapping	PET8	855729
chrXIV	619634	620134	501	6.6	2.53	7.55	-5.02	0.00835	0.0692	0	1	10.57	1	65.67	309.67	-	-	-	+	76	YNL004W	622915	624621	+	upstream	-3281	2781	Overlapping	HRB1	855728
chrXIV	619634	620134	501	6.6	2.53	7.55	-5.02	0.00835	0.0692	0	1	10.57	1	65.67	309.67	-	-	-	+	76	YNL005C	621313	622428	-	downstream	2794	1179	Overlapping	MRP7	855727
chrXIV	619634	620134	501	6.6	2.53	7.55	-5.02	0.00835	0.0692	0	1	10.57	1	65.67	309.67	-	-	-	+	76	YNL006W	620067	620978	+	overlapStart	-433	67	NearestLocation	LST8	855726
chrXIV	619634	620134	501	6.6	2.53	7.55	-5.02	0.00835	0.0692	0	1	10.57	1	65.67	309.67	-	-	-	+	76	YNL007C	618507	619565	-	upstream	-69	69	Overlapping	SIS1	855725
chrXIV	619634	620134	501	6.6	2.53	7.55	-5.02	0.00835	0.0692	0	1	10.57	1	65.67	309.67	-	-	-	+	76	YNL008C	616211	618241	-	upstream	-1393	1393	Overlapping	ASI3	855724
chrXIV	619634	620134	501	6.6	2.53	7.55	-5.02	0.00835	0.0692	0	1	10.57	1	65.67	309.67	-	-	-	+	76	YNL009W	614821	616083	+	downstream	4813	3551	Overlapping	IDP3	855723
chrII	195753	196253	501	9.58	8.99	10	-1	0.00855	0.0699	1	2	922.78	96	1698.98	342.94	+	-	+	+	77	YBL014C	199064	201748	-	downstream	5995	2811	Overlapping	RRN6	852269
chrII	195753	196253	501	9.58	8.99	10	-1	0.00855	0.0699	1	2	922.78	96	1698.98	342.94	+	-	+	+	77	YBL015W	194122	195702	+	downstream	1631	51	NearestLocation	ACH1	852266
chrII	195753	196253	501	9.58	8.99	10	-1	0.00855	0.0699	1	2	922.78	96	1698.98	342.94	+	-	+	+	77	YBL016W	192451	193512	+	downstream	3302	2241	Overlapping	FUS3	852265
chrII	195753	196253	501	9.58	8.99	10	-1	0.00855	0.0699	1	2	922.78	96	1698.98	342.94	+	-	+	+	77	YBL017C	186844	191583	-	upstream	-4170	4170	Overlapping	PEP1	852264
chrIV	407540	408040	501	9.5	8.82	9.96	-1.14	0.00875	0.0707	1	2	845.88	58	1354.41	641.53	+	-	+	+	78	YDL022W	411825	413000	+	upstream	-4285	3785	Overlapping	GPD1	851539
chrIV	407540	408040	501	9.5	8.82	9.96	-1.14	0.00875	0.0707	1	2	845.88	58	1354.41	641.53	+	-	+	+	78	YDL023C	411761	412081	-	downstream	4541	3721	Overlapping	NA	NA
chrIV	407540	408040	501	9.5	8.82	9.96	-1.14	0.00875	0.0707	1	2	845.88	58	1354.41	641.53	+	-	+	+	78	YDL024C	408451	410056	-	downstream	2516	411	Overlapping	DIA3	851537
chrIV	407540	408040	501	9.5	8.82	9.96	-1.14	0.00875	0.0707	1	2	845.88	58	1354.41	641.53	+	-	+	+	78	YDL025C	405344	407206	-	upstream	-334	334	NearestLocation	RTK1	851536
chrIV	407540	408040	501	9.5	8.82	9.96	-1.14	0.00875	0.0707	1	2	845.88	58	1354.41	641.53	+	-	+	+	78	YDL025W-A	405410	405514	+	downstream	2130	2026	Overlapping	NA	NA
chrIV	407540	408040	501	9.5	8.82	9.96	-1.14	0.00875	0.0707	1	2	845.88	58	1354.41	641.53	+	-	+	+	78	YDL026W	404749	405060	+	downstream	2791	2480	Overlapping	NA	NA
chrIV	407540	408040	501	9.5	8.82	9.96	-1.14	0.00875	0.0707	1	2	845.88	58	1354.41	641.53	+	-	+	+	78	YDL027C	403695	404957	-	upstream	-2583	2583	Overlapping	MRX9	851535
chrIV	407540	408040	501	9.5	8.82	9.96	-1.14	0.00875	0.0707	1	2	845.88	58	1354.41	641.53	+	-	+	+	78	YDL028C	400997	403291	-	upstream	-4249	4249	Overlapping	MPS1	851533
chrVII	581503	582003	501	6.19	-0.03	7.18	-7.21	0.00893	0.0712	0	1	0.96	1	0.85	289.2	-	-	-	+	79	YGR040W	575398	576504	+	downstream	6105	4999	Overlapping	KSS1	852931
chrVII	581503	582003	501	6.19	-0.03	7.18	-7.21	0.00893	0.0712	0	1	0.96	1	0.85	289.2	-	-	-	+	79	YGR041W	577487	579130	+	downstream	4016	2373	Overlapping	BUD9	852932
chrVII	581503	582003	501	6.19	-0.03	7.18	-7.21	0.00893	0.0712	0	1	0.96	1	0.85	289.2	-	-	-	+	79	YGR042W	579476	580291	+	downstream	2027	1212	Overlapping	MTE1	852933
chrVII	581503	582003	501	6.19	-0.03	7.18	-7.21	0.00893	0.0712	0	1	0.96	1	0.85	289.2	-	-	-	+	79	YGR043C	580435	581436	-	upstream	-67	67	NearestLocation	NQM1	852934
chrVII	581503	582003	501	6.19	-0.03	7.18	-7.21	0.00893	0.0712	0	1	0.96	1	0.85	289.2	-	-	-	+	79	YGR044C	582990	583892	-	downstream	2389	987	Overlapping	RME1	852935
chrVII	581503	582003	501	6.19	-0.03	7.18	-7.21	0.00893	0.0712	0	1	0.96	1	0.85	289.2	-	-	-	+	79	YGR045C	583934	584296	-	downstream	2793	1931	Overlapping	NA	NA
chrVII	581503	582003	501	6.19	-0.03	7.18	-7.21	0.00893	0.0712	0	1	0.96	1	0.85	289.2	-	-	-	+	79	YGR046W	584895	586052	+	upstream	-3392	2892	Overlapping	TAM41	852937
chrVII	581503	582003	501	6.19	-0.03	7.18	-7.21	0.00893	0.0712	0	1	0.96	1	0.85	289.2	-	-	-	+	79	YGR047C	586392	589469	-	downstream	7966	4389	Overlapping	TFC4	852938
chrXIII	589668	590168	501	10.13	9.72	10.45	-0.74	0.00951	0.0749	1	2	1369.75	312	2203.04	598.87	+	-	+	+	80	YMR163C	584271	586388	-	upstream	-3280	3280	Overlapping	INP2	855198
chrXIII	589668	590168	501	10.13	9.72	10.45	-0.74	0.00951	0.0749	1	2	1369.75	312	2203.04	598.87	+	-	+	+	80	YMR164C	587274	589550	-	upstream	-118	118	NearestLocation	MSS11	855200
chrXIII	589668	590168	501	10.13	9.72	10.45	-0.74	0.00951	0.0749	1	2	1369.75	312	2203.04	598.87	+	-	+	+	80	YMR165C	590040	592628	-	overlapEnd	2960	128	Overlapping	PAH1	855201
chrXIII	589668	590168	501	10.13	9.72	10.45	-0.74	0.00951	0.0749	1	2	1369.75	312	2203.04	598.87	+	-	+	+	80	YMR166C	593367	594473	-	downstream	4805	3199	Overlapping	MME1	855202
chrXIII	589668	590168	501	10.13	9.72	10.45	-0.74	0.00951	0.0749	1	2	1369.75	312	2203.04	598.87	+	-	+	+	80	YMR167W	594886	597195	+	upstream	-5218	4718	Overlapping	MLH1	855203
chrXII	950654	951154	501	9.34	8.6	9.82	-1.22	0.00964	0.075	1	2	758.41	17	1350.14	462.38	+	-	+	+	81	YLR410W-B	941483	946796	+	downstream	9171	3858	Overlapping	NA	851128
chrXII	950654	951154	501	9.34	8.6	9.82	-1.22	0.00964	0.075	1	2	758.41	17	1350.14	462.38	+	-	+	+	81	YLR411W	947253	947978	+	downstream	3401	2676	Overlapping	CTR3	851129
chrXII	950654	951154	501	9.34	8.6	9.82	-1.22	0.00964	0.075	1	2	758.41	17	1350.14	462.38	+	-	+	+	81	YLR412C-A	950267	950473	-	upstream	-181	181	Overlapping	NA	1466424
chrXII	950654	951154	501	9.34	8.6	9.82	-1.22	0.00964	0.075	1	2	758.41	17	1350.14	462.38	+	-	+	+	81	YLR412W	948368	949192	+	downstream	2286	1462	Overlapping	BER1	851130
chrXII	950654	951154	501	9.34	8.6	9.82	-1.22	0.00964	0.075	1	2	758.41	17	1350.14	462.38	+	-	+	+	81	YLR413W	951156	953183	+	upstream	-502	2	NearestLocation	INA1	851131
chrXII	950654	951154	501	9.34	8.6	9.82	-1.22	0.00964	0.075	1	2	758.41	17	1350.14	462.38	+	-	+	+	81	YLR414C	953353	954144	-	downstream	3490	2199	Overlapping	PUN1	851132
chrXII	950654	951154	501	9.34	8.6	9.82	-1.22	0.00964	0.075	1	2	758.41	17	1350.14	462.38	+	-	+	+	81	YLR416C	954259	954889	-	downstream	4235	3105	Overlapping	NA	NA
chrXII	950654	951154	501	9.34	8.6	9.82	-1.22	0.00964	0.075	1	2	758.41	17	1350.14	462.38	+	-	+	+	81	YLR417W	955010	956710	+	upstream	-4356	3856	Overlapping	VPS36	851135
chrXI	439805	440305	501	5.82	-0.03	6.8	-6.83	0.0101	0.0772	0	1	0.96	1	222.61	0.85	-	-	+	-	82	YKL001C	438777	439385	-	upstream	-420	420	NearestLocation	MET14	853869
chrXI	439805	440305	501	5.82	-0.03	6.8	-6.83	0.0101	0.0772	0	1	0.96	1	222.61	0.85	-	-	+	-	82	YKL002W	437778	438544	+	downstream	2027	1261	Overlapping	DID4	853868
chrXI	439805	440305	501	5.82	-0.03	6.8	-6.83	0.0101	0.0772	0	1	0.96	1	222.61	0.85	-	-	+	-	82	YKL003C	437097	437492	-	upstream	-2313	2313	Overlapping	MRP17	853867
chrXI	439805	440305	501	5.82	-0.03	6.8	-6.83	0.0101	0.0772	0	1	0.96	1	222.61	0.85	-	-	+	-	82	YKL004W	435580	436785	+	downstream	4225	3020	Overlapping	AUR1	853866
chrXI	439805	440305	501	5.82	-0.03	6.8	-6.83	0.0101	0.0772	0	1	0.96	1	222.61	0.85	-	-	+	-	82	YKL005C	433093	434877	-	upstream	-4928	4928	Overlapping	BYE1	853865
chrXI	439805	440305	501	5.82	-0.03	6.8	-6.83	0.0101	0.0772	0	1	0.96	1	222.61	0.85	-	-	+	-	82	YKR001C	440608	442722	-	downstream	2917	303	Overlapping	VPS1	853870
chrXI	439805	440305	501	5.82	-0.03	6.8	-6.83	0.0101	0.0772	0	1	0.96	1	222.61	0.85	-	-	+	-	82	YKR002W	443232	444938	+	upstream	-3427	2927	Overlapping	PAP1	853871
chrXV	58514	59014	501	9.37	8.71	9.82	-1.1	0.0114	0.0863	1	2	783.4	57	1408.99	396.69	+	-	+	+	83	YOL138C	61325	65350	-	downstream	6836	2311	Overlapping	RTC1	853982
chrXV	58514	59014	501	9.37	8.71	9.82	-1.1	0.0114	0.0863	1	2	783.4	57	1408.99	396.69	+	-	+	+	83	YOL139C	60383	61024	-	downstream	2510	1369	Overlapping	CDC33	854026
chrXV	58514	59014	501	9.37	8.71	9.82	-1.1	0.0114	0.0863	1	2	783.4	57	1408.99	396.69	+	-	+	+	83	YOL140W	58759	60030	+	overlapStart	-245	245	NearestLocation	ARG8	854025
chrXV	58514	59014	501	9.37	8.71	9.82	-1.1	0.0114	0.0863	1	2	783.4	57	1408.99	396.69	+	-	+	+	83	YOL141W	56452	58539	+	overlapEnd	2062	25	Overlapping	PPM2	854024
chrXV	58514	59014	501	9.37	8.71	9.82	-1.1	0.0114	0.0863	1	2	783.4	57	1408.99	396.69	+	-	+	+	83	YOL142W	55558	56280	+	downstream	2956	2234	Overlapping	RRP40	854023
chrXV	58514	59014	501	9.37	8.71	9.82	-1.1	0.0114	0.0863	1	2	783.4	57	1408.99	396.69	+	-	+	+	83	YOL143C	54595	55104	-	upstream	-3410	3410	Overlapping	RIB4	854022
chrXV	58514	59014	501	9.37	8.71	9.82	-1.1	0.0114	0.0863	1	2	783.4	57	1408.99	396.69	+	-	+	+	83	YOL144W	53098	54552	+	downstream	5416	3962	Overlapping	NOP8	854021
chrXV	68941	69441	501	9.2	8.38	9.71	-1.33	0.012	0.09	1	2	644.02	23	1207.71	470.06	+	-	+	+	84	YOL130W	74400	76979	+	upstream	-5459	4959	Overlapping	ALR1	853990
chrXV	68941	69441	501	9.2	8.38	9.71	-1.33	0.012	0.09	1	2	644.02	23	1207.71	470.06	+	-	+	+	84	YOL131W	73031	73357	+	upstream	-4090	3590	Overlapping	NA	853989
chrXV	68941	69441	501	9.2	8.38	9.71	-1.33	0.012	0.09	1	2	644.02	23	1207.71	470.06	+	-	+	+	84	YOL132W	71300	72715	+	upstream	-2359	1859	Overlapping	GAS4	853988
chrXV	68941	69441	501	9.2	8.38	9.71	-1.33	0.012	0.09	1	2	644.02	23	1207.71	470.06	+	-	+	+	84	YOL133W	70325	70690	+	upstream	-1384	884	Overlapping	HRT1	853986
chrXV	68941	69441	501	9.2	8.38	9.71	-1.33	0.012	0.09	1	2	644.02	23	1207.71	470.06	+	-	+	+	84	YOL134C	70156	70545	-	downstream	1604	715	Overlapping	NA	NA
chrXV	68941	69441	501	9.2	8.38	9.71	-1.33	0.012	0.09	1	2	644.02	23	1207.71	470.06	+	-	+	+	84	YOL135C	69376	70044	-	overlapEnd	1103	65	Overlapping	MED7	853985
chrXV	68941	69441	501	9.2	8.38	9.71	-1.33	0.012	0.09	1	2	644.02	23	1207.71	470.06	+	-	+	+	84	YOL136C	67561	68754	-	upstream	-187	187	NearestLocation	PFK27	853984
chrXV	68941	69441	501	9.2	8.38	9.71	-1.33	0.012	0.09	1	2	644.02	23	1207.71	470.06	+	-	+	+	84	YOL137W	65621	67114	+	downstream	3320	1827	Overlapping	BSC6	853983
chrXV	68941	69441	501	9.2	8.38	9.71	-1.33	0.012	0.09	1	2	644.02	23	1207.71	470.06	+	-	+	+	84	YOL138C	61325	65350	-	upstream	-3591	3591	Overlapping	RTC1	853982
chrX	736108	736608	501	1.8	-0.03	2.58	-2.61	0.0126	0.0937	2	2	0.96	1	4.26	7.68	+	+	+	+	85	YJR158W	732440	734143	+	downstream	3668	1965	Overlapping	HXT16	853623
chrX	736108	736608	501	1.8	-0.03	2.58	-2.61	0.0126	0.0937	2	2	0.96	1	4.26	7.68	+	+	+	+	85	YJR159W	736044	737117	+	inside	64	64	NearestLocation	SOR1	853624
chrX	736108	736608	501	1.8	-0.03	2.58	-2.61	0.0126	0.0937	2	2	0.96	1	4.26	7.68	+	+	+	+	85	YJR160C	738008	739816	-	downstream	3708	1400	Overlapping	MPH3	853625
chrX	18595	19095	501	3.19	1.76	3.9	-2.14	0.0143	0.103	2	2	5.77	1	29	0.85	+	+	+	+	86	YJL217W	23133	23729	+	upstream	-4538	4038	Overlapping	REE1	853238
chrX	18595	19095	501	3.19	1.76	3.9	-2.14	0.0143	0.103	2	2	5.77	1	29	0.85	+	+	+	+	86	YJL218W	21973	22563	+	upstream	-3378	2878	Overlapping	NA	853237
chrX	18595	19095	501	3.19	1.76	3.9	-2.14	0.0143	0.103	2	2	5.77	1	29	0.85	+	+	+	+	86	YJL219W	19497	21200	+	upstream	-902	402	Overlapping	HXT9	853236
chrX	18595	19095	501	3.19	1.76	3.9	-2.14	0.0143	0.103	2	2	5.77	1	29	0.85	+	+	+	+	86	YJL220W	18243	18695	+	overlapEnd	352	100	Overlapping	NA	NA
chrX	18595	19095	501	3.19	1.76	3.9	-2.14	0.0143	0.103	2	2	5.77	1	29	0.85	+	+	+	+	86	YJL221C	16767	18536	-	upstream	-59	59	NearestLocation	IMA4	853235
chrX	18595	19095	501	3.19	1.76	3.9	-2.14	0.0143	0.103	2	2	5.77	1	29	0.85	+	+	+	+	86	YJL222W	11475	16124	+	downstream	7120	2471	Overlapping	VTH2	853233
chrX	36674	37174	501	9.54	8.87	10	-1.13	0.0143	0.103	1	2	763.21	170	1330.53	712.33	+	-	+	+	87	YJL207C	41389	47433	-	downstream	10759	4215	Overlapping	LAA1	853223
chrX	36674	37174	501	9.54	8.87	10	-1.13	0.0143	0.103	1	2	763.21	170	1330.53	712.33	+	-	+	+	87	YJL208C	40194	41183	-	downstream	4509	3020	Overlapping	NUC1	853222
chrX	36674	37174	501	9.54	8.87	10	-1.13	0.0143	0.103	1	2	763.21	170	1330.53	712.33	+	-	+	+	87	YJL209W	38005	39969	+	upstream	-1331	831	Overlapping	CBP1	853221
chrX	36674	37174	501	9.54	8.87	10	-1.13	0.0143	0.103	1	2	763.21	170	1330.53	712.33	+	-	+	+	87	YJL210W	36919	37734	+	overlapStart	-245	245	NearestLocation	PEX2	853219
chrX	36674	37174	501	9.54	8.87	10	-1.13	0.0143	0.103	1	2	763.21	170	1330.53	712.33	+	-	+	+	87	YJL211C	36757	37200	-	overlapEnd	526	26	Overlapping	NA	NA
chrX	36674	37174	501	9.54	8.87	10	-1.13	0.0143	0.103	1	2	763.21	170	1330.53	712.33	+	-	+	+	87	YJL212C	33850	36249	-	upstream	-425	425	Overlapping	OPT1	853218
chrX	36674	37174	501	9.54	8.87	10	-1.13	0.0143	0.103	1	2	763.21	170	1330.53	712.33	+	-	+	+	87	YJL213W	32163	33158	+	downstream	4511	3516	Overlapping	NA	853217
chrII	292185	292685	501	9.96	9.49	10.32	-0.83	0.0146	0.103	1	2	1218.83	222	2159.55	396.69	+	-	+	+	88	YBR023C	284428	287925	-	upstream	-4260	4260	Overlapping	CHS3	852311
chrII	292185	292685	501	9.96	9.49	10.32	-0.83	0.0146	0.103	1	2	1218.83	222	2159.55	396.69	+	-	+	+	88	YBR024W	289445	290350	+	downstream	2740	1835	Overlapping	SCO2	852312
chrII	292185	292685	501	9.96	9.49	10.32	-0.83	0.0146	0.103	1	2	1218.83	222	2159.55	396.69	+	-	+	+	88	YBR025C	290681	291865	-	upstream	-320	320	NearestLocation	OLA1	852313
chrII	292185	292685	501	9.96	9.49	10.32	-0.83	0.0146	0.103	1	2	1218.83	222	2159.55	396.69	+	-	+	+	88	YBR026C	292877	294019	-	downstream	1834	192	Overlapping	ETR1	852314
chrII	292185	292685	501	9.96	9.49	10.32	-0.83	0.0146	0.103	1	2	1218.83	222	2159.55	396.69	+	-	+	+	88	YBR027C	294024	294356	-	downstream	2171	1339	Overlapping	NA	NA
chrII	292185	292685	501	9.96	9.49	10.32	-0.83	0.0146	0.103	1	2	1218.83	222	2159.55	396.69	+	-	+	+	88	YBR028C	294425	296002	-	downstream	3817	1740	Overlapping	YPK3	852316
chrII	292185	292685	501	9.96	9.49	10.32	-0.83	0.0146	0.103	1	2	1218.83	222	2159.55	396.69	+	-	+	+	88	YBR029C	296369	297742	-	downstream	5557	3684	Overlapping	CDS1	852317
chrII	476543	477043	501	10.24	9.8	10.58	-0.79	0.0146	0.103	1	2	1376.47	403	2463.18	606.55	+	-	+	+	89	YBR115C	469748	473926	-	upstream	-2617	2617	Overlapping	LYS2	852412
chrII	476543	477043	501	10.24	9.8	10.58	-0.79	0.0146	0.103	1	2	1376.47	403	2463.18	606.55	+	-	+	+	89	YBR117C	474199	476437	-	upstream	-106	106	NearestLocation	TKL2	852414
chrII	476543	477043	501	10.24	9.8	10.58	-0.79	0.0146	0.103	1	2	1376.47	403	2463.18	606.55	+	-	+	+	89	YBR118W	477671	479047	+	upstream	-1128	628	Overlapping	TEF2	852415
chrII	476543	477043	501	10.24	9.8	10.58	-0.79	0.0146	0.103	1	2	1376.47	403	2463.18	606.55	+	-	+	+	89	YBR119W	479338	480323	+	upstream	-2795	2295	Overlapping	MUD1	852416
chrII	476543	477043	501	10.24	9.8	10.58	-0.79	0.0146	0.103	1	2	1376.47	403	2463.18	606.55	+	-	+	+	89	YBR120C	480435	480923	-	downstream	4380	3392	Overlapping	CBP6	852417
chrII	476543	477043	501	10.24	9.8	10.58	-0.79	0.0146	0.103	1	2	1376.47	403	2463.18	606.55	+	-	+	+	89	YBR121C	481364	483367	-	downstream	6824	4321	Overlapping	GRS1	852418
chrXIII	774121	774621	501	9.74	9.23	10.12	-0.89	0.0147	0.103	1	2	1049.66	152	1479.78	740.49	+	-	+	+	90	YMR247W-A	769283	769426	+	downstream	4838	4695	Overlapping	NA	1466506
chrXIII	774121	774621	501	9.74	9.23	10.12	-0.89	0.0147	0.103	1	2	1049.66	152	1479.78	740.49	+	-	+	+	90	YMR250W	770801	772558	+	downstream	3320	1563	Overlapping	GAD1	855291
chrXIII	774121	774621	501	9.74	9.23	10.12	-0.89	0.0147	0.103	1	2	1049.66	152	1479.78	740.49	+	-	+	+	90	YMR251W	772915	774015	+	downstream	1206	106	Overlapping	GTO3	855292
chrXIII	774121	774621	501	9.74	9.23	10.12	-0.89	0.0147	0.103	1	2	1049.66	152	1479.78	740.49	+	-	+	+	90	YMR251W-A	774752	774931	+	upstream	-631	131	NearestLocation	HOR7	855293
chrXIII	774121	774621	501	9.74	9.23	10.12	-0.89	0.0147	0.103	1	2	1049.66	152	1479.78	740.49	+	-	+	+	90	YMR252C	775315	775719	-	downstream	1598	694	Overlapping	NA	855294
chrXIII	774121	774621	501	9.74	9.23	10.12	-0.89	0.0147	0.103	1	2	1049.66	152	1479.78	740.49	+	-	+	+	90	YMR253C	775946	777190	-	downstream	3069	1325	Overlapping	NA	855295
chrXIII	774121	774621	501	9.74	9.23	10.12	-0.89	0.0147	0.103	1	2	1049.66	152	1479.78	740.49	+	-	+	+	90	YMR254C	777615	777923	-	downstream	3802	2994	Overlapping	NA	NA
chrXIII	774121	774621	501	9.74	9.23	10.12	-0.89	0.0147	0.103	1	2	1049.66	152	1479.78	740.49	+	-	+	+	90	YMR255W	778001	778567	+	upstream	-3880	3380	Overlapping	GFD1	855297
chrXIII	774121	774621	501	9.74	9.23	10.12	-0.89	0.0147	0.103	1	2	1049.66	152	1479.78	740.49	+	-	+	+	90	YMR256C	778945	779127	-	downstream	5006	4324	Overlapping	COX7	855298
chrIX	142440	142940	501	9.25	8.56	9.72	-1.16	0.015	0.104	1	2	740.14	15	1281.91	405.22	+	-	+	+	91	YIL115C	144327	148709	-	downstream	6269	1387	Overlapping	NUP159	854691
chrIX	142440	142940	501	9.25	8.56	9.72	-1.16	0.015	0.104	1	2	740.14	15	1281.91	405.22	+	-	+	+	91	YIL115W-A	144268	144639	+	upstream	-1828	1328	Overlapping	NA	NA
chrIX	142440	142940	501	9.25	8.56	9.72	-1.16	0.015	0.104	1	2	740.14	15	1281.91	405.22	+	-	+	+	91	YIL116W	142928	144085	+	overlapStart	-488	12	NearestLocation	HIS5	854690
chrIX	142440	142940	501	9.25	8.56	9.72	-1.16	0.015	0.104	1	2	740.14	15	1281.91	405.22	+	-	+	+	91	YIL117C	140613	141569	-	upstream	-871	871	Overlapping	PRM5	854689
chrIX	142440	142940	501	9.25	8.56	9.72	-1.16	0.015	0.104	1	2	740.14	15	1281.91	405.22	+	-	+	+	91	YIL118W	139752	140447	+	downstream	2688	1993	Overlapping	RHO3	854688
chrIX	142440	142940	501	9.25	8.56	9.72	-1.16	0.015	0.104	1	2	740.14	15	1281.91	405.22	+	-	+	+	91	YIL119C	136654	137877	-	upstream	-4563	4563	Overlapping	RPI1	854687
chrIV	544227	544727	501	10.37	10.01	10.67	-0.65	0.0161	0.11	2	2	1611.97	451	2545.91	702.1	+	+	+	+	92	YDR041W	539803	540414	+	downstream	4424	3813	Overlapping	RSM10	851611
chrIV	544227	544727	501	10.37	10.01	10.67	-0.65	0.0161	0.11	2	2	1611.97	451	2545.91	702.1	+	+	+	+	92	YDR042C	540601	541203	-	upstream	-3024	3024	Overlapping	NA	851612
chrIV	544227	544727	501	10.37	10.01	10.67	-0.65	0.0161	0.11	2	2	1611.97	451	2545.91	702.1	+	+	+	+	92	YDR043C	542674	543369	-	upstream	-858	858	NearestLocation	NRG1	851613
chrIV	544227	544727	501	10.37	10.01	10.67	-0.65	0.0161	0.11	2	2	1611.97	451	2545.91	702.1	+	+	+	+	92	YDR044W	546642	547628	+	upstream	-2415	1915	Overlapping	HEM13	851614
chrIV	544227	544727	501	10.37	10.01	10.67	-0.65	0.0161	0.11	2	2	1611.97	451	2545.91	702.1	+	+	+	+	92	YDR045C	547978	548310	-	downstream	4083	3251	Overlapping	RPC11	851615
chrIV	544227	544727	501	10.37	10.01	10.67	-0.65	0.0161	0.11	2	2	1611.97	451	2545.91	702.1	+	+	+	+	92	YDR046C	548762	550576	-	downstream	6349	4035	Overlapping	BAP3	851616
chrVII	413246	413746	501	9.25	8.6	9.7	-1.1	0.0165	0.112	1	2	757.45	19	1278.5	384.75	+	-	+	+	93	YGL041C-B	418704	418886	-	downstream	5640	4958	Overlapping	NA	1466454
chrVII	413246	413746	501	9.25	8.6	9.7	-1.1	0.0165	0.112	1	2	757.45	19	1278.5	384.75	+	-	+	+	93	YGL042C	418288	418593	-	downstream	5347	4542	Overlapping	NA	NA
chrVII	413246	413746	501	9.25	8.6	9.7	-1.1	0.0165	0.112	1	2	757.45	19	1278.5	384.75	+	-	+	+	93	YGL043W	417483	418412	+	upstream	-4237	3737	Overlapping	DST1	852839
chrVII	413246	413746	501	9.25	8.6	9.7	-1.1	0.0165	0.112	1	2	757.45	19	1278.5	384.75	+	-	+	+	93	YGL044C	416146	417036	-	downstream	3790	2400	Overlapping	RNA15	852838
chrVII	413246	413746	501	9.25	8.6	9.7	-1.1	0.0165	0.112	1	2	757.45	19	1278.5	384.75	+	-	+	+	93	YGL045W	414102	415730	+	upstream	-856	356	NearestLocation	RIM8	852837
chrVII	413246	413746	501	9.25	8.6	9.7	-1.1	0.0165	0.112	1	2	757.45	19	1278.5	384.75	+	-	+	+	93	YGL047W	411552	412160	+	downstream	1694	1086	Overlapping	ALG13	852835
chrVII	413246	413746	501	9.25	8.6	9.7	-1.1	0.0165	0.112	1	2	757.45	19	1278.5	384.75	+	-	+	+	93	YGL048C	410069	411286	-	upstream	-1960	1960	Overlapping	RPT6	852834
chrVII	413246	413746	501	9.25	8.6	9.7	-1.1	0.0165	0.112	1	2	757.45	19	1278.5	384.75	+	-	+	+	93	YGL049C	406860	409604	-	upstream	-3642	3642	Overlapping	TIF4632	852833
chrIII	236078	236578	501	9.38	8.76	9.81	-1.05	0.0169	0.112	1	2	779.55	89	1399.61	397.54	+	-	+	+	94	YCR066W	231500	232963	+	downstream	4578	3115	Overlapping	RAD18	850430
chrIII	236078	236578	501	9.38	8.76	9.81	-1.05	0.0169	0.112	1	2	779.55	89	1399.61	397.54	+	-	+	+	94	YCR067C	233125	236322	-	overlapStart	244	244	NearestLocation	SED4	850431
chrIII	236078	236578	501	9.38	8.76	9.81	-1.05	0.0169	0.112	1	2	779.55	89	1399.61	397.54	+	-	+	+	94	YCR068W	237214	238776	+	upstream	-1136	636	Overlapping	ATG15	850432
chrIII	236078	236578	501	9.38	8.76	9.81	-1.05	0.0169	0.112	1	2	779.55	89	1399.61	397.54	+	-	+	+	94	YCR069W	239055	240011	+	upstream	-2977	2477	Overlapping	CPR4	850433
chrIII	236078	236578	501	9.38	8.76	9.81	-1.05	0.0169	0.112	1	2	779.55	89	1399.61	397.54	+	-	+	+	94	YCR071C	240103	240543	-	downstream	4465	3525	Overlapping	IMG2	850434
chrIII	236078	236578	501	9.38	8.76	9.81	-1.05	0.0169	0.112	1	2	779.55	89	1399.61	397.54	+	-	+	+	94	YCR072C	240805	242352	-	downstream	6274	4227	Overlapping	RSA4	850435
chrXIV	112653	113153	501	9.57	9.07	9.94	-0.87	0.0169	0.112	1	2	979.49	95	1561.66	396.69	+	-	+	+	95	YNL277W	117349	118809	+	upstream	-4696	4196	Overlapping	MET2	855444
chrXIV	112653	113153	501	9.57	9.07	9.94	-0.87	0.0169	0.112	1	2	979.49	95	1561.66	396.69	+	-	+	+	95	YNL277W-A	116679	116867	+	upstream	-4026	3526	Overlapping	NA	1466509
chrXIV	112653	113153	501	9.57	9.07	9.94	-0.87	0.0169	0.112	1	2	979.49	95	1561.66	396.69	+	-	+	+	95	YNL278W	113271	116453	+	upstream	-618	118	NearestLocation	CAF120	855443
chrXIV	112653	113153	501	9.57	9.07	9.94	-0.87	0.0169	0.112	1	2	979.49	95	1561.66	396.69	+	-	+	+	95	YNL279W	110917	112902	+	overlapEnd	1736	249	Overlapping	PRM1	855442
chrXIV	112653	113153	501	9.57	9.07	9.94	-0.87	0.0169	0.112	1	2	979.49	95	1561.66	396.69	+	-	+	+	95	YNL280C	109095	110411	-	upstream	-2242	2242	Overlapping	ERG24	855441
chrXIV	112653	113153	501	9.57	9.07	9.94	-0.87	0.0169	0.112	1	2	979.49	95	1561.66	396.69	+	-	+	+	95	YNL281W	108467	108928	+	downstream	4186	3725	Overlapping	HCH1	855440
chrXIV	112653	113153	501	9.57	9.07	9.94	-0.87	0.0169	0.112	1	2	979.49	95	1561.66	396.69	+	-	+	+	95	YNL282W	107687	108274	+	downstream	4966	4379	Overlapping	POP3	855439
chrXV	566159	566659	501	9.02	8.16	9.56	-1.4	0.017	0.112	1	2	531.56	39	1223.06	284.93	+	-	+	+	96	YOR127W	561170	564193	+	downstream	4989	1966	Overlapping	RGA1	854294
chrXV	566159	566659	501	9.02	8.16	9.56	-1.4	0.017	0.112	1	2	531.56	39	1223.06	284.93	+	-	+	+	96	YOR128C	564476	566191	-	overlapStart	32	32	NearestLocation	ADE2	854295
chrXV	566159	566659	501	9.02	8.16	9.56	-1.4	0.017	0.112	1	2	531.56	39	1223.06	284.93	+	-	+	+	96	YOR129C	566877	569558	-	downstream	3399	218	Overlapping	AFI1	854296
chrXV	566159	566659	501	9.02	8.16	9.56	-1.4	0.017	0.112	1	2	531.56	39	1223.06	284.93	+	-	+	+	96	YOR130C	569929	570807	-	downstream	4648	3270	Overlapping	ORT1	854297
chrVII	165732	166232	501	9.83	9.4	10.17	-0.77	0.0179	0.116	1	2	1117.91	229	1680.22	621.05	+	-	+	+	97	YGL177W	167559	167906	+	upstream	-1827	1327	Overlapping	NA	NA
chrVII	165732	166232	501	9.83	9.4	10.17	-0.77	0.0179	0.116	1	2	1117.91	229	1680.22	621.05	+	-	+	+	97	YGL178W	167352	170571	+	upstream	-1620	1120	Overlapping	MPT5	852697
chrVII	165732	166232	501	9.83	9.4	10.17	-0.77	0.0179	0.116	1	2	1117.91	229	1680.22	621.05	+	-	+	+	97	YGL179C	163409	165091	-	upstream	-641	641	NearestLocation	TOS3	852696
chrVII	165732	166232	501	9.83	9.4	10.17	-0.77	0.0179	0.116	1	2	1117.91	229	1680.22	621.05	+	-	+	+	97	YGL180W	160065	162758	+	downstream	5667	2974	Overlapping	ATG1	852695
chrXIII	118872	119372	501	7.28	3.53	8.23	-4.7	0.0181	0.116	0	2	22.11	1	152.67	447.87	-	-	+	+	98	YML073C	123227	124172	-	downstream	5300	3855	Overlapping	RPL6A	854902
chrXIII	118872	119372	501	7.28	3.53	8.23	-4.7	0.0181	0.116	0	2	22.11	1	152.67	447.87	-	-	+	+	98	YML074C	120089	121324	-	downstream	2452	717	Overlapping	FPR3	854901
chrXIII	118872	119372	501	7.28	3.53	8.23	-4.7	0.0181	0.116	0	2	22.11	1	152.67	447.87	-	-	+	+	98	YML075C	115734	118898	-	overlapStart	26	26	NearestLocation	HMG1	854900
chrXIII	118872	119372	501	7.28	3.53	8.23	-4.7	0.0181	0.116	0	2	22.11	1	152.67	447.87	-	-	+	+	98	YML076C	112513	115347	-	upstream	-3525	3525	Overlapping	WAR1	854899
chrXII	941342	941842	501	4.48	5.26	2.68	2.58	0.0189	0.12	2	1	55.75	21	0.85	11.94	+	+	+	-	99	YLR409C	934414	937233	-	upstream	-4109	4109	Overlapping	UTP21	851125
chrXII	941342	941842	501	4.48	5.26	2.68	2.58	0.0189	0.12	2	1	55.75	21	0.85	11.94	+	+	+	-	99	YLR410W	937541	940981	+	downstream	3801	361	Overlapping	VIP1	851126
chrXII	941342	941842	501	4.48	5.26	2.68	2.58	0.0189	0.12	2	1	55.75	21	0.85	11.94	+	+	+	-	99	YLR410W-B	941483	946796	+	overlapStart	-141	141	NearestLocation	NA	851128
chrXVI	689351	689851	501	7.39	8.33	3.63	4.7	0.02	0.126	1	0	164.37	480	23.88	0.85	-	+	-	-	100	YPR068C	682941	684353	-	upstream	-4998	4998	Overlapping	HOS1	856181
chrXVI	689351	689851	501	7.39	8.33	3.63	4.7	0.02	0.126	1	0	164.37	480	23.88	0.85	-	+	-	-	100	YPR069C	684556	685437	-	upstream	-3914	3914	Overlapping	SPE3	856182
chrXVI	689351	689851	501	7.39	8.33	3.63	4.7	0.02	0.126	1	0	164.37	480	23.88	0.85	-	+	-	-	100	YPR070W	685898	687598	+	downstream	3453	1753	Overlapping	MED1	856183
chrXVI	689351	689851	501	7.39	8.33	3.63	4.7	0.02	0.126	1	0	164.37	480	23.88	0.85	-	+	-	-	100	YPR071W	688172	688807	+	downstream	1179	544	Overlapping	NA	856184
chrXVI	689351	689851	501	7.39	8.33	3.63	4.7	0.02	0.126	1	0	164.37	480	23.88	0.85	-	+	-	-	100	YPR072W	690107	691789	+	upstream	-756	256	NearestLocation	NOT5	856186
chrXVI	689351	689851	501	7.39	8.33	3.63	4.7	0.02	0.126	1	0	164.37	480	23.88	0.85	-	+	-	-	100	YPR073C	691933	692418	-	downstream	3067	2082	Overlapping	LTP1	856187
chrXVI	689351	689851	501	7.39	8.33	3.63	4.7	0.02	0.126	1	0	164.37	480	23.88	0.85	-	+	-	-	100	YPR074C	692796	694838	-	downstream	5487	2945	Overlapping	TKL1	856188
chrXII	108288	108788	501	7.09	4.07	7.99	-3.92	0.0213	0.133	0	0	32.68	1	281.46	228.63	-	-	-	-	101	YLL018C	109902	111575	-	downstream	3287	1114	Overlapping	DPS1	850643
chrXII	108288	108788	501	7.09	4.07	7.99	-3.92	0.0213	0.133	0	0	32.68	1	281.46	228.63	-	-	-	-	101	YLL018C-A	108676	108972	-	overlapEnd	684	112	NearestLocation	COX19	850642
chrXII	108288	108788	501	7.09	4.07	7.99	-3.92	0.0213	0.133	0	0	32.68	1	281.46	228.63	-	-	-	-	101	YLL019C	105556	107899	-	upstream	-389	389	Overlapping	KNS1	850641
chrXII	108288	108788	501	7.09	4.07	7.99	-3.92	0.0213	0.133	0	0	32.68	1	281.46	228.63	-	-	-	-	101	YLL019W-A	106908	107000	+	downstream	1380	1288	Overlapping	NA	NA
chrXII	108288	108788	501	7.09	4.07	7.99	-3.92	0.0213	0.133	0	0	32.68	1	281.46	228.63	-	-	-	-	101	YLL021W	100947	105347	+	downstream	7341	2941	Overlapping	SPA2	850639
chrIV	1345146	1345646	501	9.72	8.7	10.31	-1.61	0.0216	0.134	1	2	831.46	1	1971.91	563.9	+	-	+	+	102	YDR439W	1339676	1340719	+	downstream	5470	4427	Overlapping	LRS4	852049
chrIV	1345146	1345646	501	9.72	8.7	10.31	-1.61	0.0216	0.134	1	2	831.46	1	1971.91	563.9	+	-	+	+	102	YDR440W	1342493	1344241	+	downstream	2653	905	Overlapping	DOT1	852050
chrIV	1345146	1345646	501	9.72	8.7	10.31	-1.61	0.0216	0.134	1	2	831.46	1	1971.91	563.9	+	-	+	+	102	YDR441C	1344517	1345062	-	upstream	-84	84	Overlapping	APT2	852051
chrIV	1345146	1345646	501	9.72	8.7	10.31	-1.61	0.0216	0.134	1	2	831.46	1	1971.91	563.9	+	-	+	+	102	YDR442W	1345647	1346039	+	upstream	-501	1	NearestLocation	NA	NA
chrIV	1345146	1345646	501	9.72	8.7	10.31	-1.61	0.0216	0.134	1	2	831.46	1	1971.91	563.9	+	-	+	+	102	YDR443C	1345676	1349938	-	downstream	4792	30	Overlapping	SSN2	852053
chrIV	1345146	1345646	501	9.72	8.7	10.31	-1.61	0.0216	0.134	1	2	831.46	1	1971.91	563.9	+	-	+	+	102	YDR444W	1350290	1352353	+	upstream	-5144	4644	Overlapping	NA	852054
chrVI	106465	106965	501	10.04	9.67	10.34	-0.67	0.0221	0.135	1	2	1277.47	350	1868.71	716.6	+	-	+	+	103	YFL012W	110647	111093	+	upstream	-4182	3682	Overlapping	NA	850535
chrVI	106465	106965	501	10.04	9.67	10.34	-0.67	0.0221	0.135	1	2	1277.47	350	1868.71	716.6	+	-	+	+	103	YFL012W-A	109810	110184	+	upstream	-3345	2845	Overlapping	NA	NA
chrVI	106465	106965	501	10.04	9.67	10.34	-0.67	0.0221	0.135	1	2	1277.47	350	1868.71	716.6	+	-	+	+	103	YFL013C	107852	109930	-	downstream	3465	887	Overlapping	IES1	850534
chrVI	106465	106965	501	10.04	9.67	10.34	-0.67	0.0221	0.135	1	2	1277.47	350	1868.71	716.6	+	-	+	+	103	YFL013W-A	107799	108602	+	upstream	-1334	834	Overlapping	NA	NA
chrVI	106465	106965	501	10.04	9.67	10.34	-0.67	0.0221	0.135	1	2	1277.47	350	1868.71	716.6	+	-	+	+	103	YFL014W	107256	107585	+	upstream	-791	291	Overlapping	HSP12	850532
chrVI	106465	106965	501	10.04	9.67	10.34	-0.67	0.0221	0.135	1	2	1277.47	350	1868.71	716.6	+	-	+	+	103	YFL015C	106469	106963	-	includeFeature	498	2	NearestLocation	NA	NA
chrVI	106465	106965	501	10.04	9.67	10.34	-0.67	0.0221	0.135	1	2	1277.47	350	1868.71	716.6	+	-	+	+	103	YFL015W-A	106415	106732	+	overlapEnd	50	50	Overlapping	NA	NA
chrVI	106465	106965	501	10.04	9.67	10.34	-0.67	0.0221	0.135	1	2	1277.47	350	1868.71	716.6	+	-	+	+	103	YFL016C	104701	106236	-	upstream	-229	229	Overlapping	MDJ1	850530
chrVI	106465	106965	501	10.04	9.67	10.34	-0.67	0.0221	0.135	1	2	1277.47	350	1868.71	716.6	+	-	+	+	103	YFL017C	103983	104462	-	upstream	-2003	2003	Overlapping	GNA1	850529
chrVI	106465	106965	501	10.04	9.67	10.34	-0.67	0.0221	0.135	1	2	1277.47	350	1868.71	716.6	+	-	+	+	103	YFL017W-A	103699	103932	+	downstream	2766	2533	Overlapping	SMX2	850528
chrVI	106465	106965	501	10.04	9.67	10.34	-0.67	0.0221	0.135	1	2	1277.47	350	1868.71	716.6	+	-	+	+	103	YFL018C	101628	103127	-	upstream	-3338	3338	Overlapping	LPD1	850527
chrII	221621	222121	501	1.61	-0.03	2.36	-2.38	0.0222	0.135	0	2	0.96	1	9.38	0.85	-	-	+	+	104	YBL005W	217470	220400	+	downstream	4151	1221	Overlapping	PDR3	852278
chrII	221621	222121	501	1.61	-0.03	2.36	-2.38	0.0222	0.135	0	2	0.96	1	9.38	0.85	-	-	+	+	104	YBL005W-B	221330	226598	+	inside	291	291	NearestLocation	NA	852280
chrII	221621	222121	501	1.61	-0.03	2.36	-2.38	0.0222	0.135	0	2	0.96	1	9.38	0.85	-	-	+	+	104	YBL006C	216587	217129	-	upstream	-4492	4492	Overlapping	LDB7	852277
chrII	221621	222121	501	1.61	-0.03	2.36	-2.38	0.0222	0.135	0	2	0.96	1	9.38	0.85	-	-	+	+	104	YBL006W-A	216711	216860	+	downstream	4910	4761	Overlapping	NA	NA
chrX	606294	606794	501	9.39	8.76	9.82	-1.06	0.0236	0.141	1	2	729.57	139	1408.14	404.37	+	-	+	+	105	YJR092W	598735	603078	+	downstream	7559	3216	Overlapping	BUD4	853554
chrX	606294	606794	501	9.39	8.76	9.82	-1.06	0.0236	0.141	1	2	729.57	139	1408.14	404.37	+	-	+	+	105	YJR093C	603220	604203	-	upstream	-2091	2091	Overlapping	FIP1	853555
chrX	606294	606794	501	9.39	8.76	9.82	-1.06	0.0236	0.141	1	2	729.57	139	1408.14	404.37	+	-	+	+	105	YJR094C	604569	605651	-	upstream	-643	643	NearestLocation	IME1	853556
chrX	606294	606794	501	9.39	8.76	9.82	-1.06	0.0236	0.141	1	2	729.57	139	1408.14	404.37	+	-	+	+	105	YJR094W-A	608305	608858	+	upstream	-2011	1511	Overlapping	RPL43B	853557
chrX	606294	606794	501	9.39	8.76	9.82	-1.06	0.0236	0.141	1	2	729.57	139	1408.14	404.37	+	-	+	+	105	YJR095W	609773	610741	+	upstream	-3479	2979	Overlapping	SFC1	853558
chrX	606294	606794	501	9.39	8.76	9.82	-1.06	0.0236	0.141	1	2	729.57	139	1408.14	404.37	+	-	+	+	105	YJR096W	611195	612043	+	upstream	-4901	4401	Overlapping	NA	853559
chrVII	959245	959745	501	8.04	5.25	8.94	-3.69	0.0251	0.149	0	2	74.98	1	437.54	542.57	-	-	+	+	106	YGR232W	953960	954646	+	downstream	5285	4599	Overlapping	NAS6	853147
chrVII	959245	959745	501	8.04	5.25	8.94	-3.69	0.0251	0.149	0	2	74.98	1	437.54	542.57	-	-	+	+	106	YGR233C	954674	958210	-	upstream	-1035	1035	Overlapping	PHO81	853148
chrVII	959245	959745	501	8.04	5.25	8.94	-3.69	0.0251	0.149	0	2	74.98	1	437.54	542.57	-	-	+	+	106	YGR234W	959904	961103	+	upstream	-659	159	NearestLocation	YHB1	853149
chrVII	959245	959745	501	8.04	5.25	8.94	-3.69	0.0251	0.149	0	2	74.98	1	437.54	542.57	-	-	+	+	106	YGR235C	961360	962061	-	downstream	2816	1615	Overlapping	MIC26	853150
chrVII	959245	959745	501	8.04	5.25	8.94	-3.69	0.0251	0.149	0	2	74.98	1	437.54	542.57	-	-	+	+	106	YGR236C	962530	962817	-	downstream	3572	2785	Overlapping	SPG1	853151
chrVII	959245	959745	501	8.04	5.25	8.94	-3.69	0.0251	0.149	0	2	74.98	1	437.54	542.57	-	-	+	+	106	YGR237C	963298	965655	-	downstream	6410	3553	Overlapping	NA	853152
chrVII	974335	974835	501	7.36	4.27	8.27	-4.01	0.0253	0.149	0	2	37.49	1	245.64	373.66	-	-	+	+	107	YGR239C	969187	970053	-	upstream	-4282	4282	Overlapping	PEX21	853154
chrVII	974335	974835	501	7.36	4.27	8.27	-4.01	0.0253	0.149	0	2	37.49	1	245.64	373.66	-	-	+	+	107	YGR240C	970771	973734	-	upstream	-601	601	Overlapping	PFK1	853155
chrVII	974335	974835	501	7.36	4.27	8.27	-4.01	0.0253	0.149	0	2	37.49	1	245.64	373.66	-	-	+	+	107	YGR240C-A	974577	974777	-	includeFeature	442	58	NearestLocation	NA	1466463
chrVII	974335	974835	501	7.36	4.27	8.27	-4.01	0.0253	0.149	0	2	37.49	1	245.64	373.66	-	-	+	+	107	YGR241C	974875	976581	-	downstream	2246	40	Overlapping	YAP1802	853157
chrVII	974335	974835	501	7.36	4.27	8.27	-4.01	0.0253	0.149	0	2	37.49	1	245.64	373.66	-	-	+	+	107	YGR242W	976415	976723	+	upstream	-2080	1580	Overlapping	NA	NA
chrVII	974335	974835	501	7.36	4.27	8.27	-4.01	0.0253	0.149	0	2	37.49	1	245.64	373.66	-	-	+	+	107	YGR243W	977336	977776	+	upstream	-3001	2501	Overlapping	MPC3	853158
chrVII	974335	974835	501	7.36	4.27	8.27	-4.01	0.0253	0.149	0	2	37.49	1	245.64	373.66	-	-	+	+	107	YGR244C	978036	979319	-	downstream	4984	3201	Overlapping	LSC2	853159
chrVII	974335	974835	501	7.36	4.27	8.27	-4.01	0.0253	0.149	0	2	37.49	1	245.64	373.66	-	-	+	+	107	YGR245C	979765	982068	-	downstream	7733	4930	Overlapping	SDA1	853160
chrVII	472434	472934	501	7.16	4.4	8.05	-3.64	0.0264	0.153	0	2	41.33	1	266.11	262.75	-	-	+	+	108	YGL009C	476313	478652	-	downstream	6218	3379	Overlapping	LEU1	852875
chrVII	472434	472934	501	7.16	4.4	8.05	-3.64	0.0264	0.153	0	2	41.33	1	266.11	262.75	-	-	+	+	108	YGL010W	475545	476069	+	upstream	-3111	2611	Overlapping	MPO1	852874
chrVII	472434	472934	501	7.16	4.4	8.05	-3.64	0.0264	0.153	0	2	41.33	1	266.11	262.75	-	-	+	+	108	YGL011C	474489	475247	-	downstream	2813	1555	Overlapping	SCL1	852873
chrVII	472434	472934	501	7.16	4.4	8.05	-3.64	0.0264	0.153	0	2	41.33	1	266.11	262.75	-	-	+	+	108	YGL012W	472855	474276	+	overlapStart	-421	79	NearestLocation	ERG4	852872
chrVII	472434	472934	501	7.16	4.4	8.05	-3.64	0.0264	0.153	0	2	41.33	1	266.11	262.75	-	-	+	+	108	YGL013C	469092	472298	-	upstream	-136	136	Overlapping	PDR1	852871
chrVII	472434	472934	501	7.16	4.4	8.05	-3.64	0.0264	0.153	0	2	41.33	1	266.11	262.75	-	-	+	+	108	YGL014W	466141	468807	+	downstream	6293	3627	Overlapping	PUF4	852870
chrI	69998	70498	501	9.05	8.27	9.55	-1.28	0.0264	0.153	1	2	561.36	56	1085.74	418.02	+	-	+	+	109	YAL036C	75043	76152	-	downstream	6154	4545	Overlapping	RBG1	851195
chrI	69998	70498	501	9.05	8.27	9.55	-1.28	0.0264	0.153	1	2	561.36	56	1085.74	418.02	+	-	+	+	109	YAL037C-A	73426	73518	-	downstream	3520	2928	Overlapping	NA	1466428
chrI	69998	70498	501	9.05	8.27	9.55	-1.28	0.0264	0.153	1	2	561.36	56	1085.74	418.02	+	-	+	+	109	YAL037C-B	72326	73300	-	downstream	3302	1828	Overlapping	NA	NA
chrI	69998	70498	501	9.05	8.27	9.55	-1.28	0.0264	0.153	1	2	561.36	56	1085.74	418.02	+	-	+	+	109	YAL037W	74020	74823	+	upstream	-4022	3522	Overlapping	NA	851194
chrI	69998	70498	501	9.05	8.27	9.55	-1.28	0.0264	0.153	1	2	561.36	56	1085.74	418.02	+	-	+	+	109	YAL038W	71786	73288	+	upstream	-1788	1288	Overlapping	CDC19	851193
chrI	69998	70498	501	9.05	8.27	9.55	-1.28	0.0264	0.153	1	2	561.36	56	1085.74	418.02	+	-	+	+	109	YAL039C	68716	69525	-	upstream	-473	473	NearestLocation	CYC3	851192
chrI	69998	70498	501	9.05	8.27	9.55	-1.28	0.0264	0.153	1	2	561.36	56	1085.74	418.02	+	-	+	+	109	YAL040C	65778	67520	-	upstream	-2478	2478	Overlapping	CLN3	851191
chrI	69998	70498	501	9.05	8.27	9.55	-1.28	0.0264	0.153	1	2	561.36	56	1085.74	418.02	+	-	+	+	109	YAL041W	62840	65404	+	downstream	7158	4594	Overlapping	CDC24	851190
chrIV	465097	465597	501	8.77	6.92	9.56	-2.63	0.0266	0.153	1	2	241.27	1	1062.72	441.9	+	-	+	+	110	YDR006C	458542	461247	-	upstream	-3850	3850	Overlapping	SOK1	851569
chrIV	465097	465597	501	8.77	6.92	9.56	-2.63	0.0266	0.153	1	2	241.27	1	1062.72	441.9	+	-	+	+	110	YDR007W	461842	462516	+	downstream	3255	2581	Overlapping	TRP1	851570
chrIV	465097	465597	501	8.77	6.92	9.56	-2.63	0.0266	0.153	1	2	241.27	1	1062.72	441.9	+	-	+	+	110	YDR008C	462252	462602	-	upstream	-2495	2495	Overlapping	NA	NA
chrIV	465097	465597	501	8.77	6.92	9.56	-2.63	0.0266	0.153	1	2	241.27	1	1062.72	441.9	+	-	+	+	110	YDR009W	463434	464996	+	downstream	1663	101	Overlapping	GAL3	851572
chrIV	465097	465597	501	8.77	6.92	9.56	-2.63	0.0266	0.153	1	2	241.27	1	1062.72	441.9	+	-	+	+	110	YDR010C	465051	465383	-	overlapStart	286	46	NearestLocation	NA	NA
chrIV	465097	465597	501	8.77	6.92	9.56	-2.63	0.0266	0.153	1	2	241.27	1	1062.72	441.9	+	-	+	+	110	YDR011W	465919	470424	+	upstream	-822	322	Overlapping	SNQ2	851574
chrVII	733600	734100	501	7.4	4.83	8.27	-3.45	0.0274	0.155	0	1	55.75	1	493.83	124.55	-	-	+	-	111	YGR119C	728046	729671	-	upstream	-3929	3929	Overlapping	NUP57	853016
chrVII	733600	734100	501	7.4	4.83	8.27	-3.45	0.0274	0.155	0	1	55.75	1	493.83	124.55	-	-	+	-	111	YGR120C	730033	730821	-	upstream	-2779	2779	Overlapping	COG2	853017
chrVII	733600	734100	501	7.4	4.83	8.27	-3.45	0.0274	0.155	0	1	55.75	1	493.83	124.55	-	-	+	-	111	YGR121C	731449	732927	-	upstream	-673	673	Overlapping	MEP1	853019
chrVII	733600	734100	501	7.4	4.83	8.27	-3.45	0.0274	0.155	0	1	55.75	1	493.83	124.55	-	-	+	-	111	YGR121W-A	733412	733627	+	overlapEnd	188	27	Overlapping	NA	1466458
chrVII	733600	734100	501	7.4	4.83	8.27	-3.45	0.0274	0.155	0	1	55.75	1	493.83	124.55	-	-	+	-	111	YGR122C-A	735630	735758	-	downstream	2158	1530	Overlapping	NA	NA
chrVII	733600	734100	501	7.4	4.83	8.27	-3.45	0.0274	0.155	0	1	55.75	1	493.83	124.55	-	-	+	-	111	YGR122W	733935	735143	+	overlapStart	-335	165	NearestLocation	NA	853020
chrVII	733600	734100	501	7.4	4.83	8.27	-3.45	0.0274	0.155	0	1	55.75	1	493.83	124.55	-	-	+	-	111	YGR123C	736662	738203	-	downstream	4603	2562	Overlapping	PPT1	853023
chrXII	728033	728533	501	11.33	10.94	11.64	-0.7	0.0295	0.166	2	2	2990.37	927	5152.38	1222.48	+	+	+	+	112	YLR296W	722978	723304	+	downstream	5055	4729	Overlapping	NA	NA
chrXII	728033	728533	501	11.33	10.94	11.64	-0.7	0.0295	0.166	2	2	2990.37	927	5152.38	1222.48	+	+	+	+	112	YLR297W	724044	724433	+	downstream	3989	3600	Overlapping	NA	851004
chrXII	728033	728533	501	11.33	10.94	11.64	-0.7	0.0295	0.166	2	2	2990.37	927	5152.38	1222.48	+	+	+	+	112	YLR298C	724721	725416	-	upstream	-2617	2617	Overlapping	YHC1	851005
chrXII	728033	728533	501	11.33	10.94	11.64	-0.7	0.0295	0.166	2	2	2990.37	927	5152.38	1222.48	+	+	+	+	112	YLR299C-A	727911	728003	-	upstream	-30	30	NearestLocation	NA	NA
chrXII	728033	728533	501	11.33	10.94	11.64	-0.7	0.0295	0.166	2	2	2990.37	927	5152.38	1222.48	+	+	+	+	112	YLR299W	726069	728051	+	overlapEnd	1964	18	Overlapping	ECM38	851006
chrXII	728033	728533	501	11.33	10.94	11.64	-0.7	0.0295	0.166	2	2	2990.37	927	5152.38	1222.48	+	+	+	+	112	YLR300W	728955	730301	+	upstream	-922	422	Overlapping	EXG1	851007
chrXII	728033	728533	501	11.33	10.94	11.64	-0.7	0.0295	0.166	2	2	2990.37	927	5152.38	1222.48	+	+	+	+	112	YLR301W	730825	731559	+	upstream	-2792	2292	Overlapping	HRI1	851008
chrXII	728033	728533	501	11.33	10.94	11.64	-0.7	0.0295	0.166	2	2	2990.37	927	5152.38	1222.48	+	+	+	+	112	YLR302C	732191	732553	-	downstream	4520	3658	Overlapping	NA	NA
chrXII	728033	728533	501	11.33	10.94	11.64	-0.7	0.0295	0.166	2	2	2990.37	927	5152.38	1222.48	+	+	+	+	112	YLR303W	732542	733876	+	upstream	-4509	4009	Overlapping	MET17	851010
chrXVI	840724	841224	501	7.59	4.87	8.47	-3.6	0.0336	0.185	0	2	57.67	1	342.87	368.54	-	-	+	+	113	YPR155C	835563	837413	-	upstream	-3311	3311	Overlapping	NCA2	856278
chrXVI	840724	841224	501	7.59	4.87	8.47	-3.6	0.0336	0.185	0	2	57.67	1	342.87	368.54	-	-	+	+	113	YPR156C	837909	839777	-	upstream	-947	947	Overlapping	TPO3	856279
chrXVI	840724	841224	501	7.59	4.87	8.47	-3.6	0.0336	0.185	0	2	57.67	1	342.87	368.54	-	-	+	+	113	YPR157W	841266	842669	+	upstream	-542	42	NearestLocation	TDA6	856280
chrXVI	840724	841224	501	7.59	4.87	8.47	-3.6	0.0336	0.185	0	2	57.67	1	342.87	368.54	-	-	+	+	113	YPR158W	843262	844020	+	upstream	-2538	2038	Overlapping	CUR1	856281
chrXVI	840724	841224	501	7.59	4.87	8.47	-3.6	0.0336	0.185	0	2	57.67	1	342.87	368.54	-	-	+	+	113	YPR158W-B	844709	849980	+	upstream	-3985	3485	Overlapping	NA	856283
chrIV	1314669	1315169	501	10.33	9.97	10.62	-0.65	0.0337	0.185	1	2	1622.55	385	2611.58	542.57	+	-	+	+	114	YDR420W	1306267	1311675	+	downstream	8402	2994	Overlapping	HKR1	852030
chrIV	1314669	1315169	501	10.33	9.97	10.62	-0.65	0.0337	0.185	1	2	1622.55	385	2611.58	542.57	+	-	+	+	114	YDR421W	1312040	1314892	+	overlapEnd	2629	223	Overlapping	ARO80	852031
chrIV	1314669	1315169	501	10.33	9.97	10.62	-0.65	0.0337	0.185	1	2	1622.55	385	2611.58	542.57	+	-	+	+	114	YDR422C	1315326	1317773	-	downstream	3104	157	NearestLocation	SIP1	852032
chrIV	1314669	1315169	501	10.33	9.97	10.62	-0.65	0.0337	0.185	1	2	1622.55	385	2611.58	542.57	+	-	+	+	114	YDR423C	1318046	1319275	-	downstream	4606	2877	Overlapping	CAD1	852033
chrIV	1314669	1315169	501	10.33	9.97	10.62	-0.65	0.0337	0.185	1	2	1622.55	385	2611.58	542.57	+	-	+	+	114	YDR424C	1319387	1319841	-	downstream	5172	4218	Overlapping	DYN2	852034
chrIV	1314669	1315169	501	10.33	9.97	10.62	-0.65	0.0337	0.185	1	2	1622.55	385	2611.58	542.57	+	-	+	+	114	YDR425W	1320064	1321941	+	upstream	-5395	4895	Overlapping	SNX41	852035
chrII	564692	565192	501	7.25	4.56	8.14	-3.58	0.0338	0.185	0	2	46.14	1	266.96	296.88	-	-	+	+	115	YBR159W	558685	559728	+	downstream	6007	4964	Overlapping	IFA38	852456
chrII	564692	565192	501	7.25	4.56	8.14	-3.58	0.0338	0.185	0	2	46.14	1	266.96	296.88	-	-	+	+	115	YBR160W	560078	560974	+	downstream	4614	3718	Overlapping	CDC28	852457
chrII	564692	565192	501	7.25	4.56	8.14	-3.58	0.0338	0.185	0	2	46.14	1	266.96	296.88	-	-	+	+	115	YBR161W	561634	562764	+	downstream	3058	1928	Overlapping	CSH1	852458
chrII	564692	565192	501	7.25	4.56	8.14	-3.58	0.0338	0.185	0	2	46.14	1	266.96	296.88	-	-	+	+	115	YBR162C	563203	564570	-	upstream	-122	122	Overlapping	TOS1	852459
chrII	564692	565192	501	7.25	4.56	8.14	-3.58	0.0338	0.185	0	2	46.14	1	266.96	296.88	-	-	+	+	115	YBR162W-A	565231	565428	+	upstream	-539	39	NearestLocation	YSY6	852460
chrII	564692	565192	501	7.25	4.56	8.14	-3.58	0.0338	0.185	0	2	46.14	1	266.96	296.88	-	-	+	+	115	YBR163W	565723	567480	+	upstream	-1031	531	Overlapping	EXO5	852461
chrII	564692	565192	501	7.25	4.56	8.14	-3.58	0.0338	0.185	0	2	46.14	1	266.96	296.88	-	-	+	+	115	YBR164C	567875	568426	-	downstream	3734	2683	Overlapping	ARL1	852462
chrII	564692	565192	501	7.25	4.56	8.14	-3.58	0.0338	0.185	0	2	46.14	1	266.96	296.88	-	-	+	+	115	YBR165W	568852	569685	+	upstream	-4160	3660	Overlapping	UBS1	852463
chrII	564692	565192	501	7.25	4.56	8.14	-3.58	0.0338	0.185	0	2	46.14	1	266.96	296.88	-	-	+	+	115	YBR166C	569842	571200	-	downstream	6508	4650	Overlapping	TYR1	852464
chrXV	520766	521266	501	9.16	8.6	9.57	-0.96	0.0343	0.186	1	1	742.07	35	1154.83	360.86	+	-	+	-	116	YOR101W	515244	516173	+	downstream	5522	4593	Overlapping	RAS1	854268
chrXV	520766	521266	501	9.16	8.6	9.57	-0.96	0.0343	0.186	1	1	742.07	35	1154.83	360.86	+	-	+	-	116	YOR102W	516423	516773	+	downstream	4343	3993	Overlapping	NA	NA
chrXV	520766	521266	501	9.16	8.6	9.57	-0.96	0.0343	0.186	1	1	742.07	35	1154.83	360.86	+	-	+	-	116	YOR103C	516449	516841	-	upstream	-3925	3925	Overlapping	OST2	854270
chrXV	520766	521266	501	9.16	8.6	9.57	-0.96	0.0343	0.186	1	1	742.07	35	1154.83	360.86	+	-	+	-	116	YOR104W	517642	518521	+	downstream	3124	2245	Overlapping	PIN2	854271
chrXV	520766	521266	501	9.16	8.6	9.57	-0.96	0.0343	0.186	1	1	742.07	35	1154.83	360.86	+	-	+	-	116	YOR106W	519121	519972	+	downstream	1645	794	Overlapping	VAM3	854273
chrXV	520766	521266	501	9.16	8.6	9.57	-0.96	0.0343	0.186	1	1	742.07	35	1154.83	360.86	+	-	+	-	116	YOR107W	521353	522282	+	upstream	-587	87	NearestLocation	RGS2	854274
chrXV	520766	521266	501	9.16	8.6	9.57	-0.96	0.0343	0.186	1	1	742.07	35	1154.83	360.86	+	-	+	-	116	YOR108C-A	524605	524814	-	downstream	4048	3339	Overlapping	NA	NA
chrXV	520766	521266	501	9.16	8.6	9.57	-0.96	0.0343	0.186	1	1	742.07	35	1154.83	360.86	+	-	+	-	116	YOR108W	523027	524841	+	upstream	-2261	1761	Overlapping	LEU9	854275
chrXV	520766	521266	501	9.16	8.6	9.57	-0.96	0.0343	0.186	1	1	742.07	35	1154.83	360.86	+	-	+	-	116	YOR109W	525278	528601	+	upstream	-4512	4012	Overlapping	INP53	854276
chrV	342300	342800	501	8.12	5.71	8.97	-3.26	0.0356	0.191	0	2	103.81	1	507.48	497.35	-	-	+	+	117	YER089C	335696	337340	-	upstream	-4960	4960	Overlapping	PTC2	856823
chrV	342300	342800	501	8.12	5.71	8.97	-3.26	0.0356	0.191	0	2	103.81	1	507.48	497.35	-	-	+	+	117	YER090C-A	338322	338411	-	upstream	-3889	3889	Overlapping	NA	NA
chrV	342300	342800	501	8.12	5.71	8.97	-3.26	0.0356	0.191	0	2	103.81	1	507.48	497.35	-	-	+	+	117	YER090W	337949	339472	+	downstream	4351	2828	Overlapping	TRP2	856824
chrV	342300	342800	501	8.12	5.71	8.97	-3.26	0.0356	0.191	0	2	103.81	1	507.48	497.35	-	-	+	+	117	YER091C	339864	342167	-	upstream	-133	133	Overlapping	MET6	856825
chrV	342300	342800	501	8.12	5.71	8.97	-3.26	0.0356	0.191	0	2	103.81	1	507.48	497.35	-	-	+	+	117	YER091C-A	342390	342611	-	includeFeature	311	90	NearestLocation	NA	NA
chrV	342300	342800	501	8.12	5.71	8.97	-3.26	0.0356	0.191	0	2	103.81	1	507.48	497.35	-	-	+	+	117	YER092W	342855	343232	+	upstream	-555	55	Overlapping	IES5	856827
chrV	342300	342800	501	8.12	5.71	8.97	-3.26	0.0356	0.191	0	2	103.81	1	507.48	497.35	-	-	+	+	117	YER093C	343320	347612	-	downstream	5312	520	Overlapping	TSC11	856828
chrVII	1069172	1069672	501	9.2	8.48	9.67	-1.19	0.0359	0.191	1	2	558.47	158	1064.42	567.31	+	-	+	+	118	YGR286C	1063813	1064940	-	upstream	-4232	4232	Overlapping	BIO2	853203
chrVII	1069172	1069672	501	9.2	8.48	9.67	-1.19	0.0359	0.191	1	2	558.47	158	1064.42	567.31	+	-	+	+	118	YGR287C	1067222	1068991	-	upstream	-181	181	NearestLocation	IMA1	853204
chrVII	1069172	1069672	501	9.2	8.48	9.67	-1.19	0.0359	0.191	1	2	558.47	158	1064.42	567.31	+	-	+	+	118	YGR288W	1070293	1071714	+	upstream	-1121	621	Overlapping	MAL13	853205
chrVII	1069172	1069672	501	9.2	8.48	9.67	-1.19	0.0359	0.191	1	2	558.47	158	1064.42	567.31	+	-	+	+	118	YGR289C	1073963	1075813	-	downstream	6641	4291	Overlapping	MAL11	853207
chrVIII	236248	236748	501	8.99	8.28	9.46	-1.18	0.0361	0.191	1	2	594.04	29	1018.36	392.42	+	-	+	+	119	YHR067W	230970	231812	+	downstream	5278	4436	Overlapping	HTD2	856464
chrVIII	236248	236748	501	8.99	8.28	9.46	-1.18	0.0361	0.191	1	2	594.04	29	1018.36	392.42	+	-	+	+	119	YHR068W	232133	233296	+	downstream	4115	2952	Overlapping	DYS1	856465
chrVIII	236248	236748	501	8.99	8.28	9.46	-1.18	0.0361	0.191	1	2	594.04	29	1018.36	392.42	+	-	+	+	119	YHR069C	233579	234658	-	upstream	-1590	1590	Overlapping	RRP4	856466
chrVIII	236248	236748	501	8.99	8.28	9.46	-1.18	0.0361	0.191	1	2	594.04	29	1018.36	392.42	+	-	+	+	119	YHR069C-A	234874	235236	-	upstream	-1012	1012	Overlapping	NA	NA
chrVIII	236248	236748	501	8.99	8.28	9.46	-1.18	0.0361	0.191	1	2	594.04	29	1018.36	392.42	+	-	+	+	119	YHR070C-A	236102	236512	-	overlapStart	264	146	NearestLocation	NA	NA
chrVIII	236248	236748	501	8.99	8.28	9.46	-1.18	0.0361	0.191	1	2	594.04	29	1018.36	392.42	+	-	+	+	119	YHR070W	234881	236380	+	overlapEnd	1367	132	Overlapping	TRM5	856467
chrVIII	236248	236748	501	8.99	8.28	9.46	-1.18	0.0361	0.191	1	2	594.04	29	1018.36	392.42	+	-	+	+	119	YHR071C-A	238910	239230	-	downstream	2982	2162	Overlapping	NA	NA
chrVIII	236248	236748	501	8.99	8.28	9.46	-1.18	0.0361	0.191	1	2	594.04	29	1018.36	392.42	+	-	+	+	119	YHR071W	237004	237693	+	upstream	-756	256	Overlapping	PCL5	856468
chrVIII	236248	236748	501	8.99	8.28	9.46	-1.18	0.0361	0.191	1	2	594.04	29	1018.36	392.42	+	-	+	+	119	YHR072W	239098	241293	+	upstream	-2850	2350	Overlapping	ERG7	856470
chrVIII	236248	236748	501	8.99	8.28	9.46	-1.18	0.0361	0.191	1	2	594.04	29	1018.36	392.42	+	-	+	+	119	YHR072W-A	241664	241840	+	upstream	-5416	4916	Overlapping	NOP10	856471
chrXIV	419700	420200	501	8.89	8.02	9.43	-1.41	0.0369	0.194	1	1	463.31	56	1082.33	296.88	+	-	+	-	120	YNL104C	424895	426754	-	downstream	7054	4695	Overlapping	LEU4	855619
chrXIV	419700	420200	501	8.89	8.02	9.43	-1.41	0.0369	0.194	1	1	463.31	56	1082.33	296.88	+	-	+	-	120	YNL105W	424155	424583	+	upstream	-4455	3955	Overlapping	RRT16	NA
chrXIV	419700	420200	501	8.89	8.02	9.43	-1.41	0.0369	0.194	1	1	463.31	56	1082.33	296.88	+	-	+	-	120	YNL106C	420944	424495	-	downstream	4795	744	Overlapping	INP52	855618
chrXIV	419700	420200	501	8.89	8.02	9.43	-1.41	0.0369	0.194	1	1	463.31	56	1082.33	296.88	+	-	+	-	120	YNL107W	420098	420778	+	overlapStart	-398	102	NearestLocation	YAF9	855616
chrXIV	419700	420200	501	8.89	8.02	9.43	-1.41	0.0369	0.194	1	1	463.31	56	1082.33	296.88	+	-	+	-	120	YNL108C	419014	419826	-	overlapStart	126	126	NearestLocation	NA	855615
chrXIV	419700	420200	501	8.89	8.02	9.43	-1.41	0.0369	0.194	1	1	463.31	56	1082.33	296.88	+	-	+	-	120	YNL109W	418964	419509	+	downstream	736	191	Overlapping	NA	NA
chrXIV	419700	420200	501	8.89	8.02	9.43	-1.41	0.0369	0.194	1	1	463.31	56	1082.33	296.88	+	-	+	-	120	YNL110C	417826	418488	-	upstream	-1212	1212	Overlapping	NOP15	855613
chrXIV	419700	420200	501	8.89	8.02	9.43	-1.41	0.0369	0.194	1	1	463.31	56	1082.33	296.88	+	-	+	-	120	YNL111C	416940	417302	-	upstream	-2398	2398	Overlapping	CYB5	855612
chrXIV	419700	420200	501	8.89	8.02	9.43	-1.41	0.0369	0.194	1	1	463.31	56	1082.33	296.88	+	-	+	-	120	YNL112W	413639	416281	+	downstream	6061	3419	Overlapping	DBP2	855611
chrXII	636086	636586	501	9.24	8.68	9.64	-0.96	0.0375	0.194	1	2	770.9	47	1055.89	538.3	+	-	+	+	121	YLR247C	628684	633354	-	upstream	-2732	2732	Overlapping	IRC20	850949
chrXII	636086	636586	501	9.24	8.68	9.64	-0.96	0.0375	0.194	1	2	770.9	47	1055.89	538.3	+	-	+	+	121	YLR248W	634252	636084	+	downstream	1834	2	Overlapping	RCK2	850950
chrXII	636086	636586	501	9.24	8.68	9.64	-0.96	0.0375	0.194	1	2	770.9	47	1055.89	538.3	+	-	+	+	121	YLR249W	636780	639914	+	upstream	-694	194	NearestLocation	YEF3	850951
chrXII	636086	636586	501	9.24	8.68	9.64	-0.96	0.0375	0.194	1	2	770.9	47	1055.89	538.3	+	-	+	+	121	YLR250W	640317	641021	+	upstream	-4231	3731	Overlapping	SSP120	850952
chrXII	636086	636586	501	9.24	8.68	9.64	-0.96	0.0375	0.194	1	2	770.9	47	1055.89	538.3	+	-	+	+	121	YLR251W	641464	642262	+	upstream	-5378	4878	Overlapping	SYM1	850953
chrXI	614692	615192	501	9.88	9.06	10.4	-1.35	0.0377	0.194	1	2	1063.12	1	1938.65	767.79	+	-	+	+	122	YKR090W	608946	611066	+	downstream	5746	3626	Overlapping	PXL1	853965
chrXI	614692	615192	501	9.88	9.06	10.4	-1.35	0.0377	0.194	1	2	1063.12	1	1938.65	767.79	+	-	+	+	122	YKR091W	611525	612265	+	downstream	3167	2427	Overlapping	SRL3	853966
chrXI	614692	615192	501	9.88	9.06	10.4	-1.35	0.0377	0.194	1	2	1063.12	1	1938.65	767.79	+	-	+	+	122	YKR092C	612665	613885	-	upstream	-807	807	Overlapping	SRP40	853967
chrXI	614692	615192	501	9.88	9.06	10.4	-1.35	0.0377	0.194	1	2	1063.12	1	1938.65	767.79	+	-	+	+	122	YKR093W	615730	617535	+	upstream	-1038	538	NearestLocation	PTR2	853968
chrXI	614692	615192	501	9.88	9.06	10.4	-1.35	0.0377	0.194	1	2	1063.12	1	1938.65	767.79	+	-	+	+	122	YKR094C	617996	618750	-	downstream	4058	2804	Overlapping	RPL40B	853969
chrXI	614692	615192	501	9.88	9.06	10.4	-1.35	0.0377	0.194	1	2	1063.12	1	1938.65	767.79	+	-	+	+	122	YKR095W	619805	625432	+	upstream	-5113	4613	Overlapping	MLP1	853970
chrXII	-130	370	501	6.71	4.4	7.56	-3.15	0.038	0.194	0	2	41.33	1	173.99	203.04	-	-	+	+	123	YLL067C	585	4301	-	downstream	4431	215	Overlapping	NA	850659
chrXII	-130	370	501	6.71	4.4	7.56	-3.15	0.038	0.194	0	2	41.33	1	173.99	203.04	-	-	+	+	123	YLL067W-A	843	1325	+	upstream	-973	473	NearestLocation	NA	NA
chrII	135871	136371	501	9.21	7.98	9.86	-1.88	0.0386	0.194	1	2	505.6	1	1340.76	523.8	+	-	+	+	124	YBL041W	141247	141972	+	upstream	-5376	4876	Overlapping	PRE7	852239
chrII	135871	136371	501	9.21	7.98	9.86	-1.88	0.0386	0.194	1	2	505.6	1	1340.76	523.8	+	-	+	+	124	YBL042C	138341	140260	-	downstream	4389	1970	Overlapping	FUI1	852238
chrII	135871	136371	501	9.21	7.98	9.86	-1.88	0.0386	0.194	1	2	505.6	1	1340.76	523.8	+	-	+	+	124	YBL043W	136688	137461	+	upstream	-817	317	Overlapping	ECM13	852237
chrII	135871	136371	501	9.21	7.98	9.86	-1.88	0.0386	0.194	1	2	505.6	1	1340.76	523.8	+	-	+	+	124	YBL044W	135998	136366	+	includeFeature	-127	5	NearestLocation	NA	852236
chrII	135871	136371	501	9.21	7.98	9.86	-1.88	0.0386	0.194	1	2	505.6	1	1340.76	523.8	+	-	+	+	124	YBL045C	134143	135516	-	upstream	-355	355	Overlapping	COR1	852235
chrII	135871	136371	501	9.21	7.98	9.86	-1.88	0.0386	0.194	1	2	505.6	1	1340.76	523.8	+	-	+	+	124	YBL046W	132424	133749	+	downstream	3447	2122	Overlapping	PSY4	852234
chrII	135871	136371	501	9.21	7.98	9.86	-1.88	0.0386	0.194	1	2	505.6	1	1340.76	523.8	+	-	+	+	124	YBL047C	127895	132040	-	upstream	-3831	3831	Overlapping	EDE1	852233
chrXV	429792	430292	501	9.78	9.37	10.09	-0.72	0.0387	0.194	1	2	1102.53	222	1540.34	641.53	+	-	+	+	125	YOR051C	424846	426084	-	upstream	-3708	3708	Overlapping	ETT1	854216
chrXV	429792	430292	501	9.78	9.37	10.09	-0.72	0.0387	0.194	1	2	1102.53	222	1540.34	641.53	+	-	+	+	125	YOR052C	426772	427224	-	upstream	-2568	2568	Overlapping	TMC1	854217
chrXV	429792	430292	501	9.78	9.37	10.09	-0.72	0.0387	0.194	1	2	1102.53	222	1540.34	641.53	+	-	+	+	125	YOR053W	427817	428158	+	downstream	1975	1634	Overlapping	NA	NA
chrXV	429792	430292	501	9.78	9.37	10.09	-0.72	0.0387	0.194	1	2	1102.53	222	1540.34	641.53	+	-	+	+	125	YOR054C	427833	429857	-	overlapStart	65	65	NearestLocation	VHS3	854220
chrXV	429792	430292	501	9.78	9.37	10.09	-0.72	0.0387	0.194	1	2	1102.53	222	1540.34	641.53	+	-	+	+	125	YOR055W	429478	429912	+	overlapEnd	314	120	Overlapping	NA	NA
chrXV	429792	430292	501	9.78	9.37	10.09	-0.72	0.0387	0.194	1	2	1102.53	222	1540.34	641.53	+	-	+	+	125	YOR056C	430247	431626	-	overlapEnd	1834	45	Overlapping	NOB1	854221
chrXV	429792	430292	501	9.78	9.37	10.09	-0.72	0.0387	0.194	1	2	1102.53	222	1540.34	641.53	+	-	+	+	125	YOR057W	432186	433373	+	upstream	-2394	1894	Overlapping	SGT1	854222
chrXV	429792	430292	501	9.78	9.37	10.09	-0.72	0.0387	0.194	1	2	1102.53	222	1540.34	641.53	+	-	+	+	125	YOR058C	433688	436345	-	downstream	6553	3396	Overlapping	ASE1	854223
chrXIII	510816	511316	501	10.47	10.12	10.75	-0.63	0.0388	0.194	1	2	1792.69	437	2870.87	585.22	+	-	+	+	126	YMR119W	505333	507370	+	downstream	5483	3446	Overlapping	ASI1	855147
chrXIII	510816	511316	501	10.47	10.12	10.75	-0.63	0.0388	0.194	1	2	1792.69	437	2870.87	585.22	+	-	+	+	126	YMR120C	507502	509280	-	upstream	-1536	1536	Overlapping	ADE17	855149
chrXIII	510816	511316	501	10.47	10.12	10.75	-0.63	0.0388	0.194	1	2	1792.69	437	2870.87	585.22	+	-	+	+	126	YMR121C	509734	510348	-	upstream	-468	468	Overlapping	RPL15B	855150
chrXIII	510816	511316	501	10.47	10.12	10.75	-0.63	0.0388	0.194	1	2	1792.69	437	2870.87	585.22	+	-	+	+	126	YMR122C	510701	511075	-	overlapStart	259	115	NearestLocation	NA	NA
chrXIII	510816	511316	501	10.47	10.12	10.75	-0.63	0.0388	0.194	1	2	1792.69	437	2870.87	585.22	+	-	+	+	126	YMR122W-A	511315	511569	+	overlapStart	-499	1	NearestLocation	NA	855152
chrXIII	510816	511316	501	10.47	10.12	10.75	-0.63	0.0388	0.194	1	2	1792.69	437	2870.87	585.22	+	-	+	+	126	YMR123W	513593	513961	+	upstream	-2777	2277	Overlapping	PKR1	855153
chrXIII	510816	511316	501	10.47	10.12	10.75	-0.63	0.0388	0.194	1	2	1792.69	437	2870.87	585.22	+	-	+	+	126	YMR124W	514456	517287	+	upstream	-3640	3140	Overlapping	EPO1	855154
chrII	624902	625402	501	7.59	4.59	8.49	-3.9	0.0402	0.2	0	2	47.1	1	233.7	486.26	-	-	+	+	127	YBR199W	618909	620303	+	downstream	5993	4599	Overlapping	KTR4	852498
chrII	624902	625402	501	7.59	4.59	8.49	-3.9	0.0402	0.2	0	2	47.1	1	233.7	486.26	-	-	+	+	127	YBR200W	620872	622527	+	downstream	4030	2375	Overlapping	BEM1	852499
chrII	624902	625402	501	7.59	4.59	8.49	-3.9	0.0402	0.2	0	2	47.1	1	233.7	486.26	-	-	+	+	127	YBR200W-A	622983	623147	+	downstream	1919	1755	Overlapping	NA	1466449
chrII	624902	625402	501	7.59	4.59	8.49	-3.9	0.0402	0.2	0	2	47.1	1	233.7	486.26	-	-	+	+	127	YBR201C-A	624493	624696	-	upstream	-206	206	NearestLocation	NA	3799967
chrII	624902	625402	501	7.59	4.59	8.49	-3.9	0.0402	0.2	0	2	47.1	1	233.7	486.26	-	-	+	+	127	YBR201W	623576	624211	+	downstream	1326	691	Overlapping	DER1	852500
chrII	624902	625402	501	7.59	4.59	8.49	-3.9	0.0402	0.2	0	2	47.1	1	233.7	486.26	-	-	+	+	127	YBR202W	625772	628309	+	upstream	-870	370	Overlapping	MCM7	852501
chrII	624902	625402	501	7.59	4.59	8.49	-3.9	0.0402	0.2	0	2	47.1	1	233.7	486.26	-	-	+	+	127	YBR203W	629168	631942	+	upstream	-4266	3766	Overlapping	COS111	852502
chrXVI	776550	777050	501	9.48	8.94	9.86	-0.92	0.0407	0.2	1	2	791.09	193	1420.93	441.9	+	-	+	+	128	YPR119W	771653	773128	+	downstream	4897	3422	Overlapping	CLB2	856236
chrXVI	776550	777050	501	9.48	8.94	9.86	-0.92	0.0407	0.2	1	2	791.09	193	1420.93	441.9	+	-	+	+	128	YPR120C	773875	775182	-	upstream	-1368	1368	NearestLocation	CLB5	856237
chrXVI	776550	777050	501	9.48	8.94	9.86	-0.92	0.0407	0.2	1	2	791.09	193	1420.93	441.9	+	-	+	+	128	YPR121W	778583	780301	+	upstream	-2033	1533	Overlapping	THI22	856239
chrXVI	776550	777050	501	9.48	8.94	9.86	-0.92	0.0407	0.2	1	2	791.09	193	1420.93	441.9	+	-	+	+	128	YPR122W	782045	785671	+	upstream	-5495	4995	Overlapping	AXL1	856240
chrXIV	351943	352443	501	7.42	4.78	8.3	-3.53	0.041	0.2	0	2	53.83	1	369.31	261.9	-	-	+	+	129	YNL143C	356794	357186	-	downstream	5243	4351	Overlapping	NA	855579
chrXIV	351943	352443	501	7.42	4.78	8.3	-3.53	0.041	0.2	0	2	53.83	1	369.31	261.9	-	-	+	+	129	YNL144C	352820	355042	-	downstream	3099	377	Overlapping	NA	855578
chrXIV	351943	352443	501	7.42	4.78	8.3	-3.53	0.041	0.2	0	2	53.83	1	369.31	261.9	-	-	+	+	129	YNL144W-A	353061	353144	+	upstream	-1118	618	Overlapping	NA	NA
chrXIV	351943	352443	501	7.42	4.78	8.3	-3.53	0.041	0.2	0	2	53.83	1	369.31	261.9	-	-	+	+	129	YNL145W	352414	352530	+	overlapStart	-471	29	NearestLocation	MFA2	855577
chrXIV	351943	352443	501	7.42	4.78	8.3	-3.53	0.041	0.2	0	2	53.83	1	369.31	261.9	-	-	+	+	129	YNL146C-A	351386	351580	-	upstream	-363	363	Overlapping	NA	1466510
chrXIV	351943	352443	501	7.42	4.78	8.3	-3.53	0.041	0.2	0	2	53.83	1	369.31	261.9	-	-	+	+	129	YNL146W	351715	352017	+	overlapEnd	228	74	Overlapping	NA	855576
chrXIV	351943	352443	501	7.42	4.78	8.3	-3.53	0.041	0.2	0	2	53.83	1	369.31	261.9	-	-	+	+	129	YNL147W	350940	351383	+	downstream	1003	560	Overlapping	LSM7	855575
chrXIV	351943	352443	501	7.42	4.78	8.3	-3.53	0.041	0.2	0	2	53.83	1	369.31	261.9	-	-	+	+	129	YNL148C	349907	350671	-	upstream	-1272	1272	Overlapping	ALF1	855574
chrXIV	351943	352443	501	7.42	4.78	8.3	-3.53	0.041	0.2	0	2	53.83	1	369.31	261.9	-	-	+	+	129	YNL149C	349367	349756	-	upstream	-2187	2187	Overlapping	PGA2	855573
chrXIV	351943	352443	501	7.42	4.78	8.3	-3.53	0.041	0.2	0	2	53.83	1	369.31	261.9	-	-	+	+	129	YNL150W	349251	349658	+	downstream	2692	2285	Overlapping	NA	NA
chrXIV	351943	352443	501	7.42	4.78	8.3	-3.53	0.041	0.2	0	2	53.83	1	369.31	261.9	-	-	+	+	129	YNL151C	347766	348521	-	upstream	-3422	3422	Overlapping	RPC31	855571
chrXIV	351943	352443	501	7.42	4.78	8.3	-3.53	0.041	0.2	0	2	53.83	1	369.31	261.9	-	-	+	+	129	YNL152W	346313	347542	+	downstream	5630	4401	Overlapping	INN1	855570
chrIV	1489902	1490402	501	8.99	8.22	9.49	-1.28	0.0424	0.206	0	2	587.31	7	988.51	450.43	-	-	+	+	130	YDR522C	1483795	1485303	-	upstream	-4599	4599	Overlapping	SPS2	852134
chrIV	1489902	1490402	501	8.99	8.22	9.49	-1.28	0.0424	0.206	0	2	587.31	7	988.51	450.43	-	-	+	+	130	YDR523C	1485566	1487038	-	upstream	-2864	2864	Overlapping	SPS1	852135
chrIV	1489902	1490402	501	8.99	8.22	9.49	-1.28	0.0424	0.206	0	2	587.31	7	988.51	450.43	-	-	+	+	130	YDR524C	1487542	1488990	-	upstream	-912	912	Overlapping	AGE1	852136
chrIV	1489902	1490402	501	8.99	8.22	9.49	-1.28	0.0424	0.206	0	2	587.31	7	988.51	450.43	-	-	+	+	130	YDR524C-A	1489871	1489990	-	overlapStart	88	31	NearestLocation	NA	NA
chrIV	1489902	1490402	501	8.99	8.22	9.49	-1.28	0.0424	0.206	0	2	587.31	7	988.51	450.43	-	-	+	+	130	YDR524C-B	1489598	1489798	-	upstream	-104	104	Overlapping	NA	1466438
chrIV	1489902	1490402	501	8.99	8.22	9.49	-1.28	0.0424	0.206	0	2	587.31	7	988.51	450.43	-	-	+	+	130	YDR524W-C	1489403	1489492	+	downstream	499	410	Overlapping	NA	1466437
chrIV	1489902	1490402	501	8.99	8.22	9.49	-1.28	0.0424	0.206	0	2	587.31	7	988.51	450.43	-	-	+	+	130	YDR525W	1489905	1490234	+	includeFeature	-3	3	NearestLocation	API2	NA
chrIV	1489902	1490402	501	8.99	8.22	9.49	-1.28	0.0424	0.206	0	2	587.31	7	988.51	450.43	-	-	+	+	130	YDR525W-A	1490596	1490835	+	upstream	-694	194	Overlapping	SNA2	852138
chrIV	1489902	1490402	501	8.99	8.22	9.49	-1.28	0.0424	0.206	0	2	587.31	7	988.51	450.43	-	-	+	+	130	YDR526C	1491075	1491545	-	downstream	1643	673	Overlapping	NA	NA
chrIV	1489902	1490402	501	8.99	8.22	9.49	-1.28	0.0424	0.206	0	2	587.31	7	988.51	450.43	-	-	+	+	130	YDR527W	1491094	1492413	+	upstream	-1192	692	Overlapping	RBA50	852139
chrIV	1489902	1490402	501	8.99	8.22	9.49	-1.28	0.0424	0.206	0	2	587.31	7	988.51	450.43	-	-	+	+	130	YDR528W	1494586	1495857	+	upstream	-4684	4184	Overlapping	HLR1	852141
chrXVI	74893	75393	501	7.73	5.28	8.59	-3.3	0.0436	0.209	0	2	76.9	1	397.45	371.1	-	-	+	+	131	YPL248C	79711	82356	-	downstream	7463	4318	Overlapping	GAL4	855828
chrXVI	74893	75393	501	7.73	5.28	8.59	-3.3	0.0436	0.209	0	2	76.9	1	397.45	371.1	-	-	+	+	131	YPL249C	76669	79353	-	downstream	4460	1276	Overlapping	GYP5	855827
chrXVI	74893	75393	501	7.73	5.28	8.59	-3.3	0.0436	0.209	0	2	76.9	1	397.45	371.1	-	-	+	+	131	YPL249C-A	75699	76239	-	downstream	1346	306	Overlapping	RPL36B	855826
chrXVI	74893	75393	501	7.73	5.28	8.59	-3.3	0.0436	0.209	0	2	76.9	1	397.45	371.1	-	-	+	+	131	YPL250C	74309	74719	-	upstream	-174	174	NearestLocation	ATG41	855825
chrXVI	74893	75393	501	7.73	5.28	8.59	-3.3	0.0436	0.209	0	2	76.9	1	397.45	371.1	-	-	+	+	131	YPL250W-A	75702	75989	+	upstream	-809	309	Overlapping	NA	NA
chrXVI	74893	75393	501	7.73	5.28	8.59	-3.3	0.0436	0.209	0	2	76.9	1	397.45	371.1	-	-	+	+	131	YPL251W	73625	73927	+	downstream	1268	966	Overlapping	NA	NA
chrXVI	74893	75393	501	7.73	5.28	8.59	-3.3	0.0436	0.209	0	2	76.9	1	397.45	371.1	-	-	+	+	131	YPL252C	73363	73881	-	upstream	-1012	1012	Overlapping	YAH1	855824
chrXVI	74893	75393	501	7.73	5.28	8.59	-3.3	0.0436	0.209	0	2	76.9	1	397.45	371.1	-	-	+	+	131	YPL253C	71063	73006	-	upstream	-1887	1887	Overlapping	VIK1	855822
chrXVI	74893	75393	501	7.73	5.28	8.59	-3.3	0.0436	0.209	0	2	76.9	1	397.45	371.1	-	-	+	+	131	YPL254W	69485	70951	+	downstream	5408	3942	Overlapping	HFI1	855821
chrIV	488570	489070	501	8.17	9.05	5.51	3.54	0.0439	0.209	1	0	370.07	688	90.41	0.85	-	+	-	-	132	YDR018C	482670	483860	-	upstream	-4710	4710	Overlapping	NA	851581
chrIV	488570	489070	501	8.17	9.05	5.51	3.54	0.0439	0.209	1	0	370.07	688	90.41	0.85	-	+	-	-	132	YDR019C	484163	485365	-	upstream	-3205	3205	Overlapping	GCV1	851582
chrIV	488570	489070	501	8.17	9.05	5.51	3.54	0.0439	0.209	1	0	370.07	688	90.41	0.85	-	+	-	-	132	YDR020C	485746	486444	-	upstream	-2126	2126	Overlapping	DAS2	851583
chrIV	488570	489070	501	8.17	9.05	5.51	3.54	0.0439	0.209	1	0	370.07	688	90.41	0.85	-	+	-	-	132	YDR021W	486804	488003	+	downstream	1766	567	Overlapping	FAL1	851584
chrIV	488570	489070	501	8.17	9.05	5.51	3.54	0.0439	0.209	1	0	370.07	688	90.41	0.85	-	+	-	-	132	YDR022C	488072	488662	-	overlapStart	92	92	NearestLocation	ATG31	851585
chrIV	488570	489070	501	8.17	9.05	5.51	3.54	0.0439	0.209	1	0	370.07	688	90.41	0.85	-	+	-	-	132	YDR023W	489508	490896	+	upstream	-938	438	Overlapping	SES1	851587
chrIV	488570	489070	501	8.17	9.05	5.51	3.54	0.0439	0.209	1	0	370.07	688	90.41	0.85	-	+	-	-	132	YDR024W	491017	491502	+	upstream	-2447	1947	Overlapping	FYV1	NA
chrIV	488570	489070	501	8.17	9.05	5.51	3.54	0.0439	0.209	1	0	370.07	688	90.41	0.85	-	+	-	-	132	YDR025W	491515	492324	+	upstream	-2945	2445	Overlapping	RPS11A	851589
chrIV	488570	489070	501	8.17	9.05	5.51	3.54	0.0439	0.209	1	0	370.07	688	90.41	0.85	-	+	-	-	132	YDR026C	492556	494268	-	downstream	5698	3486	Overlapping	NSI1	851590
chrIV	722574	723074	501	9.89	9.53	10.18	-0.65	0.0442	0.209	1	2	1117.91	357	1615.4	702.1	+	-	+	+	133	YDR131C	716790	718460	-	upstream	-4114	4114	Overlapping	NA	851709
chrIV	722574	723074	501	9.89	9.53	10.18	-0.65	0.0442	0.209	1	2	1117.91	357	1615.4	702.1	+	-	+	+	133	YDR132C	718816	720303	-	upstream	-2271	2271	Overlapping	NA	851710
chrIV	722574	723074	501	9.89	9.53	10.18	-0.65	0.0442	0.209	1	2	1117.91	357	1615.4	702.1	+	-	+	+	133	YDR133C	720962	721297	-	upstream	-1277	1277	NearestLocation	NA	NA
chrIV	722574	723074	501	9.89	9.53	10.18	-0.65	0.0442	0.209	1	2	1117.91	357	1615.4	702.1	+	-	+	+	133	YDR135C	723004	727551	-	overlapEnd	4977	70	Overlapping	YCF1	851713
chrIV	722574	723074	501	9.89	9.53	10.18	-0.65	0.0442	0.209	1	2	1117.91	357	1615.4	702.1	+	-	+	+	133	YDR136C	727711	728283	-	downstream	5709	4637	Overlapping	VPS61	NA
chrV	191894	192394	501	9.02	8.41	9.45	-1.04	0.045	0.211	1	2	645.94	32	1033.72	361.71	+	-	+	+	134	YER016W	188277	189311	+	downstream	3617	2583	Overlapping	BIM1	856736
chrV	191894	192394	501	9.02	8.41	9.45	-1.04	0.045	0.211	1	2	645.94	32	1033.72	361.71	+	-	+	+	134	YER017C	189503	191788	-	upstream	-106	106	NearestLocation	AFG3	856737
chrV	191894	192394	501	9.02	8.41	9.45	-1.04	0.045	0.211	1	2	645.94	32	1033.72	361.71	+	-	+	+	134	YER018C	191959	192624	-	overlapEnd	730	65	Overlapping	SPC25	856738
chrV	191894	192394	501	9.02	8.41	9.45	-1.04	0.045	0.211	1	2	645.94	32	1033.72	361.71	+	-	+	+	134	YER019C-A	194273	194539	-	downstream	2645	1879	Overlapping	SBH2	856740
chrV	191894	192394	501	9.02	8.41	9.45	-1.04	0.045	0.211	1	2	645.94	32	1033.72	361.71	+	-	+	+	134	YER019W	192797	194230	+	upstream	-903	403	Overlapping	ISC1	856739
chrV	191894	192394	501	9.02	8.41	9.45	-1.04	0.045	0.211	1	2	645.94	32	1033.72	361.71	+	-	+	+	134	YER020W	195168	196517	+	upstream	-3274	2774	Overlapping	GPA2	856741
chrV	191894	192394	501	9.02	8.41	9.45	-1.04	0.045	0.211	1	2	645.94	32	1033.72	361.71	+	-	+	+	134	YER021W	196948	198519	+	upstream	-5054	4554	Overlapping	RPN3	856742
chrXIII	675002	675502	501	8.25	5.97	9.1	-3.13	0.0452	0.211	0	2	124	1	636.26	458.96	-	-	+	+	135	YMR204C	670063	671325	-	upstream	-3677	3677	Overlapping	INP1	855244
chrXIII	675002	675502	501	8.25	5.97	9.1	-3.13	0.0452	0.211	0	2	124	1	636.26	458.96	-	-	+	+	135	YMR205C	671887	674766	-	upstream	-236	236	NearestLocation	PFK2	855245
chrXIII	675002	675502	501	8.25	5.97	9.1	-3.13	0.0452	0.211	0	2	124	1	636.26	458.96	-	-	+	+	135	YMR206W	675896	676837	+	upstream	-894	394	Overlapping	NA	855246
chrXIII	675002	675502	501	8.25	5.97	9.1	-3.13	0.0452	0.211	0	2	124	1	636.26	458.96	-	-	+	+	135	YMR207C	677193	683564	-	downstream	8562	1691	Overlapping	HFA1	855247
chrIII	114082	114582	501	4.52	2.65	5.31	-2.66	0.0467	0.216	0	1	11.53	1	78.47	0.85	-	-	+	-	136	YCL001W	111916	112482	+	downstream	2166	1600	Overlapping	RER1	850354
chrIII	114082	114582	501	4.52	2.65	5.31	-2.66	0.0467	0.216	0	1	11.53	1	78.47	0.85	-	-	+	-	136	YCL001W-A	113080	113541	+	downstream	1002	541	Overlapping	NA	850355
chrIII	114082	114582	501	4.52	2.65	5.31	-2.66	0.0467	0.216	0	1	11.53	1	78.47	0.85	-	-	+	-	136	YCL001W-B	113770	114024	+	downstream	312	58	NearestLocation	NA	850356
chrIII	114082	114582	501	4.52	2.65	5.31	-2.66	0.0467	0.216	0	1	11.53	1	78.47	0.85	-	-	+	-	136	YCL002C	110808	111675	-	upstream	-2407	2407	Overlapping	NA	850353
chrIII	114082	114582	501	4.52	2.65	5.31	-2.66	0.0467	0.216	0	1	11.53	1	78.47	0.85	-	-	+	-	136	YCL004W	109105	110670	+	downstream	4977	3412	Overlapping	PGS1	850352
chrIII	114082	114582	501	4.52	2.65	5.31	-2.66	0.0467	0.216	0	1	11.53	1	78.47	0.85	-	-	+	-	136	YCR001W	115685	115999	+	upstream	-1603	1103	Overlapping	NA	NA
chrIII	114082	114582	501	4.52	2.65	5.31	-2.66	0.0467	0.216	0	1	11.53	1	78.47	0.85	-	-	+	-	136	YCR002C	117380	118348	-	downstream	4266	2798	Overlapping	CDC10	850358
chrIII	114082	114582	501	4.52	2.65	5.31	-2.66	0.0467	0.216	0	1	11.53	1	78.47	0.85	-	-	+	-	136	YCR003W	118620	119171	+	upstream	-4538	4038	Overlapping	MRPL32	850359
chrIII	114082	114582	501	4.52	2.65	5.31	-2.66	0.0467	0.216	0	1	11.53	1	78.47	0.85	-	-	+	-	136	YCR004C	119575	120318	-	downstream	6236	4993	Overlapping	YCP4	850360
chrXV	991152	991652	501	10.5	10.14	10.79	-0.65	0.0476	0.218	2	2	1758.08	498	2911.81	633.85	+	+	+	+	137	YOR347C	984942	986462	-	upstream	-4690	4690	Overlapping	PYK2	854529
chrXV	991152	991652	501	10.5	10.14	10.79	-0.65	0.0476	0.218	2	2	1758.08	498	2911.81	633.85	+	+	+	+	137	YOR348C	986899	988782	-	upstream	-2370	2370	Overlapping	PUT4	854530
chrXV	991152	991652	501	10.5	10.14	10.79	-0.65	0.0476	0.218	2	2	1758.08	498	2911.81	633.85	+	+	+	+	137	YOR349W	989789	992833	+	inside	1363	1181	NearestLocation	CIN1	854531
chrXV	991152	991652	501	10.5	10.14	10.79	-0.65	0.0476	0.218	2	2	1758.08	498	2911.81	633.85	+	+	+	+	137	YOR350C	992864	994855	-	downstream	3703	1212	Overlapping	MNE1	854532
chrXV	991152	991652	501	10.5	10.14	10.79	-0.65	0.0476	0.218	2	2	1758.08	498	2911.81	633.85	+	+	+	+	137	YOR351C	995018	996511	-	downstream	5359	3366	Overlapping	MEK1	854533
chrX	705267	705767	501	7.24	4.85	8.1	-3.25	0.0477	0.218	0	2	56.71	1	278.05	270.43	-	-	+	+	138	YJR143C	698326	700614	-	upstream	-4653	4653	Overlapping	PMT4	853608
chrX	705267	705767	501	7.24	4.85	8.1	-3.25	0.0477	0.218	0	2	56.71	1	278.05	270.43	-	-	+	+	138	YJR144W	700882	701691	+	downstream	4385	3576	Overlapping	MGM101	853609
chrX	705267	705767	501	7.24	4.85	8.1	-3.25	0.0477	0.218	0	2	56.71	1	278.05	270.43	-	-	+	+	138	YJR145C	702027	703068	-	upstream	-2199	2199	Overlapping	RPS4A	853610
chrX	705267	705767	501	7.24	4.85	8.1	-3.25	0.0477	0.218	0	2	56.71	1	278.05	270.43	-	-	+	+	138	YJR147W	703885	705272	+	overlapEnd	1382	5	Overlapping	HMS2	853612
chrX	705267	705767	501	7.24	4.85	8.1	-3.25	0.0477	0.218	0	2	56.71	1	278.05	270.43	-	-	+	+	138	YJR148W	705744	706874	+	overlapStart	-477	23	NearestLocation	BAT2	853613
chrX	705267	705767	501	7.24	4.85	8.1	-3.25	0.0477	0.218	0	2	56.71	1	278.05	270.43	-	-	+	+	138	YJR149W	707160	708374	+	upstream	-1893	1393	Overlapping	NA	853614
chrX	705267	705767	501	7.24	4.85	8.1	-3.25	0.0477	0.218	0	2	56.71	1	278.05	270.43	-	-	+	+	138	YJR150C	708811	709707	-	downstream	4440	3044	Overlapping	DAN1	853615
chrV	311315	311815	501	10.94	10.55	11.24	-0.69	0.0481	0.218	2	2	2310.79	690	4004.37	833.47	+	+	+	+	139	YER074W	306323	307196	+	downstream	4992	4119	Overlapping	RPS24A	856805
chrV	311315	311815	501	10.94	10.55	11.24	-0.69	0.0481	0.218	2	2	2310.79	690	4004.37	833.47	+	+	+	+	139	YER074W-A	307653	308123	+	downstream	3662	3192	Overlapping	YOS1	856806
chrV	311315	311815	501	10.94	10.55	11.24	-0.69	0.0481	0.218	2	2	2310.79	690	4004.37	833.47	+	+	+	+	139	YER075C	308413	311199	-	upstream	-116	116	NearestLocation	PTP3	856807
chrV	311315	311815	501	10.94	10.55	11.24	-0.69	0.0481	0.218	2	2	2310.79	690	4004.37	833.47	+	+	+	+	139	YER076C	312590	313498	-	downstream	2183	775	Overlapping	NA	856809
chrV	311315	311815	501	10.94	10.55	11.24	-0.69	0.0481	0.218	2	2	2310.79	690	4004.37	833.47	+	+	+	+	139	YER076W-A	313390	313737	+	upstream	-2075	1575	Overlapping	NA	NA
chrV	311315	311815	501	10.94	10.55	11.24	-0.69	0.0481	0.218	2	2	2310.79	690	4004.37	833.47	+	+	+	+	139	YER077C	314534	316600	-	downstream	5285	2719	Overlapping	MRX1	856810
chrV	311315	311815	501	10.94	10.55	11.24	-0.69	0.0481	0.218	2	2	2310.79	690	4004.37	833.47	+	+	+	+	139	YER078C	316807	318342	-	downstream	7027	4992	Overlapping	ICP55	856811
chrVII	989761	990261	501	9.14	7.86	9.8	-1.95	0.05	0.225	1	2	462.35	1	1143.74	643.23	+	-	+	+	140	YGR247W	984966	985685	+	downstream	4795	4076	Overlapping	CPD1	853162
chrVII	989761	990261	501	9.14	7.86	9.8	-1.95	0.05	0.225	1	2	462.35	1	1143.74	643.23	+	-	+	+	140	YGR248W	985972	986739	+	downstream	3789	3022	Overlapping	SOL4	853163
chrVII	989761	990261	501	9.14	7.86	9.8	-1.95	0.05	0.225	1	2	462.35	1	1143.74	643.23	+	-	+	+	140	YGR249W	988049	989419	+	downstream	1712	342	NearestLocation	MGA1	853164
chrVII	989761	990261	501	9.14	7.86	9.8	-1.95	0.05	0.225	1	2	462.35	1	1143.74	643.23	+	-	+	+	140	YGR250C	991176	993521	-	downstream	3760	915	Overlapping	RIE1	853165
chrV	241925	242425	501	8.42	6.43	9.23	-2.8	0.051	0.228	0	2	171.1	1	741.17	459.82	-	-	+	+	141	YER043C	235770	237119	-	upstream	-4806	4806	Overlapping	SAH1	856766
chrV	241925	242425	501	8.42	6.43	9.23	-2.8	0.051	0.228	0	2	171.1	1	741.17	459.82	-	-	+	+	141	YER044C	237570	238016	-	upstream	-3909	3909	Overlapping	ERG28	856767
chrV	241925	242425	501	8.42	6.43	9.23	-2.8	0.051	0.228	0	2	171.1	1	741.17	459.82	-	-	+	+	141	YER044C-A	238460	239774	-	upstream	-2151	2151	Overlapping	MEI4	856768
chrV	241925	242425	501	8.42	6.43	9.23	-2.8	0.051	0.228	0	2	171.1	1	741.17	459.82	-	-	+	+	141	YER045C	240032	241501	-	upstream	-424	424	NearestLocation	ACA1	856769
chrV	241925	242425	501	8.42	6.43	9.23	-2.8	0.051	0.228	0	2	171.1	1	741.17	459.82	-	-	+	+	141	YER046W	243180	243611	+	upstream	-1255	755	Overlapping	SPO73	856770
chrV	241925	242425	501	8.42	6.43	9.23	-2.8	0.051	0.228	0	2	171.1	1	741.17	459.82	-	-	+	+	141	YER046W-A	243700	244029	+	upstream	-1775	1275	Overlapping	NA	NA
chrV	241925	242425	501	8.42	6.43	9.23	-2.8	0.051	0.228	0	2	171.1	1	741.17	459.82	-	-	+	+	141	YER047C	243810	246503	-	downstream	4578	1385	Overlapping	SAP1	856771
chrV	241925	242425	501	8.42	6.43	9.23	-2.8	0.051	0.228	0	2	171.1	1	741.17	459.82	-	-	+	+	141	YER048C	246982	248157	-	downstream	6232	4557	Overlapping	CAJ1	856772
chrIII	122290	122790	501	8.32	6.34	9.12	-2.78	0.0513	0.228	0	2	161.49	1	584.24	532.33	-	-	+	+	142	YCR002C	117380	118348	-	upstream	-3942	3942	Overlapping	CDC10	850358
chrIII	122290	122790	501	8.32	6.34	9.12	-2.78	0.0513	0.228	0	2	161.49	1	584.24	532.33	-	-	+	+	142	YCR003W	118620	119171	+	downstream	3670	3119	Overlapping	MRPL32	850359
chrIII	122290	122790	501	8.32	6.34	9.12	-2.78	0.0513	0.228	0	2	161.49	1	584.24	532.33	-	-	+	+	142	YCR004C	119575	120318	-	upstream	-1972	1972	Overlapping	YCP4	850360
chrIII	122290	122790	501	8.32	6.34	9.12	-2.78	0.0513	0.228	0	2	161.49	1	584.24	532.33	-	-	+	+	142	YCR005C	120946	122328	-	overlapStart	38	38	NearestLocation	CIT2	850361
chrIII	122290	122790	501	8.32	6.34	9.12	-2.78	0.0513	0.228	0	2	161.49	1	584.24	532.33	-	-	+	+	142	YCR006C	122530	123003	-	overlapEnd	713	213	Overlapping	NA	NA
chrIII	122290	122790	501	8.32	6.34	9.12	-2.78	0.0513	0.228	0	2	161.49	1	584.24	532.33	-	-	+	+	142	YCR007C	126011	126730	-	downstream	4440	3221	Overlapping	NA	850364
chrIII	29039	29539	501	7.33	4.87	8.19	-3.32	0.0521	0.229	0	2	57.67	1	267.81	318.2	-	-	+	+	143	YCL052C	34143	35393	-	downstream	6354	4604	Overlapping	PBN1	850305
chrIII	29039	29539	501	7.33	4.87	8.19	-3.32	0.0521	0.229	0	2	57.67	1	267.81	318.2	-	-	+	+	143	YCL054W	31449	33974	+	upstream	-2410	1910	Overlapping	SPB1	850304
chrIII	29039	29539	501	7.33	4.87	8.19	-3.32	0.0521	0.229	0	2	57.67	1	267.81	318.2	-	-	+	+	143	YCL055W	27929	28936	+	downstream	1110	103	NearestLocation	KAR4	850303
chrIII	29039	29539	501	7.33	4.87	8.19	-3.32	0.0521	0.229	0	2	57.67	1	267.81	318.2	-	-	+	+	143	YCL056C	26925	27359	-	upstream	-1680	1680	Overlapping	PEX34	850302
chrIII	29039	29539	501	7.33	4.87	8.19	-3.32	0.0521	0.229	0	2	57.67	1	267.81	318.2	-	-	+	+	143	YCL057C-A	24032	24325	-	upstream	-4714	4714	Overlapping	MIC10	850300
chrIII	29039	29539	501	7.33	4.87	8.19	-3.32	0.0521	0.229	0	2	57.67	1	267.81	318.2	-	-	+	+	143	YCL057W	24768	26906	+	downstream	4271	2133	Overlapping	PRD1	850301
chrI	20546	21046	501	9.74	8.98	10.23	-1.25	0.0537	0.234	1	2	1007.36	1	1711.77	692.71	+	-	+	+	144	YAL063C	24000	27968	-	downstream	7422	2954	Overlapping	FLO9	851236
chrI	20546	21046	501	9.74	8.98	10.23	-1.25	0.0537	0.234	1	2	1007.36	1	1711.77	692.71	+	-	+	+	144	YAL063C-A	22395	22685	-	downstream	2139	1349	Overlapping	NA	1466427
chrI	20546	21046	501	9.74	8.98	10.23	-1.25	0.0537	0.234	1	2	1007.36	1	1711.77	692.71	+	-	+	+	144	YAL064W	21566	21850	+	upstream	-1020	520	NearestLocation	NA	851235
chrII	341037	341537	501	9.64	9.28	9.93	-0.66	0.0544	0.234	1	2	1064.08	178	1486.61	470.06	+	-	+	+	145	YBR049C	334386	336818	-	upstream	-4219	4219	Overlapping	REB1	852338
chrII	341037	341537	501	9.64	9.28	9.93	-0.66	0.0544	0.234	1	2	1064.08	178	1486.61	470.06	+	-	+	+	145	YBR050C	337183	338199	-	upstream	-2838	2838	Overlapping	REG2	852340
chrII	341037	341537	501	9.64	9.28	9.93	-0.66	0.0544	0.234	1	2	1064.08	178	1486.61	470.06	+	-	+	+	145	YBR051W	337988	338338	+	downstream	3049	2699	Overlapping	NA	NA
chrII	341037	341537	501	9.64	9.28	9.93	-0.66	0.0544	0.234	1	2	1064.08	178	1486.61	470.06	+	-	+	+	145	YBR052C	338720	339352	-	upstream	-1685	1685	Overlapping	RFS1	852341
chrII	341037	341537	501	9.64	9.28	9.93	-0.66	0.0544	0.234	1	2	1064.08	178	1486.61	470.06	+	-	+	+	145	YBR053C	339675	340751	-	upstream	-286	286	NearestLocation	NA	852342
chrII	341037	341537	501	9.64	9.28	9.93	-0.66	0.0544	0.234	1	2	1064.08	178	1486.61	470.06	+	-	+	+	145	YBR054W	343101	344135	+	upstream	-2064	1564	Overlapping	YRO2	852343
chrII	341037	341537	501	9.64	9.28	9.93	-0.66	0.0544	0.234	1	2	1064.08	178	1486.61	470.06	+	-	+	+	145	YBR055C	344602	347301	-	downstream	6264	3065	Overlapping	PRP6	852344
chrX	436002	436502	501	6.7	4.97	7.46	-2.5	0.0545	0.234	0	1	61.52	1	332.63	20.47	-	-	+	-	146	YJL001W	435163	435926	+	downstream	839	76	Overlapping	PRE3	853456
chrX	436002	436502	501	6.7	4.97	7.46	-2.5	0.0545	0.234	0	1	61.52	1	332.63	20.47	-	-	+	-	146	YJL002C	433221	434651	-	upstream	-1351	1351	Overlapping	OST1	853455
chrX	436002	436502	501	6.7	4.97	7.46	-2.5	0.0545	0.234	0	1	61.52	1	332.63	20.47	-	-	+	-	146	YJL003W	432644	433000	+	downstream	3358	3002	Overlapping	COX16	853454
chrX	436002	436502	501	6.7	4.97	7.46	-2.5	0.0545	0.234	0	1	61.52	1	332.63	20.47	-	-	+	-	146	YJL004C	431589	432200	-	upstream	-3802	3802	Overlapping	SYS1	853453
chrX	436002	436502	501	6.7	4.97	7.46	-2.5	0.0545	0.234	0	1	61.52	1	332.63	20.47	-	-	+	-	146	YJL005W	425157	431237	+	downstream	10845	4765	Overlapping	CYR1	853452
chrX	436002	436502	501	6.7	4.97	7.46	-2.5	0.0545	0.234	0	1	61.52	1	332.63	20.47	-	-	+	-	146	YJR001W	436802	438610	+	upstream	-800	300	NearestLocation	AVT1	853457
chrX	436002	436502	501	6.7	4.97	7.46	-2.5	0.0545	0.234	0	1	61.52	1	332.63	20.47	-	-	+	-	146	YJR002W	438865	440646	+	upstream	-2863	2363	Overlapping	MPP10	853458
chrX	436002	436502	501	6.7	4.97	7.46	-2.5	0.0545	0.234	0	1	61.52	1	332.63	20.47	-	-	+	-	146	YJR003C	440994	442553	-	downstream	6551	4492	Overlapping	MRX12	853459
chrXIII	797895	798395	501	7.76	5.5	8.6	-3.1	0.0547	0.234	0	2	89.39	1	408.54	366.83	-	-	+	+	147	YMR261C	790205	793369	-	upstream	-4526	4526	Overlapping	TPS3	855303
chrXIII	797895	798395	501	7.76	5.5	8.6	-3.1	0.0547	0.234	0	2	89.39	1	408.54	366.83	-	-	+	+	147	YMR262W	793726	794667	+	downstream	4169	3228	Overlapping	NA	855304
chrXIII	797895	798395	501	7.76	5.5	8.6	-3.1	0.0547	0.234	0	2	89.39	1	408.54	366.83	-	-	+	+	147	YMR263W	794919	795524	+	downstream	2976	2371	Overlapping	SAP30	855305
chrXIII	797895	798395	501	7.76	5.5	8.6	-3.1	0.0547	0.234	0	2	89.39	1	408.54	366.83	-	-	+	+	147	YMR264W	795805	796416	+	downstream	2090	1479	Overlapping	CUE1	855306
chrXIII	797895	798395	501	7.76	5.5	8.6	-3.1	0.0547	0.234	0	2	89.39	1	408.54	366.83	-	-	+	+	147	YMR265C	796540	797925	-	overlapStart	30	30	NearestLocation	NA	855307
chrXIII	797895	798395	501	7.76	5.5	8.6	-3.1	0.0547	0.234	0	2	89.39	1	408.54	366.83	-	-	+	+	147	YMR266W	798518	801379	+	upstream	-623	123	Overlapping	RSN1	855308
chrXIII	797895	798395	501	7.76	5.5	8.6	-3.1	0.0547	0.234	0	2	89.39	1	408.54	366.83	-	-	+	+	147	YMR267W	801772	802704	+	upstream	-3877	3377	Overlapping	PPA2	855309
chrXIII	797895	798395	501	7.76	5.5	8.6	-3.1	0.0547	0.234	0	2	89.39	1	408.54	366.83	-	-	+	+	147	YMR268C	802888	804222	-	downstream	6327	4493	Overlapping	PRP24	855310
chrXI	67889	68389	501	10.64	10.31	10.9	-0.59	0.0553	0.235	1	2	2008	533	3148.91	673.94	+	-	+	+	148	YKL197C	70734	73865	-	downstream	5976	2345	Overlapping	PEX1	853636
chrXI	67889	68389	501	10.64	10.31	10.9	-0.59	0.0553	0.235	1	2	2008	533	3148.91	673.94	+	-	+	+	148	YKL198C	68232	70220	-	overlapEnd	2331	157	Overlapping	PTK1	853635
chrXI	67889	68389	501	10.64	10.31	10.9	-0.59	0.0553	0.235	1	2	2008	533	3148.91	673.94	+	-	+	+	148	YKL201C	63930	67466	-	upstream	-423	423	NearestLocation	MNN4	853634
chrXI	67889	68389	501	10.64	10.31	10.9	-0.59	0.0553	0.235	1	2	2008	533	3148.91	673.94	+	-	+	+	148	YKL202W	63821	64402	+	downstream	4068	3487	Overlapping	NA	NA
chrXI	67889	68389	501	10.64	10.31	10.9	-0.59	0.0553	0.235	1	2	2008	533	3148.91	673.94	+	-	+	+	148	YKL203C	55935	63359	-	upstream	-4530	4530	Overlapping	TOR2	853632
chrX	195381	195881	501	9.25	8.79	9.61	-0.82	0.0555	0.235	1	2	810.31	72	1100.24	457.26	+	-	+	+	149	YJL113W	198678	203325	+	upstream	-3297	2797	Overlapping	NA	853330
chrX	195381	195881	501	9.25	8.79	9.61	-0.82	0.0555	0.235	1	2	810.31	72	1100.24	457.26	+	-	+	+	149	YJL114W	197915	198595	+	upstream	-2534	2034	Overlapping	NA	853329
chrX	195381	195881	501	9.25	8.79	9.61	-0.82	0.0555	0.235	1	2	810.31	72	1100.24	457.26	+	-	+	+	149	YJL115W	196287	197126	+	upstream	-906	406	NearestLocation	ASF1	853327
chrX	195381	195881	501	9.25	8.79	9.61	-0.82	0.0555	0.235	1	2	810.31	72	1100.24	457.26	+	-	+	+	149	YJL116C	193860	194873	-	upstream	-508	508	Overlapping	NCA3	853326
chrX	195381	195881	501	9.25	8.79	9.61	-0.82	0.0555	0.235	1	2	810.31	72	1100.24	457.26	+	-	+	+	149	YJL117W	192531	193466	+	downstream	2850	1915	Overlapping	PHO86	853325
chrX	195381	195881	501	9.25	8.79	9.61	-0.82	0.0555	0.235	1	2	810.31	72	1100.24	457.26	+	-	+	+	149	YJL118W	191639	192298	+	downstream	3742	3083	Overlapping	NA	853323
chrX	195381	195881	501	9.25	8.79	9.61	-0.82	0.0555	0.235	1	2	810.31	72	1100.24	457.26	+	-	+	+	149	YJL119C	191572	191895	-	upstream	-3486	3486	Overlapping	NA	NA
chrX	195381	195881	501	9.25	8.79	9.61	-0.82	0.0555	0.235	1	2	810.31	72	1100.24	457.26	+	-	+	+	149	YJL120W	191022	191345	+	downstream	4359	4036	Overlapping	NA	NA
chrX	195381	195881	501	9.25	8.79	9.61	-0.82	0.0555	0.235	1	2	810.31	72	1100.24	457.26	+	-	+	+	149	YJL121C	190374	191090	-	upstream	-4291	4291	Overlapping	RPE1	853322
chrV	152641	153141	501	8.95	7.82	9.58	-1.76	0.0565	0.237	1	2	449.85	1	956.1	574.13	+	-	+	+	150	YEL001C	150301	150978	-	upstream	-1663	1663	Overlapping	IRC22	856717
chrV	152641	153141	501	8.95	7.82	9.58	-1.76	0.0565	0.237	1	2	449.85	1	956.1	574.13	+	-	+	+	150	YEL002C	148722	150014	-	upstream	-2627	2627	Overlapping	WBP1	856716
chrV	152641	153141	501	8.95	7.82	9.58	-1.76	0.0565	0.237	1	2	449.85	1	956.1	574.13	+	-	+	+	150	YEL003W	148176	148599	+	downstream	4465	4042	Overlapping	GIM4	856715
chrV	152641	153141	501	8.95	7.82	9.58	-1.76	0.0565	0.237	1	2	449.85	1	956.1	574.13	+	-	+	+	150	YEL004W	146951	147979	+	downstream	5690	4662	Overlapping	YEA4	856714
chrV	152641	153141	501	8.95	7.82	9.58	-1.76	0.0565	0.237	1	2	449.85	1	956.1	574.13	+	-	+	+	150	YER001W	153520	155808	+	upstream	-879	379	NearestLocation	MNN1	856718
chrV	152641	153141	501	8.95	7.82	9.58	-1.76	0.0565	0.237	1	2	449.85	1	956.1	574.13	+	-	+	+	150	YER002W	156803	157498	+	upstream	-4162	3662	Overlapping	NOP16	856719
chrV	152641	153141	501	8.95	7.82	9.58	-1.76	0.0565	0.237	1	2	449.85	1	956.1	574.13	+	-	+	+	150	YER003C	157736	159118	-	downstream	6477	4595	Overlapping	PMI40	856720
chrXI	428731	429231	501	9.54	8.74	10.05	-1.31	0.0577	0.24	1	2	851.65	1	1566.78	549.39	+	-	+	+	151	YKL005C	433093	434877	-	downstream	6146	3862	Overlapping	BYE1	853865
chrXI	428731	429231	501	9.54	8.74	10.05	-1.31	0.0577	0.24	1	2	851.65	1	1566.78	549.39	+	-	+	+	151	YKL006C-A	430198	430632	-	downstream	1901	967	Overlapping	SFT1	853863
chrXI	428731	429231	501	9.54	8.74	10.05	-1.31	0.0577	0.24	1	2	851.65	1	1566.78	549.39	+	-	+	+	151	YKL006W	431906	432720	+	upstream	-3175	2675	Overlapping	RPL14A	853864
chrXI	428731	429231	501	9.54	8.74	10.05	-1.31	0.0577	0.24	1	2	851.65	1	1566.78	549.39	+	-	+	+	151	YKL007W	429302	430108	+	upstream	-571	71	NearestLocation	CAP1	853862
chrXI	428731	429231	501	9.54	8.74	10.05	-1.31	0.0577	0.24	1	2	851.65	1	1566.78	549.39	+	-	+	+	151	YKL008C	427295	428551	-	upstream	-180	180	Overlapping	LAC1	853861
chrXI	428731	429231	501	9.54	8.74	10.05	-1.31	0.0577	0.24	1	2	851.65	1	1566.78	549.39	+	-	+	+	151	YKL009W	426242	426952	+	downstream	2489	1779	Overlapping	MRT4	853860
chrXI	428731	429231	501	9.54	8.74	10.05	-1.31	0.0577	0.24	1	2	851.65	1	1566.78	549.39	+	-	+	+	151	YKL010C	421424	425875	-	upstream	-2856	2856	Overlapping	UFD4	853859
chrIX	394669	395169	501	8.93	7.8	9.56	-1.76	0.0579	0.24	1	1	445.05	1	1250.35	257.63	+	-	+	-	152	YIR019C	389572	393675	-	upstream	-994	994	Overlapping	FLO11	854836
chrIX	394669	395169	501	8.93	7.8	9.56	-1.76	0.0579	0.24	1	1	445.05	1	1250.35	257.63	+	-	+	-	152	YIR020C	394255	394557	-	upstream	-112	112	Overlapping	NA	854837
chrIX	394669	395169	501	8.93	7.8	9.56	-1.76	0.0579	0.24	1	1	445.05	1	1250.35	257.63	+	-	+	-	152	YIR020C-B	397215	397949	-	downstream	3280	2046	Overlapping	NA	NA
chrIX	394669	395169	501	8.93	7.8	9.56	-1.76	0.0579	0.24	1	1	445.05	1	1250.35	257.63	+	-	+	-	152	YIR020W-A	394917	395159	+	includeFeature	-248	10	NearestLocation	NA	NA
chrIX	394669	395169	501	8.93	7.8	9.56	-1.76	0.0579	0.24	1	1	445.05	1	1250.35	257.63	+	-	+	-	152	YIR021W	397294	398385	+	upstream	-2625	2125	Overlapping	MRS1	854839
chrIX	394669	395169	501	8.93	7.8	9.56	-1.76	0.0579	0.24	1	1	445.05	1	1250.35	257.63	+	-	+	-	152	YIR021W-A	398514	398726	+	upstream	-3845	3345	Overlapping	NA	1466495
chrIX	394669	395169	501	8.93	7.8	9.56	-1.76	0.0579	0.24	1	1	445.05	1	1250.35	257.63	+	-	+	-	152	YIR022W	398733	399236	+	upstream	-4064	3564	Overlapping	SEC11	854840
chrIX	394669	395169	501	8.93	7.8	9.56	-1.76	0.0579	0.24	1	1	445.05	1	1250.35	257.63	+	-	+	-	152	YIR023W	399777	402689	+	upstream	-5108	4608	Overlapping	DAL81	854841
chrV	77556	78056	501	8.19	6.06	9.01	-2.95	0.0591	0.243	0	2	132.65	1	620.91	410.34	-	-	+	+	153	YEL036C	83050	84552	-	downstream	6996	4994	Overlapping	ANP1	856675
chrV	77556	78056	501	8.19	6.06	9.01	-2.95	0.0591	0.243	0	2	132.65	1	620.91	410.34	-	-	+	+	153	YEL037C	81407	82603	-	downstream	5047	3351	Overlapping	RAD23	856674
chrV	77556	78056	501	8.19	6.06	9.01	-2.95	0.0591	0.243	0	2	132.65	1	620.91	410.34	-	-	+	+	153	YEL038W	80462	81145	+	upstream	-2906	2406	Overlapping	UTR4	856673
chrV	77556	78056	501	8.19	6.06	9.01	-2.95	0.0591	0.243	0	2	132.65	1	620.91	410.34	-	-	+	+	153	YEL039C	79636	79977	-	downstream	2421	1580	Overlapping	CYC7	856672
chrV	77556	78056	501	8.19	6.06	9.01	-2.95	0.0591	0.243	0	2	132.65	1	620.91	410.34	-	-	+	+	153	YEL040W	78053	79456	+	overlapStart	-497	3	NearestLocation	UTR2	856671
chrV	77556	78056	501	8.19	6.06	9.01	-2.95	0.0591	0.243	0	2	132.65	1	620.91	410.34	-	-	+	+	153	YEL041W	75944	77431	+	downstream	1612	125	Overlapping	YEF1	856670
chrV	77556	78056	501	8.19	6.06	9.01	-2.95	0.0591	0.243	0	2	132.65	1	620.91	410.34	-	-	+	+	153	YEL042W	73771	75327	+	downstream	3785	2229	Overlapping	GDA1	856669
chrV	77556	78056	501	8.19	6.06	9.01	-2.95	0.0591	0.243	0	2	132.65	1	620.91	410.34	-	-	+	+	153	YEL043W	70478	73348	+	downstream	7078	4208	Overlapping	NA	856668
chrX	173147	173647	501	8.17	6.09	8.99	-2.89	0.0604	0.247	0	2	135.53	1	639.68	375.36	-	-	+	+	154	YJL128C	178097	180103	-	downstream	6956	4450	Overlapping	PBS2	853313
chrX	173147	173647	501	8.17	6.09	8.99	-2.89	0.0604	0.247	0	2	135.53	1	639.68	375.36	-	-	+	+	154	YJL129C	173599	177306	-	overlapEnd	4159	48	Overlapping	TRK1	853312
chrX	173147	173647	501	8.17	6.09	8.99	-2.89	0.0604	0.247	0	2	135.53	1	639.68	375.36	-	-	+	+	154	YJL130C	165723	172367	-	upstream	-780	780	NearestLocation	URA2	853311
chrXIII	661687	662187	501	8.93	7.86	9.54	-1.68	0.0615	0.25	0	2	463.31	1	968.04	522.95	-	-	+	+	155	YMR196W	655076	658342	+	downstream	6611	3345	Overlapping	NA	855236
chrXIII	661687	662187	501	8.93	7.86	9.54	-1.68	0.0615	0.25	0	2	463.31	1	968.04	522.95	-	-	+	+	155	YMR197C	658545	659198	-	upstream	-2489	2489	Overlapping	VTI1	855237
chrXIII	661687	662187	501	8.93	7.86	9.54	-1.68	0.0615	0.25	0	2	463.31	1	968.04	522.95	-	-	+	+	155	YMR198W	659745	661529	+	downstream	1942	158	Overlapping	CIK1	855238
chrXIII	661687	662187	501	8.93	7.86	9.54	-1.68	0.0615	0.25	0	2	463.31	1	968.04	522.95	-	-	+	+	155	YMR199W	662644	664284	+	upstream	-957	457	NearestLocation	CLN1	855239
chrXIII	661687	662187	501	8.93	7.86	9.54	-1.68	0.0615	0.25	0	2	463.31	1	968.04	522.95	-	-	+	+	155	YMR200W	664752	665522	+	upstream	-3065	2565	Overlapping	ROT1	855240
chrXIII	661687	662187	501	8.93	7.86	9.54	-1.68	0.0615	0.25	0	2	463.31	1	968.04	522.95	-	-	+	+	155	YMR201C	665845	667044	-	downstream	5357	3658	Overlapping	RAD14	855241
chrXVI	585681	586181	501	11.3	10.96	11.58	-0.62	0.0645	0.261	2	2	2958.65	1019	4882.01	1246.37	+	+	+	+	156	YPR010C	577585	581196	-	upstream	-4485	4485	Overlapping	RPA135	856119
chrXVI	585681	586181	501	11.3	10.96	11.58	-0.62	0.0645	0.261	2	2	2958.65	1019	4882.01	1246.37	+	+	+	+	156	YPR010C-A	582373	582734	-	upstream	-2947	2947	Overlapping	NA	5142379
chrXVI	585681	586181	501	11.3	10.96	11.58	-0.62	0.0645	0.261	2	2	2958.65	1019	4882.01	1246.37	+	+	+	+	156	YPR011C	583062	584042	-	upstream	-1639	1639	Overlapping	NA	856121
chrXVI	585681	586181	501	11.3	10.96	11.58	-0.62	0.0645	0.261	2	2	2958.65	1019	4882.01	1246.37	+	+	+	+	156	YPR012W	584309	584563	+	downstream	1372	1118	Overlapping	NA	NA
chrXVI	585681	586181	501	11.3	10.96	11.58	-0.62	0.0645	0.261	2	2	2958.65	1019	4882.01	1246.37	+	+	+	+	156	YPR013C	584632	585585	-	upstream	-96	96	NearestLocation	CMR3	856123
chrXVI	585681	586181	501	11.3	10.96	11.58	-0.62	0.0645	0.261	2	2	2958.65	1019	4882.01	1246.37	+	+	+	+	156	YPR014C	587189	587518	-	downstream	1837	1008	Overlapping	NA	NA
chrXVI	585681	586181	501	11.3	10.96	11.58	-0.62	0.0645	0.261	2	2	2958.65	1019	4882.01	1246.37	+	+	+	+	156	YPR015C	590283	591026	-	downstream	5345	4102	Overlapping	NA	856125
chrXIV	500820	501320	501	8.78	8.08	9.25	-1.17	0.065	0.261	2	2	534.44	7	942.46	273.84	+	+	+	+	157	YNL064C	505868	507097	-	downstream	6277	4548	Overlapping	YDJ1	855661
chrXIV	500820	501320	501	8.78	8.08	9.25	-1.17	0.065	0.261	2	2	534.44	7	942.46	273.84	+	+	+	+	157	YNL065W	503724	505484	+	upstream	-2904	2404	Overlapping	AQR1	855660
chrXIV	500820	501320	501	8.78	8.08	9.25	-1.17	0.065	0.261	2	2	534.44	7	942.46	273.84	+	+	+	+	157	YNL066W	501515	502777	+	upstream	-695	195	NearestLocation	SUN4	855659
chrXIV	500820	501320	501	8.78	8.08	9.25	-1.17	0.065	0.261	2	2	534.44	7	942.46	273.84	+	+	+	+	157	YNL067W	499681	500256	+	downstream	1139	564	Overlapping	RPL9B	855658
chrXIV	500820	501320	501	8.78	8.08	9.25	-1.17	0.065	0.261	2	2	534.44	7	942.46	273.84	+	+	+	+	157	YNL067W-A	498538	498684	+	downstream	2282	2136	Overlapping	NA	NA
chrXIV	500820	501320	501	8.78	8.08	9.25	-1.17	0.065	0.261	2	2	534.44	7	942.46	273.84	+	+	+	+	157	YNL067W-B	499417	499557	+	downstream	1403	1263	Overlapping	NA	1466514
chrXIV	500820	501320	501	8.78	8.08	9.25	-1.17	0.065	0.261	2	2	534.44	7	942.46	273.84	+	+	+	+	157	YNL068C	495701	498289	-	upstream	-2531	2531	Overlapping	FKH2	855656
chrXII	5531	6031	501	6.31	4.56	7.07	-2.52	0.0672	0.263	0	1	46.14	1	156.08	113.46	-	-	-	+	158	YLL066C	6120	9836	-	downstream	4305	89	Overlapping	NA	850660
chrXII	5531	6031	501	6.31	4.56	7.07	-2.52	0.0672	0.263	0	1	46.14	1	156.08	113.46	-	-	-	+	158	YLL066W-A	6486	6968	+	upstream	-955	455	Overlapping	NA	NA
chrXII	5531	6031	501	6.31	4.56	7.07	-2.52	0.0672	0.263	0	1	46.14	1	156.08	113.46	-	-	-	+	158	YLL066W-B	5605	5775	+	includeFeature	-74	74	NearestLocation	NA	1466404
chrXII	5531	6031	501	6.31	4.56	7.07	-2.52	0.0672	0.263	0	1	46.14	1	156.08	113.46	-	-	-	+	158	YLL067C	585	4301	-	upstream	-1230	1230	Overlapping	NA	850659
chrXII	5531	6031	501	6.31	4.56	7.07	-2.52	0.0672	0.263	0	1	46.14	1	156.08	113.46	-	-	-	+	158	YLL067W-A	843	1325	+	downstream	4688	4206	Overlapping	NA	NA
chrVI	31114	31614	501	9.47	8.67	9.98	-1.31	0.0673	0.263	1	2	816.08	1	1455.05	564.75	+	-	+	+	159	YFL050C	33272	35848	-	downstream	4734	1658	Overlapping	ALR2	850494
chrVI	31114	31614	501	9.47	8.67	9.98	-1.31	0.0673	0.263	1	2	816.08	1	1455.05	564.75	+	-	+	+	159	YFL051C	30058	30540	-	upstream	-574	574	NearestLocation	NA	850493
chrVI	31114	31614	501	9.47	8.67	9.98	-1.31	0.0673	0.263	1	2	816.08	1	1455.05	564.75	+	-	+	+	159	YFL052W	28232	29629	+	downstream	2882	1485	Overlapping	ZNF1	850492
chrVII	576435	576935	501	7.88	5.63	8.72	-3.09	0.0674	0.263	0	2	98.04	1	478.48	362.57	-	-	+	+	160	YGR039W	574888	575199	+	downstream	1547	1236	Overlapping	NA	NA
chrVII	576435	576935	501	7.88	5.63	8.72	-3.09	0.0674	0.263	0	2	98.04	1	478.48	362.57	-	-	+	+	160	YGR040W	575398	576504	+	overlapEnd	1037	69	Overlapping	KSS1	852931
chrVII	576435	576935	501	7.88	5.63	8.72	-3.09	0.0674	0.263	0	2	98.04	1	478.48	362.57	-	-	+	+	160	YGR041W	577487	579130	+	upstream	-1052	552	NearestLocation	BUD9	852932
chrVII	576435	576935	501	7.88	5.63	8.72	-3.09	0.0674	0.263	0	2	98.04	1	478.48	362.57	-	-	+	+	160	YGR042W	579476	580291	+	upstream	-3041	2541	Overlapping	MTE1	852933
chrVII	576435	576935	501	7.88	5.63	8.72	-3.09	0.0674	0.263	0	2	98.04	1	478.48	362.57	-	-	+	+	160	YGR043C	580435	581436	-	downstream	5001	3500	Overlapping	NQM1	852934
chrX	268613	269113	501	10.32	9.96	10.62	-0.66	0.0675	0.263	1	2	1562.95	424	2612.44	531.48	+	-	+	+	161	YJL085W	272827	274698	+	upstream	-4214	3714	Overlapping	EXO70	853359
chrX	268613	269113	501	10.32	9.96	10.62	-0.66	0.0675	0.263	1	2	1562.95	424	2612.44	531.48	+	-	+	+	161	YJL087C	270002	272846	-	downstream	4233	889	Overlapping	TRL1	853358
chrX	268613	269113	501	10.32	9.96	10.62	-0.66	0.0675	0.263	1	2	1562.95	424	2612.44	531.48	+	-	+	+	161	YJL088W	268799	269815	+	overlapStart	-186	186	NearestLocation	ARG3	853357
chrX	268613	269113	501	10.32	9.96	10.62	-0.66	0.0675	0.263	1	2	1562.95	424	2612.44	531.48	+	-	+	+	161	YJL089W	265926	268415	+	downstream	2687	198	Overlapping	SIP4	853356
chrX	268613	269113	501	10.32	9.96	10.62	-0.66	0.0675	0.263	1	2	1562.95	424	2612.44	531.48	+	-	+	+	161	YJL090C	262757	265051	-	upstream	-3562	3562	Overlapping	DPB11	853355
chrXIII	408370	408870	501	11.44	11.1	11.71	-0.62	0.0685	0.263	2	2	3458.49	919	5554.95	1150.82	+	+	+	+	162	YMR066W	401541	404237	+	downstream	6829	4133	Overlapping	SOV1	855088
chrXIII	408370	408870	501	11.44	11.1	11.71	-0.62	0.0685	0.263	2	2	3458.49	919	5554.95	1150.82	+	+	+	+	162	YMR067C	404323	405573	-	upstream	-2797	2797	Overlapping	UBX4	855089
chrXIII	408370	408870	501	11.44	11.1	11.71	-0.62	0.0685	0.263	2	2	3458.49	919	5554.95	1150.82	+	+	+	+	162	YMR068W	406304	407584	+	downstream	2066	786	Overlapping	AVO2	855090
chrXIII	408370	408870	501	11.44	11.1	11.71	-0.62	0.0685	0.263	2	2	3458.49	919	5554.95	1150.82	+	+	+	+	162	YMR069W	407709	408566	+	overlapEnd	661	196	Overlapping	NAT4	855091
chrXIII	408370	408870	501	11.44	11.1	11.71	-0.62	0.0685	0.263	2	2	3458.49	919	5554.95	1150.82	+	+	+	+	162	YMR070W	409154	410626	+	upstream	-784	284	NearestLocation	MOT3	855092
chrXIII	408370	408870	501	11.44	11.1	11.71	-0.62	0.0685	0.263	2	2	3458.49	919	5554.95	1150.82	+	+	+	+	162	YMR071C	410762	411265	-	downstream	2895	1892	Overlapping	TVP18	855093
chrXIII	408370	408870	501	11.44	11.1	11.71	-0.62	0.0685	0.263	2	2	3458.49	919	5554.95	1150.82	+	+	+	+	162	YMR072W	411569	412120	+	upstream	-3199	2699	Overlapping	ABF2	855094
chrXIII	408370	408870	501	11.44	11.1	11.71	-0.62	0.0685	0.263	2	2	3458.49	919	5554.95	1150.82	+	+	+	+	162	YMR073C	412268	412873	-	downstream	4503	3398	Overlapping	IRC21	855095
chrXIII	408370	408870	501	11.44	11.1	11.71	-0.62	0.0685	0.263	2	2	3458.49	919	5554.95	1150.82	+	+	+	+	162	YMR074C	413036	413473	-	downstream	5103	4166	Overlapping	SDD2	855096
chrV	467841	468341	501	9.64	9.24	9.95	-0.71	0.0686	0.263	1	2	939.12	273	1301.53	679.06	+	-	+	+	163	YER146W	462585	462866	+	downstream	5256	4975	Overlapping	LSM5	856889
chrV	467841	468341	501	9.64	9.24	9.95	-0.71	0.0686	0.263	1	2	939.12	273	1301.53	679.06	+	-	+	+	163	YER147C	462968	464842	-	upstream	-2999	2999	Overlapping	SCC4	856890
chrV	467841	468341	501	9.64	9.24	9.95	-0.71	0.0686	0.263	1	2	939.12	273	1301.53	679.06	+	-	+	+	163	YER147C-A	465203	465613	-	upstream	-2228	2228	Overlapping	NA	NA
chrV	467841	468341	501	9.64	9.24	9.95	-0.71	0.0686	0.263	1	2	939.12	273	1301.53	679.06	+	-	+	+	163	YER148W	465303	466025	+	downstream	2538	1816	Overlapping	SPT15	856891
chrV	467841	468341	501	9.64	9.24	9.95	-0.71	0.0686	0.263	1	2	939.12	273	1301.53	679.06	+	-	+	+	163	YER148W-A	466185	466763	+	downstream	1656	1078	Overlapping	NA	NA
chrV	467841	468341	501	9.64	9.24	9.95	-0.71	0.0686	0.263	1	2	939.12	273	1301.53	679.06	+	-	+	+	163	YER149C	466208	467470	-	upstream	-371	371	Overlapping	PEA2	856892
chrV	467841	468341	501	9.64	9.24	9.95	-0.71	0.0686	0.263	1	2	939.12	273	1301.53	679.06	+	-	+	+	163	YER150W	468370	468816	+	upstream	-529	29	NearestLocation	SPI1	856893
chrV	467841	468341	501	9.64	9.24	9.95	-0.71	0.0686	0.263	1	2	939.12	273	1301.53	679.06	+	-	+	+	163	YER151C	469686	472424	-	downstream	4583	1345	Overlapping	UBP3	856895
chrV	467841	468341	501	9.64	9.24	9.95	-0.71	0.0686	0.263	1	2	939.12	273	1301.53	679.06	+	-	+	+	163	YER152C	472657	473988	-	downstream	6147	4316	Overlapping	NA	856896
chrVIII	50364	50864	501	9.47	8.71	9.97	-1.26	0.0686	0.263	1	2	834.34	1	1478.93	528.07	+	-	+	+	164	YHL025W	54851	55849	+	upstream	-4487	3987	Overlapping	SNF6	856360
chrVIII	50364	50864	501	9.47	8.71	9.97	-1.26	0.0686	0.263	1	2	834.34	1	1478.93	528.07	+	-	+	+	164	YHL026C	53219	54166	-	downstream	3802	2355	Overlapping	NA	856359
chrVIII	50364	50864	501	9.47	8.71	9.97	-1.26	0.0686	0.263	1	2	834.34	1	1478.93	528.07	+	-	+	+	164	YHL027W	51111	52988	+	upstream	-747	247	NearestLocation	RIM101	856358
chrVIII	50364	50864	501	9.47	8.71	9.97	-1.26	0.0686	0.263	1	2	834.34	1	1478.93	528.07	+	-	+	+	164	YHL028W	48763	50580	+	overlapEnd	1601	216	Overlapping	WSC4	856357
chrVIII	50364	50864	501	9.47	8.71	9.97	-1.26	0.0686	0.263	1	2	834.34	1	1478.93	528.07	+	-	+	+	164	YHL029C	45929	47968	-	upstream	-2396	2396	Overlapping	OCA5	856356
chrVIII	50364	50864	501	9.47	8.71	9.97	-1.26	0.0686	0.263	1	2	834.34	1	1478.93	528.07	+	-	+	+	164	YHL030W	40084	45690	+	downstream	10280	4674	Overlapping	ECM29	856355
chrVIII	48145	48645	501	8.81	7.63	9.45	-1.82	0.0725	0.277	1	2	394.1	1	839.26	557.92	+	-	+	+	165	YHL026C	53219	54166	-	downstream	6021	4574	Overlapping	NA	856359
chrVIII	48145	48645	501	8.81	7.63	9.45	-1.82	0.0725	0.277	1	2	394.1	1	839.26	557.92	+	-	+	+	165	YHL027W	51111	52988	+	upstream	-2966	2466	Overlapping	RIM101	856358
chrVIII	48145	48645	501	8.81	7.63	9.45	-1.82	0.0725	0.277	1	2	394.1	1	839.26	557.92	+	-	+	+	165	YHL028W	48763	50580	+	upstream	-618	118	NearestLocation	WSC4	856357
chrVIII	48145	48645	501	8.81	7.63	9.45	-1.82	0.0725	0.277	1	2	394.1	1	839.26	557.92	+	-	+	+	165	YHL029C	45929	47968	-	upstream	-177	177	Overlapping	OCA5	856356
chrVIII	48145	48645	501	8.81	7.63	9.45	-1.82	0.0725	0.277	1	2	394.1	1	839.26	557.92	+	-	+	+	165	YHL030W	40084	45690	+	downstream	8061	2455	Overlapping	ECM29	856355
chrII	408479	408979	501	7.68	5.44	8.52	-3.09	0.0733	0.278	0	2	85.55	1	321.54	413.75	-	-	+	+	166	YBR081C	401253	405251	-	upstream	-3228	3228	Overlapping	SPT7	852373
chrII	408479	408979	501	7.68	5.44	8.52	-3.09	0.0733	0.278	0	2	85.55	1	321.54	413.75	-	-	+	+	166	YBR082C	406628	407169	-	upstream	-1310	1310	Overlapping	UBC4	852376
chrII	408479	408979	501	7.68	5.44	8.52	-3.09	0.0733	0.278	0	2	85.55	1	321.54	413.75	-	-	+	+	166	YBR083W	409169	410629	+	upstream	-690	190	NearestLocation	TEC1	852377
chrII	408479	408979	501	7.68	5.44	8.52	-3.09	0.0733	0.278	0	2	85.55	1	321.54	413.75	-	-	+	+	166	YBR084W	411054	413981	+	upstream	-2575	2075	Overlapping	MIS1	852378
chrIV	1161814	1162314	501	7.21	4.8	8.06	-3.26	0.074	0.279	0	2	54.79	1	189.34	345.5	-	-	+	+	167	YDR343C	1159608	1161320	-	upstream	-494	494	Overlapping	HXT6	851944
chrIV	1161814	1162314	501	7.21	4.8	8.06	-3.26	0.074	0.279	0	2	54.79	1	189.34	345.5	-	-	+	+	167	YDR344C	1162006	1162449	-	overlapEnd	635	135	NearestLocation	NA	NA
chrIV	1161814	1162314	501	7.21	4.8	8.06	-3.26	0.074	0.279	0	2	54.79	1	189.34	345.5	-	-	+	+	167	YDR345C	1162957	1164660	-	downstream	2846	643	Overlapping	HXT3	851946
chrIV	1161814	1162314	501	7.21	4.8	8.06	-3.26	0.074	0.279	0	2	54.79	1	189.34	345.5	-	-	+	+	167	YDR346C	1167214	1168659	-	downstream	6845	4900	Overlapping	SVF1	851947
chrVII	810706	811206	501	8.91	8.23	9.36	-1.13	0.0757	0.281	1	2	548.86	53	887.02	429.11	+	-	+	+	168	YGR158C	805269	806021	-	upstream	-4685	4685	Overlapping	MTR3	853062
chrVII	810706	811206	501	8.91	8.23	9.36	-1.13	0.0757	0.281	1	2	548.86	53	887.02	429.11	+	-	+	+	168	YGR159C	806412	807656	-	upstream	-3050	3050	Overlapping	NSR1	853064
chrVII	810706	811206	501	8.91	8.23	9.36	-1.13	0.0757	0.281	1	2	548.86	53	887.02	429.11	+	-	+	+	168	YGR160W	807073	807684	+	downstream	3633	3022	Overlapping	NA	NA
chrVII	810706	811206	501	8.91	8.23	9.36	-1.13	0.0757	0.281	1	2	548.86	53	887.02	429.11	+	-	+	+	168	YGR161C	808629	809420	-	upstream	-1286	1286	Overlapping	RTS3	853065
chrVII	810706	811206	501	8.91	8.23	9.36	-1.13	0.0757	0.281	1	2	548.86	53	887.02	429.11	+	-	+	+	168	YGR161W-B	811738	817051	+	upstream	-1032	532	Overlapping	NA	853067
chrVII	810706	811206	501	8.91	8.23	9.36	-1.13	0.0757	0.281	1	2	548.86	53	887.02	429.11	+	-	+	+	168	YGR161W-C	810227	810505	+	downstream	479	201	NearestLocation	NA	3077355
chrXVI	214800	215300	501	8.95	7.86	9.57	-1.7	0.0758	0.281	0	2	464.27	1	856.31	658.59	-	-	+	+	169	YPL174C	220167	222773	-	downstream	7973	4867	Overlapping	NIP100	855929
chrXVI	214800	215300	501	8.95	7.86	9.57	-1.7	0.0758	0.281	0	2	464.27	1	856.31	658.59	-	-	+	+	169	YPL175W	218630	220088	+	upstream	-3830	3330	Overlapping	SPT14	855928
chrXVI	214800	215300	501	8.95	7.86	9.57	-1.7	0.0758	0.281	0	2	464.27	1	856.31	658.59	-	-	+	+	169	YPL176C	216012	218363	-	downstream	3563	712	Overlapping	TRE1	855927
chrXVI	214800	215300	501	8.95	7.86	9.57	-1.7	0.0758	0.281	0	2	464.27	1	856.31	658.59	-	-	+	+	169	YPL177C	213042	213962	-	upstream	-838	838	NearestLocation	CUP9	855926
chrXVI	214800	215300	501	8.95	7.86	9.57	-1.7	0.0758	0.281	0	2	464.27	1	856.31	658.59	-	-	+	+	169	YPL178W	212158	212784	+	downstream	2642	2016	Overlapping	CBC2	855925
chrXVI	214800	215300	501	8.95	7.86	9.57	-1.7	0.0758	0.281	0	2	464.27	1	856.31	658.59	-	-	+	+	169	YPL179W	208157	209806	+	downstream	6643	4994	Overlapping	PPQ1	855923
chrXII	64334	64834	501	8.01	8.87	5.64	3.23	0.0759	0.281	1	0	318.17	615	98.94	0.85	-	+	-	-	170	YLL035W	68580	70478	+	upstream	-4246	3746	Overlapping	GRC3	850624
chrXII	64334	64834	501	8.01	8.87	5.64	3.23	0.0759	0.281	1	0	318.17	615	98.94	0.85	-	+	-	-	170	YLL036C	66745	68256	-	downstream	3922	1911	Overlapping	PRP19	850623
chrXII	64334	64834	501	8.01	8.87	5.64	3.23	0.0759	0.281	1	0	318.17	615	98.94	0.85	-	+	-	-	170	YLL037W	66562	66942	+	upstream	-2228	1728	Overlapping	NA	NA
chrXII	64334	64834	501	8.01	8.87	5.64	3.23	0.0759	0.281	1	0	318.17	615	98.94	0.85	-	+	-	-	170	YLL038C	65775	66518	-	downstream	2184	941	Overlapping	ENT4	850621
chrXII	64334	64834	501	8.01	8.87	5.64	3.23	0.0759	0.281	1	0	318.17	615	98.94	0.85	-	+	-	-	170	YLL039C	64062	65207	-	inside	873	272	NearestLocation	UBI4	850620
chrXII	64334	64834	501	8.01	8.87	5.64	3.23	0.0759	0.281	1	0	318.17	615	98.94	0.85	-	+	-	-	170	YLL040C	54211	63645	-	upstream	-689	689	Overlapping	VPS13	850619
chrIV	1080499	1080999	501	8.76	7.36	9.46	-2.1	0.0784	0.289	0	2	327.78	1	868.25	541.72	-	-	+	+	171	YDR307W	1075865	1077853	+	downstream	4634	2646	Overlapping	PMT7	851902
chrIV	1080499	1080999	501	8.76	7.36	9.46	-2.1	0.0784	0.289	0	2	327.78	1	868.25	541.72	-	-	+	+	171	YDR308C	1078027	1078449	-	upstream	-2050	2050	Overlapping	SRB7	851903
chrIV	1080499	1080999	501	8.76	7.36	9.46	-2.1	0.0784	0.289	0	2	327.78	1	868.25	541.72	-	-	+	+	171	YDR309C	1079048	1080199	-	upstream	-300	300	NearestLocation	GIC2	851904
chrIV	1080499	1080999	501	8.76	7.36	9.46	-2.1	0.0784	0.289	0	2	327.78	1	868.25	541.72	-	-	+	+	171	YDR310C	1081128	1084316	-	downstream	3817	129	Overlapping	SUM1	851905
chrIV	1080499	1080999	501	8.76	7.36	9.46	-2.1	0.0784	0.289	0	2	327.78	1	868.25	541.72	-	-	+	+	171	YDR311W	1085065	1086993	+	upstream	-4566	4066	Overlapping	TFB1	851906
chrVIII	279999	280499	501	10.64	10.39	10.85	-0.46	0.0795	0.291	2	2	1886.89	804	2659.35	1041.63	+	+	+	+	172	YHR084W	274174	276240	+	downstream	5825	3759	Overlapping	STE12	856484
chrVIII	279999	280499	501	10.64	10.39	10.85	-0.46	0.0795	0.291	2	2	1886.89	804	2659.35	1041.63	+	+	+	+	172	YHR085W	276764	277768	+	downstream	3235	2231	Overlapping	IPI1	856485
chrVIII	279999	280499	501	10.64	10.39	10.85	-0.46	0.0795	0.291	2	2	1886.89	804	2659.35	1041.63	+	+	+	+	172	YHR086W	278153	279724	+	downstream	1846	275	Overlapping	NAM8	856486
chrVIII	279999	280499	501	10.64	10.39	10.85	-0.46	0.0795	0.291	2	2	1886.89	804	2659.35	1041.63	+	+	+	+	172	YHR086W-A	280231	280392	+	includeFeature	-232	107	NearestLocation	NA	1466529
chrVIII	279999	280499	501	10.64	10.39	10.85	-0.46	0.0795	0.291	2	2	1886.89	804	2659.35	1041.63	+	+	+	+	172	YHR087W	280820	281155	+	upstream	-821	321	Overlapping	RTC3	856487
chrVIII	279999	280499	501	10.64	10.39	10.85	-0.46	0.0795	0.291	2	2	1886.89	804	2659.35	1041.63	+	+	+	+	172	YHR088W	281495	282382	+	upstream	-1496	996	Overlapping	RPF1	856488
chrVIII	279999	280499	501	10.64	10.39	10.85	-0.46	0.0795	0.291	2	2	1886.89	804	2659.35	1041.63	+	+	+	+	172	YHR089C	282681	283298	-	downstream	3299	2182	Overlapping	GAR1	856489
chrVIII	279999	280499	501	10.64	10.39	10.85	-0.46	0.0795	0.291	2	2	1886.89	804	2659.35	1041.63	+	+	+	+	172	YHR090C	283777	284625	-	downstream	4626	3278	Overlapping	YNG2	856490
chrVIII	279999	280499	501	10.64	10.39	10.85	-0.46	0.0795	0.291	2	2	1886.89	804	2659.35	1041.63	+	+	+	+	172	YHR091C	284839	286770	-	downstream	6771	4340	Overlapping	MSR1	856491
chrVII	609599	610099	501	8.47	7.06	9.17	-2.11	0.0815	0.296	0	2	266.26	1	701.09	452.99	-	-	+	+	173	YGR057C	604773	605501	-	upstream	-4098	4098	Overlapping	LST7	852948
chrVII	609599	610099	501	8.47	7.06	9.17	-2.11	0.0815	0.296	0	2	266.26	1	701.09	452.99	-	-	+	+	173	YGR058W	606136	607143	+	downstream	3463	2456	Overlapping	PEF1	852949
chrVII	609599	610099	501	8.47	7.06	9.17	-2.11	0.0815	0.296	0	2	266.26	1	701.09	452.99	-	-	+	+	173	YGR059W	607563	609101	+	downstream	2036	498	Overlapping	SPR3	852950
chrVII	609599	610099	501	8.47	7.06	9.17	-2.11	0.0815	0.296	0	2	266.26	1	701.09	452.99	-	-	+	+	173	YGR060W	610564	611493	+	upstream	-965	465	NearestLocation	ERG25	852951
chrVII	609599	610099	501	8.47	7.06	9.17	-2.11	0.0815	0.296	0	2	266.26	1	701.09	452.99	-	-	+	+	173	YGR061C	611889	615965	-	downstream	6366	1790	Overlapping	ADE6	852952
chrXV	103781	104281	501	8.96	8.02	9.53	-1.51	0.0818	0.296	1	2	518.1	1	928.81	547.69	+	-	+	+	174	YOL110W	109176	109889	+	upstream	-5395	4895	Overlapping	SHR5	854039
chrXV	103781	104281	501	8.96	8.02	9.53	-1.51	0.0818	0.296	1	2	518.1	1	928.81	547.69	+	-	+	+	174	YOL111C	108258	108896	-	downstream	5115	3977	Overlapping	MDY2	854038
chrXV	103781	104281	501	8.96	8.02	9.53	-1.51	0.0818	0.296	1	2	518.1	1	928.81	547.69	+	-	+	+	174	YOL112W	106710	108188	+	upstream	-2929	2429	Overlapping	MSB4	854037
chrXV	103781	104281	501	8.96	8.02	9.53	-1.51	0.0818	0.296	1	2	518.1	1	928.81	547.69	+	-	+	+	174	YOL113W	104326	106293	+	upstream	-545	45	Overlapping	SKM1	854036
chrXV	103781	104281	501	8.96	8.02	9.53	-1.51	0.0818	0.296	1	2	518.1	1	928.81	547.69	+	-	+	+	174	YOL114C	103317	103925	-	overlapStart	144	144	NearestLocation	PTH4	854035
chrXV	103781	104281	501	8.96	8.02	9.53	-1.51	0.0818	0.296	1	2	518.1	1	928.81	547.69	+	-	+	+	174	YOL115W	101475	103229	+	downstream	2306	552	Overlapping	PAP2	854034
chrXV	103781	104281	501	8.96	8.02	9.53	-1.51	0.0818	0.296	1	2	518.1	1	928.81	547.69	+	-	+	+	174	YOL116W	99809	100957	+	downstream	3972	2824	Overlapping	MSN1	854033
chrXV	103781	104281	501	8.96	8.02	9.53	-1.51	0.0818	0.296	1	2	518.1	1	928.81	547.69	+	-	+	+	174	YOL117W	97551	99488	+	downstream	6230	4293	Overlapping	RRI2	854032
chrXV	770024	770524	501	7.56	5.56	8.37	-2.81	0.0826	0.297	0	2	93.24	1	345.43	317.35	-	-	+	+	175	YOR227W	762825	766565	+	downstream	7199	3459	Overlapping	HER1	854402
chrXV	770024	770524	501	7.56	5.56	8.37	-2.81	0.0826	0.297	0	2	93.24	1	345.43	317.35	-	-	+	+	175	YOR228C	766869	767777	-	upstream	-2247	2247	Overlapping	MCP1	854403
chrXV	770024	770524	501	7.56	5.56	8.37	-2.81	0.0826	0.297	0	2	93.24	1	345.43	317.35	-	-	+	+	175	YOR229W	768409	769812	+	downstream	1615	212	Overlapping	WTM2	854404
chrXV	770024	770524	501	7.56	5.56	8.37	-2.81	0.0826	0.297	0	2	93.24	1	345.43	317.35	-	-	+	+	175	YOR230W	770800	772113	+	upstream	-776	276	NearestLocation	WTM1	854405
chrXV	770024	770524	501	7.56	5.56	8.37	-2.81	0.0826	0.297	0	2	93.24	1	345.43	317.35	-	-	+	+	175	YOR231C-A	773163	773363	-	downstream	3339	2639	Overlapping	NA	NA
chrXV	770024	770524	501	7.56	5.56	8.37	-2.81	0.0826	0.297	0	2	93.24	1	345.43	317.35	-	-	+	+	175	YOR231W	772601	774127	+	upstream	-2577	2077	Overlapping	MKK1	854406
chrXV	770024	770524	501	7.56	5.56	8.37	-2.81	0.0826	0.297	0	2	93.24	1	345.43	317.35	-	-	+	+	175	YOR232W	774573	775259	+	upstream	-4549	4049	Overlapping	MGE1	854407
chrXIII	26038	26538	501	8.71	7.38	9.38	-2	0.0842	0.301	0	2	332.58	1	913.46	422.28	-	-	+	+	176	YML119W	30611	31684	+	upstream	-4573	4073	Overlapping	NA	854920
chrXIII	26038	26538	501	8.71	7.38	9.38	-2	0.0842	0.301	0	2	332.58	1	913.46	422.28	-	-	+	+	176	YML120C	28266	29807	-	downstream	3769	1728	Overlapping	NDI1	854919
chrXIII	26038	26538	501	8.71	7.38	9.38	-2	0.0842	0.301	0	2	332.58	1	913.46	422.28	-	-	+	+	176	YML121W	26930	27862	+	upstream	-892	392	Overlapping	GTR1	854918
chrXIII	26038	26538	501	8.71	7.38	9.38	-2	0.0842	0.301	0	2	332.58	1	913.46	422.28	-	-	+	+	176	YML122C	26038	26418	-	overlapStart	380	0	NearestLocation	NA	NA
chrXIII	26038	26538	501	8.71	7.38	9.38	-2	0.0842	0.301	0	2	332.58	1	913.46	422.28	-	-	+	+	176	YML123C	24037	25800	-	upstream	-238	238	Overlapping	PHO84	854916
chrXIII	26038	26538	501	8.71	7.38	9.38	-2	0.0842	0.301	0	2	332.58	1	913.46	422.28	-	-	+	+	176	YML124C	22048	23683	-	upstream	-2355	2355	Overlapping	TUB3	854915
chrXIII	26038	26538	501	8.71	7.38	9.38	-2	0.0842	0.301	0	2	332.58	1	913.46	422.28	-	-	+	+	176	YML125C	20761	21699	-	upstream	-4339	4339	Overlapping	PGA3	854914
chrX	703364	703864	501	11.54	11.18	11.84	-0.66	0.0863	0.306	2	2	3665.15	972	6143.45	1168.74	+	+	+	+	177	YJR143C	698326	700614	-	upstream	-2750	2750	Overlapping	PMT4	853608
chrX	703364	703864	501	11.54	11.18	11.84	-0.66	0.0863	0.306	2	2	3665.15	972	6143.45	1168.74	+	+	+	+	177	YJR144W	700882	701691	+	downstream	2482	1673	Overlapping	MGM101	853609
chrX	703364	703864	501	11.54	11.18	11.84	-0.66	0.0863	0.306	2	2	3665.15	972	6143.45	1168.74	+	+	+	+	177	YJR145C	702027	703068	-	upstream	-296	296	Overlapping	RPS4A	853610
chrX	703364	703864	501	11.54	11.18	11.84	-0.66	0.0863	0.306	2	2	3665.15	972	6143.45	1168.74	+	+	+	+	177	YJR147W	703885	705272	+	upstream	-521	21	NearestLocation	HMS2	853612
chrX	703364	703864	501	11.54	11.18	11.84	-0.66	0.0863	0.306	2	2	3665.15	972	6143.45	1168.74	+	+	+	+	177	YJR148W	705744	706874	+	upstream	-2380	1880	Overlapping	BAT2	853613
chrX	703364	703864	501	11.54	11.18	11.84	-0.66	0.0863	0.306	2	2	3665.15	972	6143.45	1168.74	+	+	+	+	177	YJR149W	707160	708374	+	upstream	-3796	3296	Overlapping	NA	853614
chrX	703364	703864	501	11.54	11.18	11.84	-0.66	0.0863	0.306	2	2	3665.15	972	6143.45	1168.74	+	+	+	+	177	YJR150C	708811	709707	-	downstream	6343	4947	Overlapping	DAN1	853615
chrXIII	306482	306982	501	11.59	11.24	11.86	-0.62	0.0871	0.306	2	2	3787.23	1050	6169.89	1289.03	+	+	+	+	178	YMR015C	300869	302485	-	upstream	-3997	3997	Overlapping	ERG5	855029
chrXIII	306482	306982	501	11.59	11.24	11.86	-0.62	0.0871	0.306	2	2	3787.23	1050	6169.89	1289.03	+	+	+	+	178	YMR016C	303236	305593	-	upstream	-889	889	Overlapping	SOK2	855030
chrXIII	306482	306982	501	11.59	11.24	11.86	-0.62	0.0871	0.306	2	2	3787.23	1050	6169.89	1289.03	+	+	+	+	178	YMR017W	307489	308682	+	upstream	-1007	507	NearestLocation	SPO20	855031
chrXIII	306482	306982	501	11.59	11.24	11.86	-0.62	0.0871	0.306	2	2	3787.23	1050	6169.89	1289.03	+	+	+	+	178	YMR018W	310208	311752	+	upstream	-3726	3226	Overlapping	NA	855032
chrII	101033	101533	501	9.44	9.01	9.77	-0.77	0.0877	0.306	1	1	828.58	199	1331.38	418.87	+	-	+	-	179	YBL061C	105316	107406	-	downstream	6373	3783	Overlapping	SKT5	852218
chrII	101033	101533	501	9.44	9.01	9.77	-0.77	0.0877	0.306	1	1	828.58	199	1331.38	418.87	+	-	+	-	179	YBL062W	105308	105688	+	upstream	-4275	3775	Overlapping	NA	NA
chrII	101033	101533	501	9.44	9.01	9.77	-0.77	0.0877	0.306	1	1	828.58	199	1331.38	418.87	+	-	+	-	179	YBL063W	101886	105221	+	upstream	-853	353	Overlapping	KIP1	852216
chrII	101033	101533	501	9.44	9.01	9.77	-0.77	0.0877	0.306	1	1	828.58	199	1331.38	418.87	+	-	+	-	179	YBL064C	100371	101156	-	overlapStart	123	123	NearestLocation	PRX1	852215
chrII	101033	101533	501	9.44	9.01	9.77	-0.77	0.0877	0.306	1	1	828.58	199	1331.38	418.87	+	-	+	-	179	YBL065W	99963	100307	+	downstream	1070	726	Overlapping	NA	NA
chrII	101033	101533	501	9.44	9.01	9.77	-0.77	0.0877	0.306	1	1	828.58	199	1331.38	418.87	+	-	+	-	179	YBL066C	96669	100115	-	upstream	-918	918	Overlapping	SEF1	852214
chrXV	882048	882548	501	9.31	8.91	9.62	-0.71	0.0878	0.306	1	2	845.88	115	1182.12	392.42	+	-	+	+	180	YOR298C-A	877230	877685	-	upstream	-4363	4363	Overlapping	MBF1	854474
chrXV	882048	882548	501	9.31	8.91	9.62	-0.71	0.0878	0.306	1	2	845.88	115	1182.12	392.42	+	-	+	+	180	YOR299W	878435	880883	+	downstream	3613	1165	Overlapping	BUD7	854475
chrXV	882048	882548	501	9.31	8.91	9.62	-0.71	0.0878	0.306	1	2	845.88	115	1182.12	392.42	+	-	+	+	180	YOR301W	880965	882272	+	overlapEnd	1083	224	Overlapping	RAX1	854477
chrXV	882048	882548	501	9.31	8.91	9.62	-0.71	0.0878	0.306	1	2	845.88	115	1182.12	392.42	+	-	+	+	180	YOR302W	882765	882842	+	upstream	-717	217	NearestLocation	NA	854478
chrXV	882048	882548	501	9.31	8.91	9.62	-0.71	0.0878	0.306	1	2	845.88	115	1182.12	392.42	+	-	+	+	180	YOR303W	882899	884134	+	upstream	-851	351	Overlapping	CPA1	854479
chrXV	882048	882548	501	9.31	8.91	9.62	-0.71	0.0878	0.306	1	2	845.88	115	1182.12	392.42	+	-	+	+	180	YOR304W	884514	887876	+	upstream	-2466	1966	Overlapping	ISW2	854480
chrXII	404016	404516	501	8.75	8.1	9.2	-1.1	0.0879	0.306	1	2	513.29	36	897.25	278.96	+	-	+	+	181	YLR128W	398530	399433	+	downstream	5486	4583	Overlapping	DCN1	850819
chrXII	404016	404516	501	8.75	8.1	9.2	-1.1	0.0879	0.306	1	2	513.29	36	897.25	278.96	+	-	+	+	181	YLR129W	399657	402488	+	downstream	4359	1528	Overlapping	DIP2	850820
chrXII	404016	404516	501	8.75	8.1	9.2	-1.1	0.0879	0.306	1	2	513.29	36	897.25	278.96	+	-	+	+	181	YLR130C	402794	404062	-	overlapStart	46	46	NearestLocation	ZRT2	850821
chrXII	404016	404516	501	8.75	8.1	9.2	-1.1	0.0879	0.306	1	2	513.29	36	897.25	278.96	+	-	+	+	181	YLR131C	404510	406822	-	overlapEnd	2806	6	Overlapping	ACE2	850822
chrXII	404016	404516	501	8.75	8.1	9.2	-1.1	0.0879	0.306	1	2	513.29	36	897.25	278.96	+	-	+	+	181	YLR132C	407283	408155	-	downstream	4139	2767	Overlapping	USB1	850823
chrXII	404016	404516	501	8.75	8.1	9.2	-1.1	0.0879	0.306	1	2	513.29	36	897.25	278.96	+	-	+	+	181	YLR133W	408445	410193	+	upstream	-4429	3929	Overlapping	CKI1	850824
chrXVI	575977	576477	501	8.83	7.84	9.41	-1.56	0.0889	0.308	1	2	458.5	1	882.75	474.32	+	-	+	+	182	YPR007C	569336	571378	-	upstream	-4599	4599	Overlapping	REC8	856115
chrXVI	575977	576477	501	8.83	7.84	9.41	-1.56	0.0889	0.308	1	2	458.5	1	882.75	474.32	+	-	+	+	182	YPR008W	573018	575102	+	downstream	2959	875	Overlapping	HAA1	856117
chrXVI	575977	576477	501	8.83	7.84	9.41	-1.56	0.0889	0.308	1	2	458.5	1	882.75	474.32	+	-	+	+	182	YPR009W	576552	577358	+	upstream	-575	75	NearestLocation	SUT2	856118
chrXVI	575977	576477	501	8.83	7.84	9.41	-1.56	0.0889	0.308	1	2	458.5	1	882.75	474.32	+	-	+	+	182	YPR010C	577585	581196	-	downstream	5219	1108	Overlapping	RPA135	856119
chrVII	702861	703361	501	9.15	8.33	9.67	-1.34	0.0932	0.321	1	2	641.14	1	1222.21	402.66	+	-	+	+	183	YGR104C	697445	698368	-	upstream	-4493	4493	Overlapping	SRB5	852996
chrVII	702861	703361	501	9.15	8.33	9.67	-1.34	0.0932	0.321	1	2	641.14	1	1222.21	402.66	+	-	+	+	183	YGR105W	698599	698832	+	downstream	4262	4029	Overlapping	VMA21	852997
chrVII	702861	703361	501	9.15	8.33	9.67	-1.34	0.0932	0.321	1	2	641.14	1	1222.21	402.66	+	-	+	+	183	YGR106C	698989	699786	-	upstream	-3075	3075	Overlapping	VOA1	852998
chrVII	702861	703361	501	9.15	8.33	9.67	-1.34	0.0932	0.321	1	2	641.14	1	1222.21	402.66	+	-	+	+	183	YGR107W	702667	703116	+	overlapEnd	194	194	NearestLocation	NA	NA
chrVII	702861	703361	501	9.15	8.33	9.67	-1.34	0.0932	0.321	1	2	641.14	1	1222.21	402.66	+	-	+	+	183	YGR108W	703636	705051	+	upstream	-775	275	Overlapping	CLB1	853002
chrVII	702861	703361	501	9.15	8.33	9.67	-1.34	0.0932	0.321	1	2	641.14	1	1222.21	402.66	+	-	+	+	183	YGR109C	705359	706501	-	downstream	3640	1998	Overlapping	CLB6	853003
chrVII	702861	703361	501	9.15	8.33	9.67	-1.34	0.0932	0.321	1	2	641.14	1	1222.21	402.66	+	-	+	+	183	YGR109W-B	707610	712254	+	upstream	-4749	4249	Overlapping	NA	853006
chrXII	640936	641436	501	7.08	5.47	7.82	-2.35	0.0957	0.326	0	0	59.6	29	255.02	197.06	-	-	-	-	184	YLR248W	634252	636084	+	downstream	6684	4852	Overlapping	RCK2	850950
chrXII	640936	641436	501	7.08	5.47	7.82	-2.35	0.0957	0.326	0	0	59.6	29	255.02	197.06	-	-	-	-	184	YLR249W	636780	639914	+	downstream	4156	1022	Overlapping	YEF3	850951
chrXII	640936	641436	501	7.08	5.47	7.82	-2.35	0.0957	0.326	0	0	59.6	29	255.02	197.06	-	-	-	-	184	YLR250W	640317	641021	+	overlapEnd	619	85	Overlapping	SSP120	850952
chrXII	640936	641436	501	7.08	5.47	7.82	-2.35	0.0957	0.326	0	0	59.6	29	255.02	197.06	-	-	-	-	184	YLR251W	641464	642262	+	upstream	-528	28	NearestLocation	SYM1	850953
chrXII	640936	641436	501	7.08	5.47	7.82	-2.35	0.0957	0.326	0	0	59.6	29	255.02	197.06	-	-	-	-	184	YLR253W	642627	644336	+	upstream	-1691	1191	Overlapping	MCP2	850955
chrXII	640936	641436	501	7.08	5.47	7.82	-2.35	0.0957	0.326	0	0	59.6	29	255.02	197.06	-	-	-	-	184	YLR254C	644404	644973	-	downstream	4037	2968	Overlapping	NDL1	850956
chrXII	640936	641436	501	7.08	5.47	7.82	-2.35	0.0957	0.326	0	0	59.6	29	255.02	197.06	-	-	-	-	184	YLR255C	645600	645953	-	downstream	5017	4164	Overlapping	NA	NA
chrXII	640936	641436	501	7.08	5.47	7.82	-2.35	0.0957	0.326	0	0	59.6	29	255.02	197.06	-	-	-	-	184	YLR256W	646415	650923	+	upstream	-5479	4979	Overlapping	HAP1	850958
chrIII	298968	299468	501	8.61	7.18	9.31	-2.13	0.0957	0.326	0	2	289.33	1	775.29	492.24	-	-	+	+	185	YCR097W	293835	294321	+	downstream	5133	4647	Overlapping	HMRA1	850459
chrIII	298968	299468	501	8.61	7.18	9.31	-2.13	0.0957	0.326	0	2	289.33	1	775.29	492.24	-	-	+	+	185	YCR097W-A	294439	294705	+	downstream	4529	4263	Overlapping	NA	NA
chrIII	298968	299468	501	8.61	7.18	9.31	-2.13	0.0957	0.326	0	2	289.33	1	775.29	492.24	-	-	+	+	185	YCR098C	297049	298605	-	upstream	-363	363	NearestLocation	GIT1	850462
chrIII	298968	299468	501	8.61	7.18	9.31	-2.13	0.0957	0.326	0	2	289.33	1	775.29	492.24	-	-	+	+	185	YCR100C	300832	302221	-	downstream	3253	1364	Overlapping	NA	850464
chrIII	298968	299468	501	8.61	7.18	9.31	-2.13	0.0957	0.326	0	2	289.33	1	775.29	492.24	-	-	+	+	185	YCR101C	302482	303030	-	downstream	4062	3014	Overlapping	NA	850465
chrIII	298968	299468	501	8.61	7.18	9.31	-2.13	0.0957	0.326	0	2	289.33	1	775.29	492.24	-	-	+	+	185	YCR102C	304361	305467	-	downstream	6499	4893	Overlapping	NA	850466
chrVII	766061	766561	501	8.79	7.78	9.38	-1.61	0.0964	0.327	0	2	437.36	1	823.9	512.71	-	-	+	+	186	YGR134W	757770	761138	+	downstream	8291	4923	Overlapping	CAF130	853035
chrVII	766061	766561	501	8.79	7.78	9.38	-1.61	0.0964	0.327	0	2	437.36	1	823.9	512.71	-	-	+	+	186	YGR135W	761392	762168	+	downstream	4669	3893	Overlapping	PRE9	853036
chrVII	766061	766561	501	8.79	7.78	9.38	-1.61	0.0964	0.327	0	2	437.36	1	823.9	512.71	-	-	+	+	186	YGR136W	762428	763262	+	downstream	3633	2799	Overlapping	LSB1	853037
chrVII	766061	766561	501	8.79	7.78	9.38	-1.61	0.0964	0.327	0	2	437.36	1	823.9	512.71	-	-	+	+	186	YGR138C	763762	765606	-	upstream	-455	455	Overlapping	TPO2	853039
chrVII	766061	766561	501	8.79	7.78	9.38	-1.61	0.0964	0.327	0	2	437.36	1	823.9	512.71	-	-	+	+	186	YGR139W	765726	766064	+	overlapEnd	335	3	NearestLocation	NA	NA
chrVII	766061	766561	501	8.79	7.78	9.38	-1.61	0.0964	0.327	0	2	437.36	1	823.9	512.71	-	-	+	+	186	YGR140W	767429	770299	+	upstream	-1368	868	Overlapping	CBF2	853041
chrVII	766061	766561	501	8.79	7.78	9.38	-1.61	0.0964	0.327	0	2	437.36	1	823.9	512.71	-	-	+	+	186	YGR141W	770569	771972	+	upstream	-4508	4008	Overlapping	VPS62	853042
chrXIII	349618	350118	501	7.07	4.75	7.92	-3.17	0.0999	0.337	0	1	52.87	1	134.76	348.92	-	-	-	+	187	YMR037C	344403	346517	-	upstream	-3101	3101	Overlapping	MSN2	855053
chrXIII	349618	350118	501	7.07	4.75	7.92	-3.17	0.0999	0.337	0	1	52.87	1	134.76	348.92	-	-	-	+	187	YMR038C	347511	348260	-	upstream	-1358	1358	Overlapping	CCS1	855054
chrXIII	349618	350118	501	7.07	4.75	7.92	-3.17	0.0999	0.337	0	1	52.87	1	134.76	348.92	-	-	-	+	187	YMR039C	348644	349522	-	upstream	-96	96	NearestLocation	SUB1	855055
chrXIII	349618	350118	501	7.07	4.75	7.92	-3.17	0.0999	0.337	0	1	52.87	1	134.76	348.92	-	-	-	+	187	YMR040W	350381	350863	+	upstream	-763	263	Overlapping	YET2	855056
chrXIII	349618	350118	501	7.07	4.75	7.92	-3.17	0.0999	0.337	0	1	52.87	1	134.76	348.92	-	-	-	+	187	YMR041C	350966	351973	-	downstream	2355	848	Overlapping	ARA2	855057
chrXIII	349618	350118	501	7.07	4.75	7.92	-3.17	0.0999	0.337	0	1	52.87	1	134.76	348.92	-	-	-	+	187	YMR042W	352603	353136	+	upstream	-2985	2485	Overlapping	ARG80	855059
chrXIII	349618	350118	501	7.07	4.75	7.92	-3.17	0.0999	0.337	0	1	52.87	1	134.76	348.92	-	-	-	+	187	YMR043W	353871	354731	+	upstream	-4253	3753	Overlapping	MCM1	855060
chrXV	391491	391991	501	8.63	7.3	9.31	-2.01	0.101	0.338	0	2	314.32	1	816.23	450.43	-	-	+	+	188	YOR030W	386825	388684	+	downstream	4666	2807	Overlapping	DFG16	854195
chrXV	391491	391991	501	8.63	7.3	9.31	-2.01	0.101	0.338	0	2	314.32	1	816.23	450.43	-	-	+	+	188	YOR031W	389213	389422	+	downstream	2278	2069	Overlapping	CRS5	854196
chrXV	391491	391991	501	8.63	7.3	9.31	-2.01	0.101	0.338	0	2	314.32	1	816.23	450.43	-	-	+	+	188	YOR032C	389771	391075	-	upstream	-416	416	Overlapping	HMS1	854197
chrXV	391491	391991	501	8.63	7.3	9.31	-2.01	0.101	0.338	0	2	314.32	1	816.23	450.43	-	-	+	+	188	YOR032W-A	392176	392376	+	upstream	-685	185	NearestLocation	NA	1466481
chrXV	391491	391991	501	8.63	7.3	9.31	-2.01	0.101	0.338	0	2	314.32	1	816.23	450.43	-	-	+	+	188	YOR033C	392416	394524	-	downstream	3033	425	Overlapping	EXO1	854198
chrXV	391491	391991	501	8.63	7.3	9.31	-2.01	0.101	0.338	0	2	314.32	1	816.23	450.43	-	-	+	+	188	YOR034C	394837	397086	-	downstream	5595	2846	Overlapping	AKR2	854199
chrVII	801801	802301	501	6.72	5.19	7.45	-2.25	0.103	0.341	0	2	72.09	1	185.93	162.94	-	-	+	+	189	YGR154C	796798	797868	-	upstream	-3933	3933	Overlapping	GTO1	853058
chrVII	801801	802301	501	6.72	5.19	7.45	-2.25	0.103	0.341	0	2	72.09	1	185.93	162.94	-	-	+	+	189	YGR155W	798543	800066	+	downstream	3258	1735	Overlapping	CYS4	853059
chrVII	801801	802301	501	6.72	5.19	7.45	-2.25	0.103	0.341	0	2	72.09	1	185.93	162.94	-	-	+	+	189	YGR156W	800546	801823	+	overlapEnd	1255	22	Overlapping	PTI1	853060
chrVII	801801	802301	501	6.72	5.19	7.45	-2.25	0.103	0.341	0	2	72.09	1	185.93	162.94	-	-	+	+	189	YGR157W	802440	805049	+	upstream	-639	139	NearestLocation	CHO2	853061
chrVII	801801	802301	501	6.72	5.19	7.45	-2.25	0.103	0.341	0	2	72.09	1	185.93	162.94	-	-	+	+	189	YGR158C	805269	806021	-	downstream	4220	2968	Overlapping	MTR3	853062
chrVII	801801	802301	501	6.72	5.19	7.45	-2.25	0.103	0.341	0	2	72.09	1	185.93	162.94	-	-	+	+	189	YGR159C	806412	807656	-	downstream	5855	4111	Overlapping	NSR1	853064
chrVII	801801	802301	501	6.72	5.19	7.45	-2.25	0.103	0.341	0	2	72.09	1	185.93	162.94	-	-	+	+	189	YGR160W	807073	807684	+	upstream	-5272	4772	Overlapping	NA	NA
chrIX	160385	160885	501	8.85	8.28	9.25	-0.97	0.103	0.341	1	2	570.97	51	923.69	294.32	+	-	+	+	190	YIL107C	163278	165761	-	downstream	5376	2393	Overlapping	PFK26	854699
chrIX	160385	160885	501	8.85	8.28	9.25	-0.97	0.103	0.341	1	2	570.97	51	923.69	294.32	+	-	+	+	190	YIL108W	160887	162977	+	upstream	-502	2	NearestLocation	NA	854698
chrIX	160385	160885	501	8.85	8.28	9.25	-0.97	0.103	0.341	1	2	570.97	51	923.69	294.32	+	-	+	+	190	YIL109C	157385	160165	-	upstream	-220	220	Overlapping	SEC24	854697
chrIX	160385	160885	501	8.85	8.28	9.25	-0.97	0.103	0.341	1	2	570.97	51	923.69	294.32	+	-	+	+	190	YIL110W	156045	157178	+	downstream	4340	3207	Overlapping	HPM1	854696
chrIX	160385	160885	501	8.85	8.28	9.25	-0.97	0.103	0.341	1	2	570.97	51	923.69	294.32	+	-	+	+	190	YIL111W	155222	155765	+	downstream	5163	4620	Overlapping	COX5B	854695
chrXII	789689	790189	501	7.97	6.1	8.75	-2.65	0.104	0.341	0	2	136.49	1	386.36	476.03	-	-	+	+	191	YLR328W	784913	786118	+	downstream	4776	3571	Overlapping	NMA1	851039
chrXII	789689	790189	501	7.97	6.1	8.75	-2.65	0.104	0.341	0	2	136.49	1	386.36	476.03	-	-	+	+	191	YLR329W	786442	787333	+	downstream	3247	2356	Overlapping	REC102	851040
chrXII	789689	790189	501	7.97	6.1	8.75	-2.65	0.104	0.341	0	2	136.49	1	386.36	476.03	-	-	+	+	191	YLR330W	787664	789679	+	downstream	2025	10	Overlapping	CHS5	851041
chrXII	789689	790189	501	7.97	6.1	8.75	-2.65	0.104	0.341	0	2	136.49	1	386.36	476.03	-	-	+	+	191	YLR331C	790669	791046	-	downstream	1357	480	Overlapping	JIP3	NA
chrXII	789689	790189	501	7.97	6.1	8.75	-2.65	0.104	0.341	0	2	136.49	1	386.36	476.03	-	-	+	+	191	YLR332W	790676	791806	+	upstream	-987	487	NearestLocation	MID2	851042
chrXIII	556920	557420	501	8.63	7.34	9.3	-1.96	0.104	0.341	0	2	323.93	1	825.61	438.49	-	-	+	+	192	YMR143W	551928	552903	+	downstream	4992	4017	Overlapping	RPS16A	855174
chrXIII	556920	557420	501	8.63	7.34	9.3	-1.96	0.104	0.341	0	2	323.93	1	825.61	438.49	-	-	+	+	192	YMR144W	553362	554390	+	downstream	3558	2530	Overlapping	FDO1	855175
chrXIII	556920	557420	501	8.63	7.34	9.3	-1.96	0.104	0.341	0	2	323.93	1	825.61	438.49	-	-	+	+	192	YMR145C	554793	556475	-	upstream	-445	445	NearestLocation	NDE1	855176
chrXIII	556920	557420	501	8.63	7.34	9.3	-1.96	0.104	0.341	0	2	323.93	1	825.61	438.49	-	-	+	+	192	YMR146C	557481	558524	-	downstream	1604	61	Overlapping	TIF34	855177
chrXIII	556920	557420	501	8.63	7.34	9.3	-1.96	0.104	0.341	0	2	323.93	1	825.61	438.49	-	-	+	+	192	YMR147W	559199	559870	+	upstream	-2279	1779	Overlapping	NA	855178
chrXIII	556920	557420	501	8.63	7.34	9.3	-1.96	0.104	0.341	0	2	323.93	1	825.61	438.49	-	-	+	+	192	YMR148W	560366	560812	+	upstream	-3446	2946	Overlapping	OSW5	855179
chrXIII	556920	557420	501	8.63	7.34	9.3	-1.96	0.104	0.341	0	2	323.93	1	825.61	438.49	-	-	+	+	192	YMR149W	560996	561856	+	upstream	-4076	3576	Overlapping	SWP1	855180
chrXIII	556920	557420	501	8.63	7.34	9.3	-1.96	0.104	0.341	0	2	323.93	1	825.61	438.49	-	-	+	+	192	YMR150C	561956	562528	-	downstream	5608	4536	Overlapping	IMP1	855182
chrV	303146	303646	501	8.25	6.81	8.95	-2.15	0.105	0.342	0	2	223	1	593.62	398.4	-	-	+	+	193	YER070W	298950	301616	+	downstream	4196	1530	Overlapping	RNR1	856801
chrV	303146	303646	501	8.25	6.81	8.95	-2.15	0.105	0.342	0	2	223	1	593.62	398.4	-	-	+	+	193	YER071C	301947	302327	-	upstream	-819	819	Overlapping	TDA2	856802
chrV	303146	303646	501	8.25	6.81	8.95	-2.15	0.105	0.342	0	2	223	1	593.62	398.4	-	-	+	+	193	YER072W	302806	303195	+	overlapEnd	340	49	NearestLocation	VTC1	856803
chrV	303146	303646	501	8.25	6.81	8.95	-2.15	0.105	0.342	0	2	223	1	593.62	398.4	-	-	+	+	193	YER073W	304030	305592	+	upstream	-884	384	Overlapping	ALD5	856804
chrV	303146	303646	501	8.25	6.81	8.95	-2.15	0.105	0.342	0	2	223	1	593.62	398.4	-	-	+	+	193	YER074W	306323	307196	+	upstream	-3177	2677	Overlapping	RPS24A	856805
chrV	303146	303646	501	8.25	6.81	8.95	-2.15	0.105	0.342	0	2	223	1	593.62	398.4	-	-	+	+	193	YER074W-A	307653	308123	+	upstream	-4507	4007	Overlapping	YOS1	856806
chrV	303146	303646	501	8.25	6.81	8.95	-2.15	0.105	0.342	0	2	223	1	593.62	398.4	-	-	+	+	193	YER075C	308413	311199	-	downstream	8053	4767	Overlapping	PTP3	856807
chrX	181393	181893	501	8.55	7.75	9.06	-1.31	0.106	0.343	1	2	402.75	29	666.97	400.1	+	-	+	+	194	YJL125C	185528	186679	-	downstream	5286	3635	Overlapping	GCD14	853317
chrX	181393	181893	501	8.55	7.75	9.06	-1.31	0.106	0.343	1	2	402.75	29	666.97	400.1	+	-	+	+	194	YJL126W	184501	185424	+	upstream	-3108	2608	Overlapping	NIT2	853316
chrX	181393	181893	501	8.55	7.75	9.06	-1.31	0.106	0.343	1	2	402.75	29	666.97	400.1	+	-	+	+	194	YJL127C	182298	184220	-	downstream	2827	405	Overlapping	SPT10	853315
chrX	181393	181893	501	8.55	7.75	9.06	-1.31	0.106	0.343	1	2	402.75	29	666.97	400.1	+	-	+	+	194	YJL127C-B	181551	181709	-	includeFeature	316	158	NearestLocation	NA	1466466
chrX	181393	181893	501	8.55	7.75	9.06	-1.31	0.106	0.343	1	2	402.75	29	666.97	400.1	+	-	+	+	194	YJL127W-A	180194	180310	+	downstream	1199	1083	Overlapping	NA	NA
chrX	181393	181893	501	8.55	7.75	9.06	-1.31	0.106	0.343	1	2	402.75	29	666.97	400.1	+	-	+	+	194	YJL128C	178097	180103	-	upstream	-1290	1290	Overlapping	PBS2	853313
chrX	181393	181893	501	8.55	7.75	9.06	-1.31	0.106	0.343	1	2	402.75	29	666.97	400.1	+	-	+	+	194	YJL129C	173599	177306	-	upstream	-4087	4087	Overlapping	TRK1	853312
chrXV	24505	25005	501	9.65	8.91	10.13	-1.22	0.108	0.347	1	1	766.1	196	2014.55	226.07	+	-	+	-	195	YOL155C	28703	31606	-	downstream	7101	3698	Overlapping	HPF1	854010
chrXV	24505	25005	501	9.65	8.91	10.13	-1.22	0.108	0.347	1	1	766.1	196	2014.55	226.07	+	-	+	-	195	YOL155W-A	27084	27218	+	upstream	-2579	2079	Overlapping	NA	1466474
chrXV	24505	25005	501	9.65	8.91	10.13	-1.22	0.108	0.347	1	1	766.1	196	2014.55	226.07	+	-	+	-	195	YOL156W	25273	26976	+	upstream	-768	268	Overlapping	HXT11	854009
chrXV	24505	25005	501	9.65	8.91	10.13	-1.22	0.108	0.347	1	1	766.1	196	2014.55	226.07	+	-	+	-	195	YOL157C	22525	24294	-	upstream	-211	211	NearestLocation	IMA2	854008
chrXV	24505	25005	501	9.65	8.91	10.13	-1.22	0.108	0.347	1	1	766.1	196	2014.55	226.07	+	-	+	-	195	YOL158C	19491	21311	-	upstream	-3194	3194	Overlapping	ENB1	854007
chrII	555734	556234	501	8.36	7.04	9.04	-2	0.11	0.353	0	2	262.41	1	632.85	419.72	-	-	+	+	196	YBR155W	549771	550928	+	downstream	5963	4806	Overlapping	CNS1	852452
chrII	555734	556234	501	8.36	7.04	9.04	-2	0.11	0.353	0	2	262.41	1	632.85	419.72	-	-	+	+	196	YBR156C	551104	553200	-	upstream	-2534	2534	Overlapping	SLI15	852453
chrII	555734	556234	501	8.36	7.04	9.04	-2	0.11	0.353	0	2	262.41	1	632.85	419.72	-	-	+	+	196	YBR157C	553543	554310	-	upstream	-1424	1424	Overlapping	ICS2	852454
chrII	555734	556234	501	8.36	7.04	9.04	-2	0.11	0.353	0	2	262.41	1	632.85	419.72	-	-	+	+	196	YBR158W	556549	558198	+	upstream	-815	315	NearestLocation	AMN1	852455
chrII	555734	556234	501	8.36	7.04	9.04	-2	0.11	0.353	0	2	262.41	1	632.85	419.72	-	-	+	+	196	YBR159W	558685	559728	+	upstream	-2951	2451	Overlapping	IFA38	852456
chrII	555734	556234	501	8.36	7.04	9.04	-2	0.11	0.353	0	2	262.41	1	632.85	419.72	-	-	+	+	196	YBR160W	560078	560974	+	upstream	-4344	3844	Overlapping	CDC28	852457
chrXIII	302753	303253	501	9.17	8.43	9.66	-1.23	0.111	0.355	1	2	688.24	1	1171.03	448.73	+	-	+	+	197	YMR013W-A	298311	298391	+	downstream	4442	4362	Overlapping	NA	NA
chrXIII	302753	303253	501	9.17	8.43	9.66	-1.23	0.111	0.355	1	2	688.24	1	1171.03	448.73	+	-	+	+	197	YMR014W	298868	300427	+	downstream	3885	2326	Overlapping	BUD22	855028
chrXIII	302753	303253	501	9.17	8.43	9.66	-1.23	0.111	0.355	1	2	688.24	1	1171.03	448.73	+	-	+	+	197	YMR015C	300869	302485	-	upstream	-268	268	NearestLocation	ERG5	855029
chrXIII	302753	303253	501	9.17	8.43	9.66	-1.23	0.111	0.355	1	2	688.24	1	1171.03	448.73	+	-	+	+	197	YMR016C	303236	305593	-	overlapEnd	2840	17	Overlapping	SOK2	855030
chrXIII	302753	303253	501	9.17	8.43	9.66	-1.23	0.111	0.355	1	2	688.24	1	1171.03	448.73	+	-	+	+	197	YMR017W	307489	308682	+	upstream	-4736	4236	Overlapping	SPO20	855031
chrIV	888821	889321	501	9.02	8.43	9.44	-1.01	0.112	0.358	1	1	595.96	94	1150.56	241.43	+	-	+	-	198	YDR210C-D	878659	883927	-	upstream	-4894	4894	Overlapping	NA	851794
chrIV	888821	889321	501	9.02	8.43	9.44	-1.01	0.112	0.358	1	1	595.96	94	1150.56	241.43	+	-	+	-	198	YDR211W	884727	886865	+	downstream	4094	1956	Overlapping	GCD6	851797
chrIV	888821	889321	501	9.02	8.43	9.44	-1.01	0.112	0.358	1	1	595.96	94	1150.56	241.43	+	-	+	-	198	YDR212W	887232	888911	+	overlapEnd	1589	90	Overlapping	TCP1	851798
chrIV	888821	889321	501	9.02	8.43	9.44	-1.01	0.112	0.358	1	1	595.96	94	1150.56	241.43	+	-	+	-	198	YDR213W	889751	892492	+	upstream	-930	430	NearestLocation	UPC2	851799
chrIV	888821	889321	501	9.02	8.43	9.44	-1.01	0.112	0.358	1	1	595.96	94	1150.56	241.43	+	-	+	-	198	YDR214W	892875	893927	+	upstream	-4054	3554	Overlapping	AHA1	851800
chrIV	888821	889321	501	9.02	8.43	9.44	-1.01	0.112	0.358	1	1	595.96	94	1150.56	241.43	+	-	+	-	198	YDR215C	894089	894502	-	downstream	5681	4768	Overlapping	NA	NA
chrVI	191342	191842	501	8.11	8.91	6.16	2.75	0.114	0.358	2	0	343.16	619	142.43	0.85	+	+	-	-	199	YFR019W	184502	191338	+	downstream	6840	4	Overlapping	FAB1	850574
chrVI	191342	191842	501	8.11	8.91	6.16	2.75	0.114	0.358	2	0	343.16	619	142.43	0.85	+	+	-	-	199	YFR020W	192737	193435	+	upstream	-1395	895	NearestLocation	CSS2	850576
chrVI	191342	191842	501	8.11	8.91	6.16	2.75	0.114	0.358	2	0	343.16	619	142.43	0.85	+	+	-	-	199	YFR021W	194812	196314	+	upstream	-3470	2970	Overlapping	ATG18	850577
chrVI	191342	191842	501	8.11	8.91	6.16	2.75	0.114	0.358	2	0	343.16	619	142.43	0.85	+	+	-	-	199	YFR022W	196833	199034	+	upstream	-5491	4991	Overlapping	ROG3	850578
chrXIII	912344	912844	501	10	9.67	10.26	-0.59	0.114	0.358	1	2	1324.57	304	2047.82	408.63	+	-	+	+	200	YMR316C-B	907321	907629	-	upstream	-4715	4715	Overlapping	NA	NA
chrXIII	912344	912844	501	10	9.67	10.26	-0.59	0.114	0.358	1	2	1324.57	304	2047.82	408.63	+	-	+	+	200	YMR317W	907364	910786	+	downstream	4980	1558	Overlapping	NA	855366
chrXIII	912344	912844	501	10	9.67	10.26	-0.59	0.114	0.358	1	2	1324.57	304	2047.82	408.63	+	-	+	+	200	YMR318C	911061	912143	-	upstream	-201	201	NearestLocation	ADH6	855368
chrXIII	912344	912844	501	10	9.67	10.26	-0.59	0.114	0.358	1	2	1324.57	304	2047.82	408.63	+	-	+	+	200	YMR319C	912880	914538	-	downstream	2194	36	Overlapping	FET4	855369
chrXIII	912344	912844	501	10	9.67	10.26	-0.59	0.114	0.358	1	2	1324.57	304	2047.82	408.63	+	-	+	+	200	YMR320W	916746	917051	+	upstream	-4402	3902	Overlapping	NA	NA
chrXIII	912344	912844	501	10	9.67	10.26	-0.59	0.114	0.358	1	2	1324.57	304	2047.82	408.63	+	-	+	+	200	YMR321C	917579	917896	-	downstream	5552	4735	Overlapping	NA	855371
chrV	268536	269036	501	8.21	6.83	8.91	-2.08	0.115	0.358	0	2	225.89	1	584.24	374.51	-	-	+	+	201	YER054C	262052	263698	-	upstream	-4838	4838	Overlapping	GIP2	856781
chrV	268536	269036	501	8.21	6.83	8.91	-2.08	0.115	0.358	0	2	225.89	1	584.24	374.51	-	-	+	+	201	YER055C	264892	265785	-	upstream	-2751	2751	Overlapping	HIS1	856782
chrV	268536	269036	501	8.21	6.83	8.91	-2.08	0.115	0.358	0	2	225.89	1	584.24	374.51	-	-	+	+	201	YER056C	266512	268113	-	upstream	-423	423	NearestLocation	FCY2	856783
chrV	268536	269036	501	8.21	6.83	8.91	-2.08	0.115	0.358	0	2	225.89	1	584.24	374.51	-	-	+	+	201	YER056C-A	269423	270185	-	downstream	1649	387	Overlapping	RPL34A	856784
chrV	268536	269036	501	8.21	6.83	8.91	-2.08	0.115	0.358	0	2	225.89	1	584.24	374.51	-	-	+	+	201	YER057C	270737	271126	-	downstream	2590	1701	Overlapping	HMF1	856785
chrV	268536	269036	501	8.21	6.83	8.91	-2.08	0.115	0.358	0	2	225.89	1	584.24	374.51	-	-	+	+	201	YER058W	271768	272091	+	upstream	-3232	2732	Overlapping	PET117	856786
chrV	268536	269036	501	8.21	6.83	8.91	-2.08	0.115	0.358	0	2	225.89	1	584.24	374.51	-	-	+	+	201	YER059W	272624	273886	+	upstream	-4088	3588	Overlapping	PCL6	856787
chrIV	954855	955355	501	9.64	9.29	9.93	-0.64	0.115	0.358	1	2	830.5	419	1200.89	748.16	+	-	+	+	202	YDR243C	948518	950284	-	upstream	-4571	4571	Overlapping	PRP28	851830
chrIV	954855	955355	501	9.64	9.29	9.93	-0.64	0.115	0.358	1	2	830.5	419	1200.89	748.16	+	-	+	+	202	YDR244W	950563	952401	+	downstream	4292	2454	Overlapping	PEX5	851831
chrIV	954855	955355	501	9.64	9.29	9.93	-0.64	0.115	0.358	1	2	830.5	419	1200.89	748.16	+	-	+	+	202	YDR245W	952800	953981	+	downstream	2055	874	Overlapping	MNN10	851832
chrIV	954855	955355	501	9.64	9.29	9.93	-0.64	0.115	0.358	1	2	830.5	419	1200.89	748.16	+	-	+	+	202	YDR246W	954288	954947	+	overlapEnd	567	92	Overlapping	TRS23	851833
chrIV	954855	955355	501	9.64	9.29	9.93	-0.64	0.115	0.358	1	2	830.5	419	1200.89	748.16	+	-	+	+	202	YDR246W-A	955133	955333	+	includeFeature	-278	22	NearestLocation	NA	1466436
chrIV	954855	955355	501	9.64	9.29	9.93	-0.64	0.115	0.358	1	2	830.5	419	1200.89	748.16	+	-	+	+	202	YDR247W	956013	957398	+	upstream	-1158	658	Overlapping	VHS1	851834
chrIV	954855	955355	501	9.64	9.29	9.93	-0.64	0.115	0.358	1	2	830.5	419	1200.89	748.16	+	-	+	+	202	YDR248C	957758	958339	-	downstream	3484	2403	Overlapping	NA	851835
chrIV	954855	955355	501	9.64	9.29	9.93	-0.64	0.115	0.358	1	2	830.5	419	1200.89	748.16	+	-	+	+	202	YDR249C	958681	959802	-	downstream	4947	3326	Overlapping	NA	851836
chrIV	954855	955355	501	9.64	9.29	9.93	-0.64	0.115	0.358	1	2	830.5	419	1200.89	748.16	+	-	+	+	202	YDR250C	960086	960361	-	downstream	5506	4731	Overlapping	NA	NA
chrXIII	16675	17175	501	9.49	9.17	9.76	-0.59	0.115	0.358	1	2	956.42	196	1145.45	585.22	+	-	+	+	203	YML124C	22048	23683	-	downstream	7008	4873	Overlapping	TUB3	854915
chrXIII	16675	17175	501	9.49	9.17	9.76	-0.59	0.115	0.358	1	2	956.42	196	1145.45	585.22	+	-	+	+	203	YML125C	20761	21699	-	downstream	5024	3586	Overlapping	PGA3	854914
chrXIII	16675	17175	501	9.49	9.17	9.76	-0.59	0.115	0.358	1	2	956.42	196	1145.45	585.22	+	-	+	+	203	YML126C	19060	20535	-	downstream	3860	1885	Overlapping	ERG13	854913
chrXIII	16675	17175	501	9.49	9.17	9.76	-0.59	0.115	0.358	1	2	956.42	196	1145.45	585.22	+	-	+	+	203	YML127W	17064	18809	+	overlapStart	-389	111	NearestLocation	RSC9	854912
chrXIII	16675	17175	501	9.49	9.17	9.76	-0.59	0.115	0.358	1	2	956.42	196	1145.45	585.22	+	-	+	+	203	YML128C	15135	16676	-	overlapStart	1	1	NearestLocation	MSC1	854911
chrXIII	16675	17175	501	9.49	9.17	9.76	-0.59	0.115	0.358	1	2	956.42	196	1145.45	585.22	+	-	+	+	203	YML129C	14541	14753	-	upstream	-1922	1922	Overlapping	COX14	854910
chrXIII	16675	17175	501	9.49	9.17	9.76	-0.59	0.115	0.358	1	2	956.42	196	1145.45	585.22	+	-	+	+	203	YML130C	11483	13174	-	upstream	-3501	3501	Overlapping	ERO1	854909
chrXII	809155	809655	501	8.72	7.68	9.32	-1.64	0.116	0.358	0	2	409.48	1	731.79	543.42	-	-	+	+	204	YLR337C	802653	805106	-	upstream	-4049	4049	Overlapping	VRP1	851051
chrXII	809155	809655	501	8.72	7.68	9.32	-1.64	0.116	0.358	0	2	409.48	1	731.79	543.42	-	-	+	+	204	YLR338W	804346	805203	+	downstream	4809	3952	Overlapping	OPI9	NA
chrXII	809155	809655	501	8.72	7.68	9.32	-1.64	0.116	0.358	0	2	409.48	1	731.79	543.42	-	-	+	+	204	YLR339C	805784	806335	-	upstream	-2820	2820	Overlapping	NA	NA
chrXII	809155	809655	501	8.72	7.68	9.32	-1.64	0.116	0.358	0	2	409.48	1	731.79	543.42	-	-	+	+	204	YLR340W	805887	806825	+	downstream	3268	2330	Overlapping	RPP0	851052
chrXII	809155	809655	501	8.72	7.68	9.32	-1.64	0.116	0.358	0	2	409.48	1	731.79	543.42	-	-	+	+	204	YLR341W	807385	808818	+	downstream	1770	337	Overlapping	SPO77	851054
chrXII	809155	809655	501	8.72	7.68	9.32	-1.64	0.116	0.358	0	2	409.48	1	731.79	543.42	-	-	+	+	204	YLR342W	809997	815627	+	upstream	-842	342	NearestLocation	FKS1	851055
chrXIII	852036	852536	501	8.78	7.86	9.34	-1.48	0.117	0.358	0	2	464.27	1	798.32	495.65	-	-	+	+	205	YMR288W	845571	848486	+	downstream	6465	3550	Overlapping	HSH155	855332
chrXIII	852036	852536	501	8.78	7.86	9.34	-1.48	0.117	0.358	0	2	464.27	1	798.32	495.65	-	-	+	+	205	YMR289W	848685	849809	+	downstream	3351	2227	Overlapping	ABZ2	855333
chrXIII	852036	852536	501	8.78	7.86	9.34	-1.48	0.117	0.358	0	2	464.27	1	798.32	495.65	-	-	+	+	205	YMR290C	850074	851591	-	upstream	-445	445	Overlapping	HAS1	855335
chrXIII	852036	852536	501	8.78	7.86	9.34	-1.48	0.117	0.358	0	2	464.27	1	798.32	495.65	-	-	+	+	205	YMR290W-A	851422	851769	+	downstream	614	267	Overlapping	NA	NA
chrXIII	852036	852536	501	8.78	7.86	9.34	-1.48	0.117	0.358	0	2	464.27	1	798.32	495.65	-	-	+	+	205	YMR291W	852630	854390	+	upstream	-594	94	NearestLocation	TDA1	855336
chrXIII	852036	852536	501	8.78	7.86	9.34	-1.48	0.117	0.358	0	2	464.27	1	798.32	495.65	-	-	+	+	205	YMR292W	854795	855293	+	upstream	-2759	2259	Overlapping	GOT1	855337
chrXIII	852036	852536	501	8.78	7.86	9.34	-1.48	0.117	0.358	0	2	464.27	1	798.32	495.65	-	-	+	+	205	YMR293C	855399	856793	-	downstream	4757	2863	Overlapping	HER2	855338
chrXIII	852036	852536	501	8.78	7.86	9.34	-1.48	0.117	0.358	0	2	464.27	1	798.32	495.65	-	-	+	+	205	YMR294W	856966	858087	+	upstream	-4930	4430	Overlapping	JNM1	855339
chrV	46308	46808	501	7.74	6.28	8.45	-2.17	0.118	0.358	0	1	126.88	29	323.25	377.07	-	-	-	+	206	YEL055C	48471	51539	-	downstream	5231	1663	Overlapping	POL5	856655
chrV	46308	46808	501	7.74	6.28	8.45	-2.17	0.118	0.358	0	1	126.88	29	323.25	377.07	-	-	-	+	206	YEL056W	47168	48373	+	upstream	-860	360	NearestLocation	HAT2	856654
chrV	46308	46808	501	7.74	6.28	8.45	-2.17	0.118	0.358	0	1	126.88	29	323.25	377.07	-	-	-	+	206	YEL057C	45020	45721	-	upstream	-587	587	Overlapping	SDD1	856653
chrV	46308	46808	501	7.74	6.28	8.45	-2.17	0.118	0.358	0	1	126.88	29	323.25	377.07	-	-	-	+	206	YEL058W	43252	44925	+	downstream	3056	1383	Overlapping	PCM1	856652
chrV	46308	46808	501	7.74	6.28	8.45	-2.17	0.118	0.358	0	1	126.88	29	323.25	377.07	-	-	-	+	206	YEL059C-A	42400	42624	-	upstream	-3684	3684	Overlapping	SOM1	856650
chrV	46308	46808	501	7.74	6.28	8.45	-2.17	0.118	0.358	0	1	126.88	29	323.25	377.07	-	-	-	+	206	YEL059W	42652	42960	+	downstream	3656	3348	Overlapping	HHY1	NA
chrV	46308	46808	501	7.74	6.28	8.45	-2.17	0.118	0.358	0	1	126.88	29	323.25	377.07	-	-	-	+	206	YEL060C	40046	41953	-	upstream	-4355	4355	Overlapping	PRB1	856649
chrI	151313	151813	501	7.49	5.94	8.22	-2.28	0.118	0.358	0	1	122.08	1	499.8	96.4	-	-	+	-	207	YAL001C	147594	151166	-	upstream	-147	147	NearestLocation	TFC3	851262
chrI	151313	151813	501	7.49	5.94	8.22	-2.28	0.118	0.358	0	1	122.08	1	499.8	96.4	-	-	+	-	207	YAL002W	143707	147531	+	downstream	7606	3782	Overlapping	VPS8	851261
chrI	151313	151813	501	7.49	5.94	8.22	-2.28	0.118	0.358	0	1	122.08	1	499.8	96.4	-	-	+	-	207	YAR002C-A	154065	154724	-	downstream	3411	2252	Overlapping	ERP1	851264
chrI	151313	151813	501	7.49	5.94	8.22	-2.28	0.118	0.358	0	1	122.08	1	499.8	96.4	-	-	+	-	207	YAR002W	152257	153876	+	upstream	-944	444	Overlapping	NUP60	851263
chrI	151313	151813	501	7.49	5.94	8.22	-2.28	0.118	0.358	0	1	122.08	1	499.8	96.4	-	-	+	-	207	YAR003W	155005	156285	+	upstream	-3692	3192	Overlapping	SWD1	851265
chrI	151313	151813	501	7.49	5.94	8.22	-2.28	0.118	0.358	0	1	122.08	1	499.8	96.4	-	-	+	-	207	YAR007C	156754	158619	-	downstream	7306	4941	Overlapping	RFA1	851266
chrVIII	12645	13145	501	10.93	10.57	11.22	-0.65	0.119	0.358	2	2	2460.74	584	4136.57	635.56	+	+	+	+	208	YHL041W	17392	17841	+	upstream	-4747	4247	Overlapping	NA	NA
chrVIII	12645	13145	501	10.93	10.57	11.22	-0.65	0.119	0.358	2	2	2460.74	584	4136.57	635.56	+	+	+	+	208	YHL042W	15667	16119	+	upstream	-3022	2522	Overlapping	NA	856343
chrVIII	12645	13145	501	10.93	10.57	11.22	-0.65	0.119	0.358	2	2	2460.74	584	4136.57	635.56	+	+	+	+	208	YHL043W	14901	15413	+	upstream	-2256	1756	Overlapping	ECM34	856342
chrVIII	12645	13145	501	10.93	10.57	11.22	-0.65	0.119	0.358	2	2	2460.74	584	4136.57	635.56	+	+	+	+	208	YHL044W	13565	14272	+	upstream	-920	420	Overlapping	NA	856341
chrVIII	12645	13145	501	10.93	10.57	11.22	-0.65	0.119	0.358	2	2	2460.74	584	4136.57	635.56	+	+	+	+	208	YHL045W	12502	12849	+	overlapEnd	143	143	NearestLocation	NA	NA
chrVIII	12645	13145	501	10.93	10.57	11.22	-0.65	0.119	0.358	2	2	2460.74	584	4136.57	635.56	+	+	+	+	208	YHL046C	11923	12285	-	upstream	-360	360	Overlapping	PAU13	856339
chrVIII	12645	13145	501	10.93	10.57	11.22	-0.65	0.119	0.358	2	2	2460.74	584	4136.57	635.56	+	+	+	+	208	YHL046W-A	9981	10307	+	downstream	2664	2338	Overlapping	NA	NA
chrVIII	12645	13145	501	10.93	10.57	11.22	-0.65	0.119	0.358	2	2	2460.74	584	4136.57	635.56	+	+	+	+	208	YHL047C	8351	10213	-	upstream	-2432	2432	Overlapping	ARN2	856338
chrVIII	201250	201750	501	7.86	6	8.65	-2.65	0.119	0.358	0	2	126.88	1	332.63	468.35	-	-	+	+	209	YHR045W	195551	197233	+	downstream	5699	4017	Overlapping	NA	856441
chrVIII	201250	201750	501	7.86	6	8.65	-2.65	0.119	0.358	0	2	126.88	1	332.63	468.35	-	-	+	+	209	YHR046C	197398	198285	-	upstream	-2965	2965	Overlapping	INM1	856442
chrVIII	201250	201750	501	7.86	6	8.65	-2.65	0.119	0.358	0	2	126.88	1	332.63	468.35	-	-	+	+	209	YHR047C	198740	201310	-	overlapStart	60	60	NearestLocation	AAP1	856443
chrVIII	201250	201750	501	7.86	6	8.65	-2.65	0.119	0.358	0	2	126.88	1	332.63	468.35	-	-	+	+	209	YHR048W	204607	206151	+	upstream	-3357	2857	Overlapping	YHK8	856444
chrVIII	201250	201750	501	7.86	6	8.65	-2.65	0.119	0.358	0	2	126.88	1	332.63	468.35	-	-	+	+	209	YHR049W	206462	207193	+	upstream	-5212	4712	Overlapping	FSH1	856445
chrX	294575	295075	501	8.45	7.2	9.11	-1.91	0.12	0.359	1	2	292.21	1	621.77	482.85	+	-	+	+	210	YJL074C	299157	302849	-	downstream	8274	4082	Overlapping	SMC3	853371
chrX	294575	295075	501	8.45	7.2	9.11	-1.91	0.12	0.359	1	2	292.21	1	621.77	482.85	+	-	+	+	210	YJL075C	298460	298876	-	downstream	4301	3385	Overlapping	APQ13	NA
chrX	294575	295075	501	8.45	7.2	9.11	-1.91	0.12	0.359	1	2	292.21	1	621.77	482.85	+	-	+	+	210	YJL076W	295245	298814	+	upstream	-670	170	Overlapping	NET1	853369
chrX	294575	295075	501	8.45	7.2	9.11	-1.91	0.12	0.359	1	2	292.21	1	621.77	482.85	+	-	+	+	210	YJL077C	294666	295061	-	includeFeature	486	14	NearestLocation	ICS3	853368
chrX	294575	295075	501	8.45	7.2	9.11	-1.91	0.12	0.359	1	2	292.21	1	621.77	482.85	+	-	+	+	210	YJL077W-A	294799	294885	+	includeFeature	-224	190	NearestLocation	NA	13393612
chrX	294575	295075	501	8.45	7.2	9.11	-1.91	0.12	0.359	1	2	292.21	1	621.77	482.85	+	-	+	+	210	YJL077W-B	294047	294145	+	downstream	528	430	Overlapping	NA	1466467
chrX	294575	295075	501	8.45	7.2	9.11	-1.91	0.12	0.359	1	2	292.21	1	621.77	482.85	+	-	+	+	210	YJL078C	291336	293981	-	upstream	-594	594	Overlapping	PRY3	853367
chrX	294575	295075	501	8.45	7.2	9.11	-1.91	0.12	0.359	1	2	292.21	1	621.77	482.85	+	-	+	+	210	YJL079C	289875	290774	-	upstream	-3801	3801	Overlapping	PRY1	853366
chrXIV	273943	274443	501	9.35	8.94	9.67	-0.73	0.12	0.359	1	2	761.29	224	1014.95	615.93	+	-	+	+	211	YNL192W	276502	279897	+	upstream	-2559	2059	Overlapping	CHS1	855529
chrXIV	273943	274443	501	9.35	8.94	9.67	-0.73	0.12	0.359	1	2	761.29	224	1014.95	615.93	+	-	+	+	211	YNL193W	274368	276044	+	overlapStart	-425	75	NearestLocation	NA	855528
chrXIV	273943	274443	501	9.35	8.94	9.67	-0.73	0.12	0.359	1	2	761.29	224	1014.95	615.93	+	-	+	+	211	YNL194C	272710	273615	-	upstream	-328	328	Overlapping	NA	855527
chrXIV	273943	274443	501	9.35	8.94	9.67	-0.73	0.12	0.359	1	2	761.29	224	1014.95	615.93	+	-	+	+	211	YNL195C	271523	272308	-	upstream	-1635	1635	Overlapping	NA	855526
chrXIV	273943	274443	501	9.35	8.94	9.67	-0.73	0.12	0.359	1	2	761.29	224	1014.95	615.93	+	-	+	+	211	YNL196C	270275	271171	-	upstream	-2772	2772	Overlapping	SLZ1	855525
chrXIV	273943	274443	501	9.35	8.94	9.67	-0.73	0.12	0.359	1	2	761.29	224	1014.95	615.93	+	-	+	+	211	YNL197C	267608	269593	-	upstream	-4350	4350	Overlapping	WHI3	855524
chrIV	545829	546329	501	7.45	5.47	8.25	-2.79	0.124	0.368	0	2	87.47	1	225.17	384.75	-	-	+	+	212	YDR042C	540601	541203	-	upstream	-4626	4626	Overlapping	NA	851612
chrIV	545829	546329	501	7.45	5.47	8.25	-2.79	0.124	0.368	0	2	87.47	1	225.17	384.75	-	-	+	+	212	YDR043C	542674	543369	-	upstream	-2460	2460	Overlapping	NRG1	851613
chrIV	545829	546329	501	7.45	5.47	8.25	-2.79	0.124	0.368	0	2	87.47	1	225.17	384.75	-	-	+	+	212	YDR044W	546642	547628	+	upstream	-813	313	NearestLocation	HEM13	851614
chrIV	545829	546329	501	7.45	5.47	8.25	-2.79	0.124	0.368	0	2	87.47	1	225.17	384.75	-	-	+	+	212	YDR045C	547978	548310	-	downstream	2481	1649	Overlapping	RPC11	851615
chrIV	545829	546329	501	7.45	5.47	8.25	-2.79	0.124	0.368	0	2	87.47	1	225.17	384.75	-	-	+	+	212	YDR046C	548762	550576	-	downstream	4747	2433	Overlapping	BAP3	851616
chrIX	127622	128122	501	8.25	6.97	8.92	-1.95	0.126	0.372	1	2	249.92	1	600.44	368.54	+	-	+	+	213	YIL121W	132244	133872	+	upstream	-4622	4122	Overlapping	QDR2	854685
chrIX	127622	128122	501	8.25	6.97	8.92	-1.95	0.126	0.372	1	2	249.92	1	600.44	368.54	+	-	+	+	213	YIL122W	130610	131665	+	upstream	-2988	2488	Overlapping	POG1	854684
chrIX	127622	128122	501	8.25	6.97	8.92	-1.95	0.126	0.372	1	2	249.92	1	600.44	368.54	+	-	+	+	213	YIL123W	128151	129581	+	upstream	-529	29	NearestLocation	SIM1	854683
chrIX	127622	128122	501	8.25	6.97	8.92	-1.95	0.126	0.372	1	2	249.92	1	600.44	368.54	+	-	+	+	213	YIL124W	126204	127097	+	downstream	1418	525	Overlapping	AYR1	854682
chrIX	127622	128122	501	8.25	6.97	8.92	-1.95	0.126	0.372	1	2	249.92	1	600.44	368.54	+	-	+	+	213	YIL125W	122689	125733	+	downstream	4933	1889	Overlapping	KGD1	854681
chrIV	1166330	1166830	501	8.74	7.79	9.31	-1.53	0.132	0.386	1	2	440.24	1	931.37	340.38	+	-	+	+	214	YDR344C	1162006	1162449	-	upstream	-3881	3881	Overlapping	NA	NA
chrIV	1166330	1166830	501	8.74	7.79	9.31	-1.53	0.132	0.386	1	2	440.24	1	931.37	340.38	+	-	+	+	214	YDR345C	1162957	1164660	-	upstream	-1670	1670	NearestLocation	HXT3	851946
chrIV	1166330	1166830	501	8.74	7.79	9.31	-1.53	0.132	0.386	1	2	440.24	1	931.37	340.38	+	-	+	+	214	YDR346C	1167214	1168659	-	downstream	2329	384	Overlapping	SVF1	851947
chrIV	1166330	1166830	501	8.74	7.79	9.31	-1.53	0.132	0.386	1	2	440.24	1	931.37	340.38	+	-	+	+	214	YDR347W	1169178	1170143	+	upstream	-2848	2348	Overlapping	MRP1	851948
chrIV	1166330	1166830	501	8.74	7.79	9.31	-1.53	0.132	0.386	1	2	440.24	1	931.37	340.38	+	-	+	+	214	YDR348C	1170326	1171825	-	downstream	5495	3496	Overlapping	PAL1	851949
chrIV	550841	551341	501	7.37	5.05	8.22	-3.17	0.132	0.386	0	2	65.36	1	135.61	460.67	-	-	+	+	215	YDR044W	546642	547628	+	downstream	4199	3213	Overlapping	HEM13	851614
chrIV	550841	551341	501	7.37	5.05	8.22	-3.17	0.132	0.386	0	2	65.36	1	135.61	460.67	-	-	+	+	215	YDR045C	547978	548310	-	upstream	-2531	2531	Overlapping	RPC11	851615
chrIV	550841	551341	501	7.37	5.05	8.22	-3.17	0.132	0.386	0	2	65.36	1	135.61	460.67	-	-	+	+	215	YDR046C	548762	550576	-	upstream	-265	265	NearestLocation	BAP3	851616
chrIV	550841	551341	501	7.37	5.05	8.22	-3.17	0.132	0.386	0	2	65.36	1	135.61	460.67	-	-	+	+	215	YDR047W	551860	552948	+	upstream	-1019	519	Overlapping	HEM12	851617
chrIV	550841	551341	501	7.37	5.05	8.22	-3.17	0.132	0.386	0	2	65.36	1	135.61	460.67	-	-	+	+	215	YDR048C	553084	553398	-	downstream	2557	1743	Overlapping	NA	NA
chrIV	550841	551341	501	7.37	5.05	8.22	-3.17	0.132	0.386	0	2	65.36	1	135.61	460.67	-	-	+	+	215	YDR049W	553254	555152	+	upstream	-2413	1913	Overlapping	VMS1	851618
chrIV	550841	551341	501	7.37	5.05	8.22	-3.17	0.132	0.386	0	2	65.36	1	135.61	460.67	-	-	+	+	215	YDR050C	555726	556472	-	downstream	5631	4385	Overlapping	TPI1	851620
chrIV	893928	894428	501	8.91	8.42	9.27	-0.85	0.133	0.386	1	2	618.07	68	788.08	446.17	+	-	+	+	216	YDR213W	889751	892492	+	downstream	4177	1436	Overlapping	UPC2	851799
chrIV	893928	894428	501	8.91	8.42	9.27	-0.85	0.133	0.386	1	2	618.07	68	788.08	446.17	+	-	+	+	216	YDR214W	892875	893927	+	downstream	1053	1	Overlapping	AHA1	851800
chrIV	893928	894428	501	8.91	8.42	9.27	-0.85	0.133	0.386	1	2	618.07	68	788.08	446.17	+	-	+	+	216	YDR215C	894089	894502	-	overlapEnd	574	74	NearestLocation	NA	NA
chrIV	893928	894428	501	8.91	8.42	9.27	-0.85	0.133	0.386	1	2	618.07	68	788.08	446.17	+	-	+	+	216	YDR216W	895035	899006	+	upstream	-1107	607	Overlapping	ADR1	851802
chrXI	93661	94161	501	7.36	5.5	8.14	-2.64	0.133	0.386	0	2	89.39	1	220.9	343.8	-	-	+	+	217	YKL183C-A	98395	98607	-	downstream	4946	4234	Overlapping	NA	1500485
chrXI	93661	94161	501	7.36	5.5	8.14	-2.64	0.133	0.386	0	2	89.39	1	220.9	343.8	-	-	+	+	217	YKL183W	98721	99641	+	upstream	-5060	4560	Overlapping	LOT5	853652
chrXI	93661	94161	501	7.36	5.5	8.14	-2.64	0.133	0.386	0	2	89.39	1	220.9	343.8	-	-	+	+	217	YKL184W	96757	98157	+	upstream	-3096	2596	Overlapping	SPE1	853651
chrXI	93661	94161	501	7.36	5.5	8.14	-2.64	0.133	0.386	0	2	89.39	1	220.9	343.8	-	-	+	+	217	YKL185W	94499	96265	+	upstream	-838	338	NearestLocation	ASH1	853650
chrXI	93661	94161	501	7.36	5.5	8.14	-2.64	0.133	0.386	0	2	89.39	1	220.9	343.8	-	-	+	+	217	YKL186C	92744	93298	-	upstream	-363	363	Overlapping	MTR2	853649
chrXI	93661	94161	501	7.36	5.5	8.14	-2.64	0.133	0.386	0	2	89.39	1	220.9	343.8	-	-	+	+	217	YKL187C	89284	91536	-	upstream	-2125	2125	Overlapping	FAT3	853648
chrXI	93661	94161	501	7.36	5.5	8.14	-2.64	0.133	0.386	0	2	89.39	1	220.9	343.8	-	-	+	+	217	YKL188C	86225	88786	-	upstream	-4875	4875	Overlapping	PXA2	853647
chrIV	1213491	1213991	501	10.56	10.31	10.77	-0.47	0.134	0.386	2	2	2019.53	518	2881.95	621.05	+	+	+	+	218	YDR365W-B	1206997	1212265	+	downstream	6494	1226	Overlapping	NA	851971
chrIV	1213491	1213991	501	10.56	10.31	10.77	-0.47	0.134	0.386	2	2	2019.53	518	2881.95	621.05	+	+	+	+	218	YDR366C	1212438	1212836	-	upstream	-655	655	Overlapping	NA	851972
chrIV	1213491	1213991	501	10.56	10.31	10.77	-0.47	0.134	0.386	2	2	2019.53	518	2881.95	621.05	+	+	+	+	218	YDR367W	1212848	1213614	+	overlapEnd	643	123	Overlapping	KEI1	851973
chrIV	1213491	1213991	501	10.56	10.31	10.77	-0.47	0.134	0.386	2	2	2019.53	518	2881.95	621.05	+	+	+	+	218	YDR368W	1213904	1214842	+	overlapStart	-413	87	NearestLocation	YPR1	851974
chrIV	1213491	1213991	501	10.56	10.31	10.77	-0.47	0.134	0.386	2	2	2019.53	518	2881.95	621.05	+	+	+	+	218	YDR369C	1215016	1217580	-	downstream	4089	1025	Overlapping	XRS2	851975
chrIV	1213491	1213991	501	10.56	10.31	10.77	-0.47	0.134	0.386	2	2	2019.53	518	2881.95	621.05	+	+	+	+	218	YDR370C	1217782	1219110	-	downstream	5619	3791	Overlapping	DXO1	851976
chrXIV	275772	276272	501	11.23	10.92	11.48	-0.56	0.134	0.386	2	2	2965.38	915	4694.37	1024.57	+	+	+	+	219	YNL191W	280432	281505	+	upstream	-4660	4160	Overlapping	DUG3	855530
chrXIV	275772	276272	501	11.23	10.92	11.48	-0.56	0.134	0.386	2	2	2965.38	915	4694.37	1024.57	+	+	+	+	219	YNL192W	276502	279897	+	upstream	-730	230	NearestLocation	CHS1	855529
chrXIV	275772	276272	501	11.23	10.92	11.48	-0.56	0.134	0.386	2	2	2965.38	915	4694.37	1024.57	+	+	+	+	219	YNL193W	274368	276044	+	overlapEnd	1404	228	Overlapping	NA	855528
chrXIV	275772	276272	501	11.23	10.92	11.48	-0.56	0.134	0.386	2	2	2965.38	915	4694.37	1024.57	+	+	+	+	219	YNL194C	272710	273615	-	upstream	-2157	2157	Overlapping	NA	855527
chrXIV	275772	276272	501	11.23	10.92	11.48	-0.56	0.134	0.386	2	2	2965.38	915	4694.37	1024.57	+	+	+	+	219	YNL195C	271523	272308	-	upstream	-3464	3464	Overlapping	NA	855526
chrXIV	275772	276272	501	11.23	10.92	11.48	-0.56	0.134	0.386	2	2	2965.38	915	4694.37	1024.57	+	+	+	+	219	YNL196C	270275	271171	-	upstream	-4601	4601	Overlapping	SLZ1	855525
chrXVI	381326	381826	501	8.18	6.72	8.89	-2.18	0.135	0.387	0	2	209.55	1	468.24	483.7	-	-	+	+	220	YPL086C	384773	386446	-	downstream	5120	2947	Overlapping	ELP3	856019
chrXVI	381326	381826	501	8.18	6.72	8.89	-2.18	0.135	0.387	0	2	209.55	1	468.24	483.7	-	-	+	+	220	YPL087W	383455	384408	+	upstream	-2129	1629	Overlapping	YDC1	856018
chrXVI	381326	381826	501	8.18	6.72	8.89	-2.18	0.135	0.387	0	2	209.55	1	468.24	483.7	-	-	+	+	220	YPL088W	381965	382993	+	upstream	-639	139	NearestLocation	NA	856017
chrXVI	381326	381826	501	8.18	6.72	8.89	-2.18	0.135	0.387	0	2	209.55	1	468.24	483.7	-	-	+	+	220	YPL089C	379120	381150	-	upstream	-176	176	Overlapping	RLM1	856016
chrXVI	381326	381826	501	8.18	6.72	8.89	-2.18	0.135	0.387	0	2	209.55	1	468.24	483.7	-	-	+	+	220	YPL090C	377291	378395	-	upstream	-2931	2931	Overlapping	RPS6A	856015
chrXVI	381326	381826	501	8.18	6.72	8.89	-2.18	0.135	0.387	0	2	209.55	1	468.24	483.7	-	-	+	+	220	YPL091W	375502	376953	+	downstream	5824	4373	Overlapping	GLR1	856014
chrXII	949893	950393	501	8.77	7.81	9.34	-1.53	0.136	0.387	0	2	448.89	1	900.66	395.84	-	-	+	+	221	YLR410W-B	941483	946796	+	downstream	8410	3097	Overlapping	NA	851128
chrXII	949893	950393	501	8.77	7.81	9.34	-1.53	0.136	0.387	0	2	448.89	1	900.66	395.84	-	-	+	+	221	YLR411W	947253	947978	+	downstream	2640	1915	Overlapping	CTR3	851129
chrXII	949893	950393	501	8.77	7.81	9.34	-1.53	0.136	0.387	0	2	448.89	1	900.66	395.84	-	-	+	+	221	YLR412C-A	950267	950473	-	overlapEnd	580	80	NearestLocation	NA	1466424
chrXII	949893	950393	501	8.77	7.81	9.34	-1.53	0.136	0.387	0	2	448.89	1	900.66	395.84	-	-	+	+	221	YLR412W	948368	949192	+	downstream	1525	701	Overlapping	BER1	851130
chrXII	949893	950393	501	8.77	7.81	9.34	-1.53	0.136	0.387	0	2	448.89	1	900.66	395.84	-	-	+	+	221	YLR413W	951156	953183	+	upstream	-1263	763	Overlapping	INA1	851131
chrXII	949893	950393	501	8.77	7.81	9.34	-1.53	0.136	0.387	0	2	448.89	1	900.66	395.84	-	-	+	+	221	YLR414C	953353	954144	-	downstream	4251	2960	Overlapping	PUN1	851132
chrXII	949893	950393	501	8.77	7.81	9.34	-1.53	0.136	0.387	0	2	448.89	1	900.66	395.84	-	-	+	+	221	YLR416C	954259	954889	-	downstream	4996	3866	Overlapping	NA	NA
chrXII	949893	950393	501	8.77	7.81	9.34	-1.53	0.136	0.387	0	2	448.89	1	900.66	395.84	-	-	+	+	221	YLR417W	955010	956710	+	upstream	-5117	4617	Overlapping	VPS36	851135
chrXI	611080	611580	501	7.91	6.44	8.63	-2.19	0.137	0.387	0	2	172.06	1	568.89	220.95	-	-	+	+	222	YKR089C	605633	608365	-	upstream	-2715	2715	Overlapping	TGL4	853964
chrXI	611080	611580	501	7.91	6.44	8.63	-2.19	0.137	0.387	0	2	172.06	1	568.89	220.95	-	-	+	+	222	YKR090W	608946	611066	+	downstream	2134	14	Overlapping	PXL1	853965
chrXI	611080	611580	501	7.91	6.44	8.63	-2.19	0.137	0.387	0	2	172.06	1	568.89	220.95	-	-	+	+	222	YKR091W	611525	612265	+	overlapStart	-445	55	NearestLocation	SRL3	853966
chrXI	611080	611580	501	7.91	6.44	8.63	-2.19	0.137	0.387	0	2	172.06	1	568.89	220.95	-	-	+	+	222	YKR092C	612665	613885	-	downstream	2805	1085	Overlapping	SRP40	853967
chrXI	611080	611580	501	7.91	6.44	8.63	-2.19	0.137	0.387	0	2	172.06	1	568.89	220.95	-	-	+	+	222	YKR093W	615730	617535	+	upstream	-4650	4150	Overlapping	PTR2	853968
chrIV	234162	234662	501	8.54	7.38	9.18	-1.8	0.138	0.387	0	2	331.62	1	764.2	394.98	-	-	+	+	223	YDL125C	239019	239606	-	downstream	5444	4357	Overlapping	HNT1	851432
chrIV	234162	234662	501	8.54	7.38	9.18	-1.8	0.138	0.387	0	2	331.62	1	764.2	394.98	-	-	+	+	223	YDL126C	236157	238664	-	downstream	4502	1495	Overlapping	CDC48	851431
chrIV	234162	234662	501	8.54	7.38	9.18	-1.8	0.138	0.387	0	2	331.62	1	764.2	394.98	-	-	+	+	223	YDL127W	234927	235853	+	upstream	-765	265	NearestLocation	PCL2	851430
chrIV	234162	234662	501	8.54	7.38	9.18	-1.8	0.138	0.387	0	2	331.62	1	764.2	394.98	-	-	+	+	223	YDL128W	232652	233887	+	downstream	1510	275	Overlapping	VCX1	851429
chrIV	234162	234662	501	8.54	7.38	9.18	-1.8	0.138	0.387	0	2	331.62	1	764.2	394.98	-	-	+	+	223	YDL129W	231024	231899	+	downstream	3138	2263	Overlapping	NA	851428
chrIV	234162	234662	501	8.54	7.38	9.18	-1.8	0.138	0.387	0	2	331.62	1	764.2	394.98	-	-	+	+	223	YDL130W	229906	230527	+	downstream	4256	3635	Overlapping	RPP1B	851427
chrIV	234162	234662	501	8.54	7.38	9.18	-1.8	0.138	0.387	0	2	331.62	1	764.2	394.98	-	-	+	+	223	YDL130W-A	229171	229431	+	downstream	4991	4731	Overlapping	STF1	851426
chrXVI	829101	829601	501	10.58	10.34	10.79	-0.45	0.138	0.387	2	2	1848.44	742	2672.99	874.42	+	+	+	+	224	YPR145C-A	824690	824926	-	upstream	-4175	4175	Overlapping	NA	3799978
chrXVI	829101	829601	501	10.58	10.34	10.79	-0.45	0.138	0.387	2	2	1848.44	742	2672.99	874.42	+	+	+	+	224	YPR145W	822620	824338	+	downstream	6481	4763	Overlapping	ASN1	856268
chrXVI	829101	829601	501	10.58	10.34	10.79	-0.45	0.138	0.387	2	2	1848.44	742	2672.99	874.42	+	+	+	+	224	YPR147C	825347	826559	-	upstream	-2542	2542	Overlapping	NA	856270
chrXVI	829101	829601	501	10.58	10.34	10.79	-0.45	0.138	0.387	2	2	1848.44	742	2672.99	874.42	+	+	+	+	224	YPR148C	826833	828140	-	upstream	-961	961	Overlapping	NA	856271
chrXVI	829101	829601	501	10.58	10.34	10.79	-0.45	0.138	0.387	2	2	1848.44	742	2672.99	874.42	+	+	+	+	224	YPR149W	829918	830439	+	upstream	-817	317	NearestLocation	NCE102	856272
chrXVI	829101	829601	501	10.58	10.34	10.79	-0.45	0.138	0.387	2	2	1848.44	742	2672.99	874.42	+	+	+	+	224	YPR150W	830999	831520	+	upstream	-1898	1398	Overlapping	NA	NA
chrXVI	829101	829601	501	10.58	10.34	10.79	-0.45	0.138	0.387	2	2	1848.44	742	2672.99	874.42	+	+	+	+	224	YPR151C	831055	831675	-	downstream	2574	1454	Overlapping	SUE1	856274
chrXVI	829101	829601	501	10.58	10.34	10.79	-0.45	0.138	0.387	2	2	1848.44	742	2672.99	874.42	+	+	+	+	224	YPR152C	832061	833458	-	downstream	4357	2460	Overlapping	URN1	856275
chrXVI	829101	829601	501	10.58	10.34	10.79	-0.45	0.138	0.387	2	2	1848.44	742	2672.99	874.42	+	+	+	+	224	YPR153W	833689	834245	+	upstream	-4588	4088	Overlapping	NA	856276
chrXVI	829101	829601	501	10.58	10.34	10.79	-0.45	0.138	0.387	2	2	1848.44	742	2672.99	874.42	+	+	+	+	224	YPR154W	834565	835212	+	upstream	-5464	4964	Overlapping	PIN3	856277
chrV	280683	281183	501	8.6	7.54	9.2	-1.67	0.138	0.387	1	2	370.07	1	648.21	528.92	+	-	+	+	225	YER060W	274567	276153	+	downstream	6116	4530	Overlapping	FCY21	856788
chrV	280683	281183	501	8.6	7.54	9.2	-1.67	0.138	0.387	1	2	370.07	1	648.21	528.92	+	-	+	+	225	YER060W-A	276572	278164	+	downstream	4111	2519	Overlapping	FCY22	856789
chrV	280683	281183	501	8.6	7.54	9.2	-1.67	0.138	0.387	1	2	370.07	1	648.21	528.92	+	-	+	+	225	YER061C	278298	279626	-	upstream	-1057	1057	Overlapping	CEM1	856790
chrV	280683	281183	501	8.6	7.54	9.2	-1.67	0.138	0.387	1	2	370.07	1	648.21	528.92	+	-	+	+	225	YER062C	279930	280682	-	upstream	-1	1	NearestLocation	GPP2	856791
chrV	280683	281183	501	8.6	7.54	9.2	-1.67	0.138	0.387	1	2	370.07	1	648.21	528.92	+	-	+	+	225	YER063W	281710	282366	+	upstream	-1027	527	Overlapping	THO1	856792
chrV	280683	281183	501	8.6	7.54	9.2	-1.67	0.138	0.387	1	2	370.07	1	648.21	528.92	+	-	+	+	225	YER064C	282705	284222	-	downstream	3539	1522	Overlapping	VHR2	856793
chrV	280683	281183	501	8.6	7.54	9.2	-1.67	0.138	0.387	1	2	370.07	1	648.21	528.92	+	-	+	+	225	YER065C	285241	286914	-	downstream	6231	4058	Overlapping	ICL1	856794
chrIII	152077	152577	501	8.6	7.96	9.05	-1.08	0.139	0.387	1	1	454.66	44	771.02	285.79	+	-	+	-	226	YCR017C	144773	147634	-	upstream	-4443	4443	Overlapping	CWH43	850376
chrIII	152077	152577	501	8.6	7.96	9.05	-1.08	0.139	0.387	1	1	454.66	44	771.02	285.79	+	-	+	-	226	YCR018C	148238	148903	-	upstream	-3174	3174	Overlapping	SRD1	850377
chrIII	152077	152577	501	8.6	7.96	9.05	-1.08	0.139	0.387	1	1	454.66	44	771.02	285.79	+	-	+	-	226	YCR018C-A	151608	151862	-	upstream	-215	215	NearestLocation	NA	NA
chrIII	152077	152577	501	8.6	7.96	9.05	-1.08	0.139	0.387	1	1	454.66	44	771.02	285.79	+	-	+	-	226	YCR019W	152837	153928	+	upstream	-760	260	Overlapping	MAK32	850381
chrIII	152077	152577	501	8.6	7.96	9.05	-1.08	0.139	0.387	1	1	454.66	44	771.02	285.79	+	-	+	-	226	YCR020C	154012	154659	-	downstream	2582	1435	Overlapping	PET18	850382
chrIII	152077	152577	501	8.6	7.96	9.05	-1.08	0.139	0.387	1	1	454.66	44	771.02	285.79	+	-	+	-	226	YCR020C-A	154830	155096	-	downstream	3019	2253	Overlapping	MAK31	850383
chrIII	152077	152577	501	8.6	7.96	9.05	-1.08	0.139	0.387	1	1	454.66	44	771.02	285.79	+	-	+	-	226	YCR020W-B	155320	155556	+	upstream	-3243	2743	Overlapping	HTL1	850384
chrIII	152077	152577	501	8.6	7.96	9.05	-1.08	0.139	0.387	1	1	454.66	44	771.02	285.79	+	-	+	-	226	YCR021C	156109	157107	-	downstream	5030	3532	Overlapping	HSP30	850385
chrIII	152077	152577	501	8.6	7.96	9.05	-1.08	0.139	0.387	1	1	454.66	44	771.02	285.79	+	-	+	-	226	YCR022C	157421	157765	-	downstream	5688	4844	Overlapping	NA	NA
chrXVI	66885	67385	501	8.26	6.88	8.96	-2.08	0.14	0.387	0	2	234.54	1	633.71	359.15	-	-	+	+	227	YPL253C	71063	73006	-	downstream	6121	3678	Overlapping	VIK1	855822
chrXVI	66885	67385	501	8.26	6.88	8.96	-2.08	0.14	0.387	0	2	234.54	1	633.71	359.15	-	-	+	+	227	YPL254W	69485	70951	+	upstream	-2600	2100	Overlapping	HFI1	855821
chrXVI	66885	67385	501	8.26	6.88	8.96	-2.08	0.14	0.387	0	2	234.54	1	633.71	359.15	-	-	+	+	227	YPL255W	67725	68882	+	upstream	-840	340	Overlapping	BBP1	855820
chrXVI	66885	67385	501	8.26	6.88	8.96	-2.08	0.14	0.387	0	2	234.54	1	633.71	359.15	-	-	+	+	227	YPL256C	64977	66614	-	upstream	-271	271	NearestLocation	CLN2	855819
chrXVI	66885	67385	501	8.26	6.88	8.96	-2.08	0.14	0.387	0	2	234.54	1	633.71	359.15	-	-	+	+	227	YPL257W	63279	63860	+	downstream	3606	3025	Overlapping	NA	855818
chrXVI	66885	67385	501	8.26	6.88	8.96	-2.08	0.14	0.387	0	2	234.54	1	633.71	359.15	-	-	+	+	227	YPL257W-B	56748	62016	+	downstream	10137	4869	Overlapping	NA	855817
chrIV	62051	62551	501	10.43	10.24	10.59	-0.35	0.14	0.387	1	2	1730.21	692	2092.17	1000.68	+	-	+	+	228	YDL218W	66493	67446	+	upstream	-4442	3942	Overlapping	NA	851308
chrIV	62051	62551	501	10.43	10.24	10.59	-0.35	0.14	0.387	1	2	1730.21	692	2092.17	1000.68	+	-	+	+	228	YDL219W	65242	65765	+	upstream	-3191	2691	Overlapping	DTD1	851307
chrIV	62051	62551	501	10.43	10.24	10.59	-0.35	0.14	0.387	1	2	1730.21	692	2092.17	1000.68	+	-	+	+	228	YDL220C	62244	65018	-	overlapEnd	2967	193	Overlapping	CDC13	851306
chrIV	62051	62551	501	10.43	10.24	10.59	-0.35	0.14	0.387	1	2	1730.21	692	2092.17	1000.68	+	-	+	+	228	YDL221W	62011	62562	+	inside	40	11	NearestLocation	NA	NA
chrIV	62051	62551	501	10.43	10.24	10.59	-0.35	0.14	0.387	1	2	1730.21	692	2092.17	1000.68	+	-	+	+	228	YDL222C	60872	61801	-	upstream	-250	250	Overlapping	FMP45	851304
chrIV	62051	62551	501	10.43	10.24	10.59	-0.35	0.14	0.387	1	2	1730.21	692	2092.17	1000.68	+	-	+	+	228	YDL223C	57265	60405	-	upstream	-1646	1646	Overlapping	HBT1	851303
chrI	139639	140139	501	8.06	8.84	6.21	2.63	0.141	0.388	1	0	307.59	609	147.55	0.85	-	+	-	-	229	YAL002W	143707	147531	+	upstream	-4068	3568	Overlapping	VPS8	851261
chrI	139639	140139	501	8.06	8.84	6.21	2.63	0.141	0.388	1	0	307.59	609	147.55	0.85	-	+	-	-	229	YAL003W	142174	143160	+	upstream	-2535	2035	Overlapping	EFB1	851260
chrI	139639	140139	501	8.06	8.84	6.21	2.63	0.141	0.388	1	0	307.59	609	147.55	0.85	-	+	-	-	229	YAL004W	140760	141407	+	upstream	-1121	621	NearestLocation	NA	NA
chrI	139639	140139	501	8.06	8.84	6.21	2.63	0.141	0.388	1	0	307.59	609	147.55	0.85	-	+	-	-	229	YAL005C	139503	141431	-	inside	1792	136	Overlapping	SSA1	851259
chrI	139639	140139	501	8.06	8.84	6.21	2.63	0.141	0.388	1	0	307.59	609	147.55	0.85	-	+	-	-	229	YAL007C	137698	138345	-	upstream	-1294	1294	Overlapping	ERP2	851226
chrI	139639	140139	501	8.06	8.84	6.21	2.63	0.141	0.388	1	0	307.59	609	147.55	0.85	-	+	-	-	229	YAL008W	136914	137510	+	downstream	2725	2129	Overlapping	FUN14	851225
chrI	139639	140139	501	8.06	8.84	6.21	2.63	0.141	0.388	1	0	307.59	609	147.55	0.85	-	+	-	-	229	YAL009W	135854	136633	+	downstream	3785	3006	Overlapping	SPO7	851224
chrI	139639	140139	501	8.06	8.84	6.21	2.63	0.141	0.388	1	0	307.59	609	147.55	0.85	-	+	-	-	229	YAL010C	134184	135665	-	upstream	-3974	3974	Overlapping	MDM10	851223
chrVI	148504	149004	501	8.01	6.68	8.69	-2	0.143	0.391	1	2	204.74	1	507.48	318.2	+	-	+	+	230	YFL001W	147131	148459	+	downstream	1373	45	Overlapping	DEG1	850550
chrVI	148504	149004	501	8.01	6.68	8.69	-2	0.143	0.391	1	2	204.74	1	507.48	318.2	+	-	+	+	230	YFL002C	145114	146934	-	upstream	-1570	1570	Overlapping	SPB4	850549
chrVI	148504	149004	501	8.01	6.68	8.69	-2	0.143	0.391	1	2	204.74	1	507.48	318.2	+	-	+	+	230	YFL002W-A	138204	143517	+	downstream	10300	4987	Overlapping	NA	850548
chrVI	148504	149004	501	8.01	6.68	8.69	-2	0.143	0.391	1	2	204.74	1	507.48	318.2	+	-	+	+	230	YFR001W	149110	149724	+	upstream	-606	106	NearestLocation	LOC1	850551
chrVI	148504	149004	501	8.01	6.68	8.69	-2	0.143	0.391	1	2	204.74	1	507.48	318.2	+	-	+	+	230	YFR002W	150016	152535	+	upstream	-1512	1012	Overlapping	NIC96	850552
chrVI	148504	149004	501	8.01	6.68	8.69	-2	0.143	0.391	1	2	204.74	1	507.48	318.2	+	-	+	+	230	YFR003C	152657	153124	-	downstream	4620	3653	Overlapping	YPI1	850553
chrVI	148504	149004	501	8.01	6.68	8.69	-2	0.143	0.391	1	2	204.74	1	507.48	318.2	+	-	+	+	230	YFR004W	153393	154313	+	upstream	-4889	4389	Overlapping	RPN11	850554
chrVIII	461853	462353	501	8.31	7.04	8.97	-1.93	0.144	0.391	0	2	262.41	1	538.18	466.64	-	-	+	+	231	YHR177W	456591	457952	+	downstream	5262	3901	Overlapping	NA	856582
chrVIII	461853	462353	501	8.31	7.04	8.97	-1.93	0.144	0.391	0	2	262.41	1	538.18	466.64	-	-	+	+	231	YHR178W	459299	461530	+	downstream	2554	323	Overlapping	STB5	856583
chrVIII	461853	462353	501	8.31	7.04	8.97	-1.93	0.144	0.391	0	2	262.41	1	538.18	466.64	-	-	+	+	231	YHR179W	462502	463704	+	upstream	-649	149	NearestLocation	OYE2	856584
chrVIII	461853	462353	501	8.31	7.04	8.97	-1.93	0.144	0.391	0	2	262.41	1	538.18	466.64	-	-	+	+	231	YHR180C-B	466958	467062	-	downstream	5209	4605	Overlapping	NA	NA
chrVIII	461853	462353	501	8.31	7.04	8.97	-1.93	0.144	0.391	0	2	262.41	1	538.18	466.64	-	-	+	+	231	YHR180W	465178	465669	+	upstream	-3325	2825	Overlapping	NA	NA
chrVIII	461853	462353	501	8.31	7.04	8.97	-1.93	0.144	0.391	0	2	262.41	1	538.18	466.64	-	-	+	+	231	YHR180W-A	466932	467114	+	upstream	-5079	4579	Overlapping	NA	NA
chrVIII	461853	462353	501	8.31	7.04	8.97	-1.93	0.144	0.391	0	2	262.41	1	538.18	466.64	-	-	+	+	231	YHR181W	467228	467914	+	upstream	-5375	4875	Overlapping	SVP26	856587
chrV	42527	43027	501	9.74	9.41	10	-0.59	0.145	0.391	1	2	1039.08	324	1573.6	476.88	+	-	+	+	232	YEL056W	47168	48373	+	upstream	-4641	4141	Overlapping	HAT2	856654
chrV	42527	43027	501	9.74	9.41	10	-0.59	0.145	0.391	1	2	1039.08	324	1573.6	476.88	+	-	+	+	232	YEL057C	45020	45721	-	downstream	3194	1993	Overlapping	SDD1	856653
chrV	42527	43027	501	9.74	9.41	10	-0.59	0.145	0.391	1	2	1039.08	324	1573.6	476.88	+	-	+	+	232	YEL058W	43252	44925	+	upstream	-725	225	Overlapping	PCM1	856652
chrV	42527	43027	501	9.74	9.41	10	-0.59	0.145	0.391	1	2	1039.08	324	1573.6	476.88	+	-	+	+	232	YEL059C-A	42400	42624	-	overlapStart	97	97	NearestLocation	SOM1	856650
chrV	42527	43027	501	9.74	9.41	10	-0.59	0.145	0.391	1	2	1039.08	324	1573.6	476.88	+	-	+	+	232	YEL059W	42652	42960	+	includeFeature	-125	67	NearestLocation	HHY1	NA
chrV	42527	43027	501	9.74	9.41	10	-0.59	0.145	0.391	1	2	1039.08	324	1573.6	476.88	+	-	+	+	232	YEL060C	40046	41953	-	upstream	-574	574	Overlapping	PRB1	856649
chrV	42527	43027	501	9.74	9.41	10	-0.59	0.145	0.391	1	2	1039.08	324	1573.6	476.88	+	-	+	+	232	YEL061C	36535	39537	-	upstream	-2990	2990	Overlapping	CIN8	856648
chrXV	110192	110692	501	8.14	8.93	6.25	2.67	0.146	0.391	2	2	285.48	689	151.82	0.85	+	+	+	+	233	YOL105C	114138	115808	-	downstream	5616	3446	Overlapping	WSC3	854046
chrXV	110192	110692	501	8.14	8.93	6.25	2.67	0.146	0.391	2	2	285.48	689	151.82	0.85	+	+	+	+	233	YOL106W	113226	113579	+	upstream	-3034	2534	Overlapping	NA	NA
chrXV	110192	110692	501	8.14	8.93	6.25	2.67	0.146	0.391	2	2	285.48	689	151.82	0.85	+	+	+	+	233	YOL107W	112102	113130	+	upstream	-1910	1410	Overlapping	NA	854043
chrXV	110192	110692	501	8.14	8.93	6.25	2.67	0.146	0.391	2	2	285.48	689	151.82	0.85	+	+	+	+	233	YOL108C	111431	111886	-	downstream	1694	739	Overlapping	INO4	854042
chrXV	110192	110692	501	8.14	8.93	6.25	2.67	0.146	0.391	2	2	285.48	689	151.82	0.85	+	+	+	+	233	YOL109W	110297	110638	+	includeFeature	-105	54	NearestLocation	ZEO1	854040
chrXV	110192	110692	501	8.14	8.93	6.25	2.67	0.146	0.391	2	2	285.48	689	151.82	0.85	+	+	+	+	233	YOL110W	109176	109889	+	downstream	1016	303	Overlapping	SHR5	854039
chrXV	110192	110692	501	8.14	8.93	6.25	2.67	0.146	0.391	2	2	285.48	689	151.82	0.85	+	+	+	+	233	YOL111C	108258	108896	-	upstream	-1296	1296	Overlapping	MDY2	854038
chrXV	110192	110692	501	8.14	8.93	6.25	2.67	0.146	0.391	2	2	285.48	689	151.82	0.85	+	+	+	+	233	YOL112W	106710	108188	+	downstream	3482	2004	Overlapping	MSB4	854037
chrXV	110192	110692	501	8.14	8.93	6.25	2.67	0.146	0.391	2	2	285.48	689	151.82	0.85	+	+	+	+	233	YOL113W	104326	106293	+	downstream	5866	3899	Overlapping	SKM1	854036
chrXI	408042	408542	501	7.93	6.55	8.62	-2.07	0.147	0.391	0	2	186.48	1	457.16	330.15	-	-	+	+	234	YKL014C	411619	416913	-	downstream	8871	3077	Overlapping	URB1	853855
chrXI	408042	408542	501	7.93	6.55	8.62	-2.07	0.147	0.391	0	2	186.48	1	457.16	330.15	-	-	+	+	234	YKL015W	408544	411483	+	upstream	-502	2	NearestLocation	PUT3	853854
chrXI	408042	408542	501	7.93	6.55	8.62	-2.07	0.147	0.391	0	2	186.48	1	457.16	330.15	-	-	+	+	234	YKL016C	407465	407989	-	upstream	-53	53	Overlapping	ATP7	853853
chrXI	408042	408542	501	7.93	6.55	8.62	-2.07	0.147	0.391	0	2	186.48	1	457.16	330.15	-	-	+	+	234	YKL017C	405190	407241	-	upstream	-801	801	Overlapping	HCS1	853852
chrXI	408042	408542	501	7.93	6.55	8.62	-2.07	0.147	0.391	0	2	186.48	1	457.16	330.15	-	-	+	+	234	YKL018C-A	403580	403879	-	upstream	-4163	4163	Overlapping	NA	853850
chrXI	408042	408542	501	7.93	6.55	8.62	-2.07	0.147	0.391	0	2	186.48	1	457.16	330.15	-	-	+	+	234	YKL018W	404102	405091	+	downstream	3940	2951	Overlapping	SWD2	853851
chrXI	408042	408542	501	7.93	6.55	8.62	-2.07	0.147	0.391	0	2	186.48	1	457.16	330.15	-	-	+	+	234	YKL019W	402568	403518	+	downstream	5474	4524	Overlapping	RAM2	853849
chrXIII	915010	915510	501	8.88	8.21	9.33	-1.11	0.147	0.391	1	2	593.08	1	851.2	435.08	+	-	+	+	235	YMR317W	907364	910786	+	downstream	7646	4224	Overlapping	NA	855366
chrXIII	915010	915510	501	8.88	8.21	9.33	-1.11	0.147	0.391	1	2	593.08	1	851.2	435.08	+	-	+	+	235	YMR318C	911061	912143	-	upstream	-2867	2867	Overlapping	ADH6	855368
chrXIII	915010	915510	501	8.88	8.21	9.33	-1.11	0.147	0.391	1	2	593.08	1	851.2	435.08	+	-	+	+	235	YMR319C	912880	914538	-	upstream	-472	472	NearestLocation	FET4	855369
chrXIII	915010	915510	501	8.88	8.21	9.33	-1.11	0.147	0.391	1	2	593.08	1	851.2	435.08	+	-	+	+	235	YMR320W	916746	917051	+	upstream	-1736	1236	Overlapping	NA	NA
chrXIII	915010	915510	501	8.88	8.21	9.33	-1.11	0.147	0.391	1	2	593.08	1	851.2	435.08	+	-	+	+	235	YMR321C	917579	917896	-	downstream	2886	2069	Overlapping	NA	855371
chrXIII	915010	915510	501	8.88	8.21	9.33	-1.11	0.147	0.391	1	2	593.08	1	851.2	435.08	+	-	+	+	235	YMR322C	918366	919079	-	downstream	4069	2856	Overlapping	SNO4	855372
chrXIII	915010	915510	501	8.88	8.21	9.33	-1.11	0.147	0.391	1	2	593.08	1	851.2	435.08	+	-	+	+	235	YMR323W	920088	921401	+	upstream	-5078	4578	Overlapping	ERR3	855373
chrX	119969	120469	501	7.99	6.5	8.71	-2.21	0.147	0.391	0	2	179.75	1	523.68	313.09	-	-	+	+	236	YJL157C	123836	126328	-	downstream	6359	3367	Overlapping	FAR1	853283
chrX	119969	120469	501	7.99	6.5	8.71	-2.21	0.147	0.391	0	2	179.75	1	523.68	313.09	-	-	+	+	236	YJL158C	122265	122948	-	downstream	2979	1796	Overlapping	CIS3	853282
chrX	119969	120469	501	7.99	6.5	8.71	-2.21	0.147	0.391	0	2	179.75	1	523.68	313.09	-	-	+	+	236	YJL159W	120449	121690	+	overlapStart	-480	20	NearestLocation	HSP150	853281
chrX	119969	120469	501	7.99	6.5	8.71	-2.21	0.147	0.391	0	2	179.75	1	523.68	313.09	-	-	+	+	236	YJL160C	117962	118825	-	upstream	-1144	1144	Overlapping	PIR5	853280
chrX	119969	120469	501	7.99	6.5	8.71	-2.21	0.147	0.391	0	2	179.75	1	523.68	313.09	-	-	+	+	236	YJL161W	117245	117787	+	downstream	2724	2182	Overlapping	FMP33	853279
chrX	119969	120469	501	7.99	6.5	8.71	-2.21	0.147	0.391	0	2	179.75	1	523.68	313.09	-	-	+	+	236	YJL162C	113878	115629	-	upstream	-4340	4340	Overlapping	JJJ2	853277
chrXIII	37472	37972	501	10.67	10.29	10.97	-0.68	0.148	0.391	2	2	1837.86	659	3337.4	671.39	+	+	+	+	237	YML114C	42043	43575	-	downstream	6103	4071	Overlapping	TAF8	854926
chrXIII	37472	37972	501	10.67	10.29	10.97	-0.68	0.148	0.391	2	2	1837.86	659	3337.4	671.39	+	+	+	+	237	YML115C	40187	41794	-	downstream	4322	2215	Overlapping	VAN1	854925
chrXIII	37472	37972	501	10.67	10.29	10.97	-0.68	0.148	0.391	2	2	1837.86	659	3337.4	671.39	+	+	+	+	237	YML116W	38196	39824	+	upstream	-724	224	NearestLocation	ATR1	854924
chrXIII	37472	37972	501	10.67	10.29	10.97	-0.68	0.148	0.391	2	2	1837.86	659	3337.4	671.39	+	+	+	+	237	YML117W	34243	37774	+	overlapEnd	3229	198	Overlapping	NAB6	854922
chrXIII	37472	37972	501	10.67	10.29	10.97	-0.68	0.148	0.391	2	2	1837.86	659	3337.4	671.39	+	+	+	+	237	YML118W	32334	33851	+	downstream	5138	3621	Overlapping	NGL3	854921
chrVII	653847	654347	501	10.55	10.38	10.71	-0.33	0.148	0.391	2	2	1883.04	778	2218.4	1123.53	+	+	+	+	238	YGR085C	648383	648907	-	upstream	-4940	4940	Overlapping	RPL11B	852976
chrVII	653847	654347	501	10.55	10.38	10.71	-0.33	0.148	0.391	2	2	1883.04	778	2218.4	1123.53	+	+	+	+	238	YGR086C	649598	650617	-	upstream	-3230	3230	Overlapping	PIL1	852977
chrVII	653847	654347	501	10.55	10.38	10.71	-0.33	0.148	0.391	2	2	1883.04	778	2218.4	1123.53	+	+	+	+	238	YGR087C	651290	652981	-	upstream	-866	866	Overlapping	PDC6	852978
chrVII	653847	654347	501	10.55	10.38	10.71	-0.33	0.148	0.391	2	2	1883.04	778	2218.4	1123.53	+	+	+	+	238	YGR088W	654634	656322	+	upstream	-787	287	NearestLocation	CTT1	852979
chrVII	653847	654347	501	10.55	10.38	10.71	-0.33	0.148	0.391	2	2	1883.04	778	2218.4	1123.53	+	+	+	+	238	YGR089W	656960	659770	+	upstream	-3113	2613	Overlapping	NNF2	852980
chrXVI	678723	679223	501	11.92	11.56	12.2	-0.64	0.148	0.391	2	2	4645.6	1403	7786.14	1629.41	+	+	+	+	239	YPR058W	673751	674674	+	downstream	4972	4049	Overlapping	YMC1	856171
chrXVI	678723	679223	501	11.92	11.56	12.2	-0.64	0.148	0.391	2	2	4645.6	1403	7786.14	1629.41	+	+	+	+	239	YPR059C	674314	674700	-	upstream	-4023	4023	Overlapping	NA	NA
chrXVI	678723	679223	501	11.92	11.56	12.2	-0.64	0.148	0.391	2	2	4645.6	1403	7786.14	1629.41	+	+	+	+	239	YPR060C	674861	675631	-	upstream	-3092	3092	Overlapping	ARO7	856173
chrXVI	678723	679223	501	11.92	11.56	12.2	-0.64	0.148	0.391	2	2	4645.6	1403	7786.14	1629.41	+	+	+	+	239	YPR061C	675977	676882	-	upstream	-1841	1841	Overlapping	JID1	856174
chrXVI	678723	679223	501	11.92	11.56	12.2	-0.64	0.148	0.391	2	2	4645.6	1403	7786.14	1629.41	+	+	+	+	239	YPR062W	677165	677641	+	downstream	1558	1082	Overlapping	FCY1	856175
chrXVI	678723	679223	501	11.92	11.56	12.2	-0.64	0.148	0.391	2	2	4645.6	1403	7786.14	1629.41	+	+	+	+	239	YPR063C	677812	678320	-	upstream	-403	403	Overlapping	NA	856176
chrXVI	678723	679223	501	11.92	11.56	12.2	-0.64	0.148	0.391	2	2	4645.6	1403	7786.14	1629.41	+	+	+	+	239	YPR064W	678951	679370	+	overlapStart	-228	147	NearestLocation	NA	NA
chrXVI	678723	679223	501	11.92	11.56	12.2	-0.64	0.148	0.391	2	2	4645.6	1403	7786.14	1629.41	+	+	+	+	239	YPR065W	679693	680799	+	upstream	-970	470	Overlapping	ROX1	856178
chrXVI	678723	679223	501	11.92	11.56	12.2	-0.64	0.148	0.391	2	2	4645.6	1403	7786.14	1629.41	+	+	+	+	239	YPR066W	681213	682112	+	upstream	-2490	1990	Overlapping	UBA3	856179
chrXVI	678723	679223	501	11.92	11.56	12.2	-0.64	0.148	0.391	2	2	4645.6	1403	7786.14	1629.41	+	+	+	+	239	YPR067W	682220	682777	+	upstream	-3497	2997	Overlapping	ISA2	856180
chrXVI	678723	679223	501	11.92	11.56	12.2	-0.64	0.148	0.391	2	2	4645.6	1403	7786.14	1629.41	+	+	+	+	239	YPR068C	682941	684353	-	downstream	5630	3718	Overlapping	HOS1	856181
chrXVI	286910	287410	501	10.97	10.74	11.16	-0.41	0.149	0.392	2	2	2481.88	948	3452.55	1116.7	+	+	+	+	240	YPL138C	291366	292427	-	downstream	5517	3956	Overlapping	SPP1	855965
chrXVI	286910	287410	501	10.97	10.74	11.16	-0.41	0.149	0.392	2	2	2481.88	948	3452.55	1116.7	+	+	+	+	240	YPL139C	289669	291051	-	downstream	4141	2259	Overlapping	UME1	855964
chrXVI	286910	287410	501	10.97	10.74	11.16	-0.41	0.149	0.392	2	2	2481.88	948	3452.55	1116.7	+	+	+	+	240	YPL140C	287514	289034	-	downstream	2124	104	Overlapping	MKK2	855963
chrXVI	286910	287410	501	10.97	10.74	11.16	-0.41	0.149	0.392	2	2	2481.88	948	3452.55	1116.7	+	+	+	+	240	YPL141C	283464	286061	-	upstream	-849	849	NearestLocation	FRK1	855962
chrXVI	286910	287410	501	10.97	10.74	11.16	-0.41	0.149	0.392	2	2	2481.88	948	3452.55	1116.7	+	+	+	+	240	YPL142C	282686	283003	-	upstream	-3907	3907	Overlapping	NA	NA
chrXVI	286910	287410	501	10.97	10.74	11.16	-0.41	0.149	0.392	2	2	2481.88	948	3452.55	1116.7	+	+	+	+	240	YPL143W	282122	282970	+	downstream	4788	3940	Overlapping	RPL33A	855960
chrXIV	662089	662589	501	8.45	7.49	9.02	-1.53	0.151	0.395	0	2	359.5	1	691.7	348.06	-	-	+	+	241	YNR016C	654673	661374	-	upstream	-715	715	Overlapping	ACC1	855750
chrXIV	662089	662589	501	8.45	7.49	9.02	-1.53	0.151	0.395	0	2	359.5	1	691.7	348.06	-	-	+	+	241	YNR017W	662913	663581	+	upstream	-824	324	NearestLocation	TIM23	855751
chrXIV	662089	662589	501	8.45	7.49	9.02	-1.53	0.151	0.395	0	2	359.5	1	691.7	348.06	-	-	+	+	241	YNR018W	664270	664944	+	upstream	-2181	1681	Overlapping	RCF2	855752
chrXIV	662089	662589	501	8.45	7.49	9.02	-1.53	0.151	0.395	0	2	359.5	1	691.7	348.06	-	-	+	+	241	YNR019W	665339	667267	+	upstream	-3250	2750	Overlapping	ARE2	855753
chrXIV	662089	662589	501	8.45	7.49	9.02	-1.53	0.151	0.395	0	2	359.5	1	691.7	348.06	-	-	+	+	241	YNR020C	667410	668222	-	downstream	6133	4821	Overlapping	ATP23	855754
chrIV	411205	411705	501	11.58	11.21	11.87	-0.66	0.152	0.395	2	2	3465.22	1289	6117.86	1382.87	+	+	+	+	242	YDL020C	415113	416708	-	downstream	5503	3408	Overlapping	RPN4	851542
chrIV	411205	411705	501	11.58	11.21	11.87	-0.66	0.152	0.395	2	2	3465.22	1289	6117.86	1382.87	+	+	+	+	242	YDL021W	413953	414888	+	upstream	-2748	2248	Overlapping	GPM2	851541
chrIV	411205	411705	501	11.58	11.21	11.87	-0.66	0.152	0.395	2	2	3465.22	1289	6117.86	1382.87	+	+	+	+	242	YDL022W	411825	413000	+	upstream	-620	120	NearestLocation	GPD1	851539
chrIV	411205	411705	501	11.58	11.21	11.87	-0.66	0.152	0.395	2	2	3465.22	1289	6117.86	1382.87	+	+	+	+	242	YDL023C	411761	412081	-	downstream	876	56	Overlapping	NA	NA
chrIV	411205	411705	501	11.58	11.21	11.87	-0.66	0.152	0.395	2	2	3465.22	1289	6117.86	1382.87	+	+	+	+	242	YDL024C	408451	410056	-	upstream	-1149	1149	Overlapping	DIA3	851537
chrIV	411205	411705	501	11.58	11.21	11.87	-0.66	0.152	0.395	2	2	3465.22	1289	6117.86	1382.87	+	+	+	+	242	YDL025C	405344	407206	-	upstream	-3999	3999	Overlapping	RTK1	851536
chrV	570117	570617	501	7.02	5.19	7.8	-2.6	0.153	0.397	0	1	72.09	1	137.32	307.11	-	-	-	+	243	YER187W	566230	566655	+	downstream	3887	3462	Overlapping	NA	856937
chrV	570117	570617	501	7.02	5.19	7.8	-2.6	0.153	0.397	0	1	72.09	1	137.32	307.11	-	-	-	+	243	YER188C-A	569608	569907	-	upstream	-210	210	NearestLocation	NA	1466538
chrV	570117	570617	501	7.02	5.19	7.8	-2.6	0.153	0.397	0	1	72.09	1	137.32	307.11	-	-	-	+	243	YER188W	568040	568759	+	downstream	2077	1358	Overlapping	NA	NA
chrV	570117	570617	501	7.02	5.19	7.8	-2.6	0.153	0.397	0	1	72.09	1	137.32	307.11	-	-	-	+	243	YER190C-A	574804	575379	-	downstream	5262	4187	Overlapping	NA	NA
chrV	570117	570617	501	7.02	5.19	7.8	-2.6	0.153	0.397	0	1	72.09	1	137.32	307.11	-	-	-	+	243	YER190W	571155	576525	+	upstream	-1038	538	Overlapping	YRF1-2	856940
chrI	68296	68796	501	8.27	7.13	8.89	-1.76	0.154	0.397	0	2	279.72	1	585.94	365.12	-	-	+	+	244	YAL037C-A	73426	73518	-	downstream	5222	4630	Overlapping	NA	1466428
chrI	68296	68796	501	8.27	7.13	8.89	-1.76	0.154	0.397	0	2	279.72	1	585.94	365.12	-	-	+	+	244	YAL037C-B	72326	73300	-	downstream	5004	3530	Overlapping	NA	NA
chrI	68296	68796	501	8.27	7.13	8.89	-1.76	0.154	0.397	0	2	279.72	1	585.94	365.12	-	-	+	+	244	YAL038W	71786	73288	+	upstream	-3490	2990	Overlapping	CDC19	851193
chrI	68296	68796	501	8.27	7.13	8.89	-1.76	0.154	0.397	0	2	279.72	1	585.94	365.12	-	-	+	+	244	YAL039C	68716	69525	-	overlapEnd	1229	80	NearestLocation	CYC3	851192
chrI	68296	68796	501	8.27	7.13	8.89	-1.76	0.154	0.397	0	2	279.72	1	585.94	365.12	-	-	+	+	244	YAL040C	65778	67520	-	upstream	-776	776	Overlapping	CLN3	851191
chrI	68296	68796	501	8.27	7.13	8.89	-1.76	0.154	0.397	0	2	279.72	1	585.94	365.12	-	-	+	+	244	YAL041W	62840	65404	+	downstream	5456	2892	Overlapping	CDC24	851190
chrII	238141	238641	501	7.76	6.44	8.43	-1.99	0.156	0.399	0	2	124.96	49	490.42	201.33	-	-	+	+	245	YBL001C	237153	237467	-	upstream	-674	674	NearestLocation	ECM15	852285
chrII	238141	238641	501	7.76	6.44	8.43	-1.99	0.156	0.399	0	2	124.96	49	490.42	201.33	-	-	+	+	245	YBL002W	236492	236887	+	downstream	1649	1254	Overlapping	HTB2	852284
chrII	238141	238641	501	7.76	6.44	8.43	-1.99	0.156	0.399	0	2	124.96	49	490.42	201.33	-	-	+	+	245	YBL003C	235394	235792	-	upstream	-2349	2349	Overlapping	HTA2	852283
chrII	238141	238641	501	7.76	6.44	8.43	-1.99	0.156	0.399	0	2	124.96	49	490.42	201.33	-	-	+	+	245	YBL004W	227636	235117	+	downstream	10505	3024	Overlapping	UTP20	852282
chrII	238141	238641	501	7.76	6.44	8.43	-1.99	0.156	0.399	0	2	124.96	49	490.42	201.33	-	-	+	+	245	YBR001C	238941	241283	-	downstream	3142	300	Overlapping	NTH2	852286
chrII	238141	238641	501	7.76	6.44	8.43	-1.99	0.156	0.399	0	2	124.96	49	490.42	201.33	-	-	+	+	245	YBR002C	241708	242568	-	downstream	4427	3067	Overlapping	RER2	852287
chrII	238141	238641	501	7.76	6.44	8.43	-1.99	0.156	0.399	0	2	124.96	49	490.42	201.33	-	-	+	+	245	YBR003W	242809	244230	+	upstream	-4668	4168	Overlapping	COQ1	852288
chrVII	427902	428402	501	8.27	7.09	8.91	-1.82	0.157	0.399	1	2	272.03	1	547.56	413.75	-	+	+	+	246	YGL034C	433214	433579	-	downstream	5677	4812	Overlapping	NA	NA
chrVII	427902	428402	501	8.27	7.09	8.91	-1.82	0.157	0.399	1	2	272.03	1	547.56	413.75	-	+	+	+	246	YGL035C	431548	433062	-	downstream	5160	3146	Overlapping	MIG1	852848
chrVII	427902	428402	501	8.27	7.09	8.91	-1.82	0.157	0.399	1	2	272.03	1	547.56	413.75	-	+	+	+	246	YGL036W	428601	431330	+	upstream	-699	199	Overlapping	NA	852847
chrVII	427902	428402	501	8.27	7.09	8.91	-1.82	0.157	0.399	1	2	272.03	1	547.56	413.75	-	+	+	+	246	YGL037C	427297	427947	-	overlapStart	45	45	NearestLocation	PNC1	852846
chrVII	427902	428402	501	8.27	7.09	8.91	-1.82	0.157	0.399	1	2	272.03	1	547.56	413.75	-	+	+	+	246	YGL038C	425362	426804	-	upstream	-1098	1098	Overlapping	OCH1	852845
chrVII	427902	428402	501	8.27	7.09	8.91	-1.82	0.157	0.399	1	2	272.03	1	547.56	413.75	-	+	+	+	246	YGL039W	423961	425007	+	downstream	3941	2895	Overlapping	NA	852844
chrVIII	101891	102391	501	7.64	6.06	8.37	-2.31	0.158	0.399	0	2	132.65	1	306.19	356.59	-	-	+	+	247	YHL001W	104277	105091	+	upstream	-2386	1886	Overlapping	RPL14B	856388
chrVIII	101891	102391	501	7.64	6.06	8.37	-2.31	0.158	0.399	0	2	132.65	1	306.19	356.59	-	-	+	+	247	YHL002C-A	102587	103075	-	downstream	1184	196	Overlapping	NA	NA
chrVIII	101891	102391	501	7.64	6.06	8.37	-2.31	0.158	0.399	0	2	132.65	1	306.19	356.59	-	-	+	+	247	YHL002W	102612	103970	+	upstream	-721	221	Overlapping	HSE1	856387
chrVIII	101891	102391	501	7.64	6.06	8.37	-2.31	0.158	0.399	0	2	132.65	1	306.19	356.59	-	-	+	+	247	YHL003C	100648	101883	-	upstream	-8	8	NearestLocation	LAG1	856386
chrVIII	101891	102391	501	7.64	6.06	8.37	-2.31	0.158	0.399	0	2	132.65	1	306.19	356.59	-	-	+	+	247	YHL004W	99219	100403	+	downstream	2672	1488	Overlapping	MRP4	856384
chrVIII	101891	102391	501	7.64	6.06	8.37	-2.31	0.158	0.399	0	2	132.65	1	306.19	356.59	-	-	+	+	247	YHL005C	98828	99220	-	upstream	-2671	2671	Overlapping	NA	NA
chrVIII	101891	102391	501	7.64	6.06	8.37	-2.31	0.158	0.399	0	2	132.65	1	306.19	356.59	-	-	+	+	247	YHL006C	98343	98795	-	upstream	-3096	3096	Overlapping	SHU1	856383
chrVIII	101891	102391	501	7.64	6.06	8.37	-2.31	0.158	0.399	0	2	132.65	1	306.19	356.59	-	-	+	+	247	YHL006W-A	97732	98085	+	downstream	4159	3806	Overlapping	NA	NA
chrVIII	101891	102391	501	7.64	6.06	8.37	-2.31	0.158	0.399	0	2	132.65	1	306.19	356.59	-	-	+	+	247	YHL007C	95118	97937	-	upstream	-3954	3954	Overlapping	STE20	856382
chrVIII	101891	102391	501	7.64	6.06	8.37	-2.31	0.158	0.399	0	2	132.65	1	306.19	356.59	-	-	+	+	247	YHR001W	106055	107368	+	upstream	-4164	3664	Overlapping	OSH7	856389
chrVII	511296	511796	501	9.08	8.6	9.45	-0.85	0.158	0.399	1	1	772.83	1	1201.74	192.8	+	-	+	-	248	YGR006W	506070	506825	+	downstream	5226	4471	Overlapping	PRP18	852889
chrVII	511296	511796	501	9.08	8.6	9.45	-0.85	0.158	0.399	1	1	772.83	1	1201.74	192.8	+	-	+	-	248	YGR007W	506969	507940	+	downstream	4327	3356	Overlapping	ECT1	852890
chrVII	511296	511796	501	9.08	8.6	9.45	-0.85	0.158	0.399	1	1	772.83	1	1201.74	192.8	+	-	+	-	248	YGR008C	508110	508364	-	upstream	-2932	2932	Overlapping	STF2	852891
chrVII	511296	511796	501	9.08	8.6	9.45	-0.85	0.158	0.399	1	1	772.83	1	1201.74	192.8	+	-	+	-	248	YGR009C	509047	511002	-	upstream	-294	294	Overlapping	SEC9	852892
chrVII	511296	511796	501	9.08	8.6	9.45	-0.85	0.158	0.399	1	1	772.83	1	1201.74	192.8	+	-	+	-	248	YGR010W	511545	512823	+	overlapStart	-249	249	NearestLocation	NMA2	852893
chrVII	511296	511796	501	9.08	8.6	9.45	-0.85	0.158	0.399	1	1	772.83	1	1201.74	192.8	+	-	+	-	248	YGR012W	513159	514340	+	upstream	-1863	1363	Overlapping	MCY1	852895
chrVII	511296	511796	501	9.08	8.6	9.45	-0.85	0.158	0.399	1	1	772.83	1	1201.74	192.8	+	-	+	-	248	YGR013W	514554	516416	+	upstream	-3258	2758	Overlapping	SNU71	852896
chrXVI	739471	739971	501	9.85	9.51	10.13	-0.62	0.161	0.399	1	2	1134.25	325	1820.94	417.16	+	-	+	+	249	YPR104C	733623	736433	-	upstream	-3038	3038	Overlapping	FHL1	856219
chrXVI	739471	739971	501	9.85	9.51	10.13	-0.62	0.161	0.399	1	2	1134.25	325	1820.94	417.16	+	-	+	+	249	YPR105C	736984	739569	-	overlapStart	98	98	NearestLocation	COG4	856220
chrXVI	739471	739971	501	9.85	9.51	10.13	-0.62	0.161	0.399	1	2	1134.25	325	1820.94	417.16	+	-	+	+	249	YPR106W	740061	741392	+	upstream	-590	90	Overlapping	ISR1	856221
chrXVI	739471	739971	501	9.85	9.51	10.13	-0.62	0.161	0.399	1	2	1134.25	325	1820.94	417.16	+	-	+	+	249	YPR107C	741438	742064	-	downstream	2593	1467	Overlapping	YTH1	856222
chrXVI	739471	739971	501	9.85	9.51	10.13	-0.62	0.161	0.399	1	2	1134.25	325	1820.94	417.16	+	-	+	+	249	YPR108W	742454	743743	+	upstream	-2983	2483	Overlapping	RPN7	856223
chrXVI	739471	739971	501	9.85	9.51	10.13	-0.62	0.161	0.399	1	2	1134.25	325	1820.94	417.16	+	-	+	+	249	YPR108W-A	744175	744387	+	upstream	-4704	4204	Overlapping	NA	1466522
chrXVI	739471	739971	501	9.85	9.51	10.13	-0.62	0.161	0.399	1	2	1134.25	325	1820.94	417.16	+	-	+	+	249	YPR109W	744689	745573	+	upstream	-5218	4718	Overlapping	NA	856225
chrVII	788520	789020	501	9.14	8.59	9.53	-0.94	0.161	0.399	1	2	619.99	152	1209.41	272.99	+	-	+	+	250	YGR145W	781767	783890	+	downstream	6753	4630	Overlapping	ENP2	853048
chrVII	788520	789020	501	9.14	8.59	9.53	-0.94	0.161	0.399	1	2	619.99	152	1209.41	272.99	+	-	+	+	250	YGR146C	784223	784858	-	upstream	-3662	3662	Overlapping	ECL1	853049
chrVII	788520	789020	501	9.14	8.59	9.53	-0.94	0.161	0.399	1	2	619.99	152	1209.41	272.99	+	-	+	+	250	YGR146C-A	785276	785437	-	upstream	-3083	3083	Overlapping	NA	1466459
chrVII	788520	789020	501	9.14	8.59	9.53	-0.94	0.161	0.399	1	2	619.99	152	1209.41	272.99	+	-	+	+	250	YGR147C	786054	786920	-	upstream	-1600	1600	Overlapping	NAT2	853050
chrVII	788520	789020	501	9.14	8.59	9.53	-0.94	0.161	0.399	1	2	619.99	152	1209.41	272.99	+	-	+	+	250	YGR148C	787312	787779	-	upstream	-741	741	Overlapping	RPL24B	853051
chrVII	788520	789020	501	9.14	8.59	9.53	-0.94	0.161	0.399	1	2	619.99	152	1209.41	272.99	+	-	+	+	250	YGR149W	789031	790329	+	upstream	-511	11	NearestLocation	NA	853052
chrVII	788520	789020	501	9.14	8.59	9.53	-0.94	0.161	0.399	1	2	619.99	152	1209.41	272.99	+	-	+	+	250	YGR150C	790459	793053	-	downstream	4533	1439	Overlapping	CCM1	853053
chrV	135151	135651	501	8.11	8.89	6.33	2.56	0.161	0.399	1	0	284.52	663	160.35	0.85	-	+	-	-	251	YEL008W	140512	140892	+	upstream	-5361	4861	Overlapping	NA	NA
chrV	135151	135651	501	8.11	8.89	6.33	2.56	0.161	0.399	1	0	284.52	663	160.35	0.85	-	+	-	-	251	YEL009C	138918	139763	-	downstream	4612	3267	Overlapping	GCN4	856709
chrV	135151	135651	501	8.11	8.89	6.33	2.56	0.161	0.399	1	0	284.52	663	160.35	0.85	-	+	-	-	251	YEL009C-A	136371	136778	-	downstream	1627	720	Overlapping	NA	NA
chrV	135151	135651	501	8.11	8.89	6.33	2.56	0.161	0.399	1	0	284.52	663	160.35	0.85	-	+	-	-	251	YEL010W	136279	136629	+	upstream	-1128	628	NearestLocation	NA	NA
chrV	135151	135651	501	8.11	8.89	6.33	2.56	0.161	0.399	1	0	284.52	663	160.35	0.85	-	+	-	-	251	YEL011W	133120	135234	+	overlapEnd	2031	83	Overlapping	GLC3	856705
chrV	135151	135651	501	8.11	8.89	6.33	2.56	0.161	0.399	1	0	284.52	663	160.35	0.85	-	+	-	-	251	YEL012W	131772	132551	+	downstream	3379	2600	Overlapping	UBC8	856704
chrV	135151	135651	501	8.11	8.89	6.33	2.56	0.161	0.399	1	0	284.52	663	160.35	0.85	-	+	-	-	251	YEL013W	128825	130561	+	downstream	6326	4590	Overlapping	VAC8	856702
chrVII	951182	951682	501	7.97	6.44	8.69	-2.25	0.161	0.399	0	2	173.02	1	358.22	468.35	-	-	+	+	252	YGR225W	945145	947019	+	downstream	6037	4163	Overlapping	AMA1	853140
chrVII	951182	951682	501	7.97	6.44	8.69	-2.25	0.161	0.399	0	2	173.02	1	358.22	468.35	-	-	+	+	252	YGR226C	946792	947001	-	upstream	-4181	4181	Overlapping	NA	NA
chrVII	951182	951682	501	7.97	6.44	8.69	-2.25	0.161	0.399	0	2	173.02	1	358.22	468.35	-	-	+	+	252	YGR227W	947420	948997	+	downstream	3762	2185	Overlapping	DIE2	853142
chrVII	951182	951682	501	7.97	6.44	8.69	-2.25	0.161	0.399	0	2	173.02	1	358.22	468.35	-	-	+	+	252	YGR228W	949365	949709	+	downstream	1817	1473	Overlapping	NA	NA
chrVII	951182	951682	501	7.97	6.44	8.69	-2.25	0.161	0.399	0	2	173.02	1	358.22	468.35	-	-	+	+	252	YGR229C	949382	950899	-	upstream	-283	283	Overlapping	SMI1	853144
chrVII	951182	951682	501	7.97	6.44	8.69	-2.25	0.161	0.399	0	2	173.02	1	358.22	468.35	-	-	+	+	252	YGR230W	951894	952307	+	upstream	-712	212	NearestLocation	BNS1	853145
chrVII	951182	951682	501	7.97	6.44	8.69	-2.25	0.161	0.399	0	2	173.02	1	358.22	468.35	-	-	+	+	252	YGR231C	952548	953480	-	downstream	2298	866	Overlapping	PHB2	853146
chrVII	951182	951682	501	7.97	6.44	8.69	-2.25	0.161	0.399	0	2	173.02	1	358.22	468.35	-	-	+	+	252	YGR232W	953960	954646	+	upstream	-2778	2278	Overlapping	NAS6	853147
chrVII	951182	951682	501	7.97	6.44	8.69	-2.25	0.161	0.399	0	2	173.02	1	358.22	468.35	-	-	+	+	252	YGR233C	954674	958210	-	downstream	7028	2992	Overlapping	PHO81	853148
chrXV	231936	232436	501	7.98	6.54	8.68	-2.14	0.163	0.399	0	2	185.52	1	392.33	428.25	-	-	+	+	253	YOL051W	234940	238185	+	upstream	-3004	2504	Overlapping	GAL11	854106
chrXV	231936	232436	501	7.98	6.54	8.68	-2.14	0.163	0.399	0	2	185.52	1	392.33	428.25	-	-	+	+	253	YOL052C	232446	233636	-	downstream	1700	10	Overlapping	SPE2	854105
chrXV	231936	232436	501	7.98	6.54	8.68	-2.14	0.163	0.399	0	2	185.52	1	392.33	428.25	-	-	+	+	253	YOL052C-A	231570	231755	-	upstream	-181	181	NearestLocation	DDR2	854104
chrXV	231936	232436	501	7.98	6.54	8.68	-2.14	0.163	0.399	0	2	185.52	1	392.33	428.25	-	-	+	+	253	YOL053W	230085	231272	+	downstream	1851	664	Overlapping	AIM39	854103
chrXV	231936	232436	501	7.98	6.54	8.68	-2.14	0.163	0.399	0	2	185.52	1	392.33	428.25	-	-	+	+	253	YOL054W	228614	229834	+	downstream	3322	2102	Overlapping	PSH1	854102
chrX	31383	31883	501	8.76	8.18	9.17	-1	0.164	0.399	1	2	494.07	85	666.97	487.97	+	-	+	+	254	YJL211C	36757	37200	-	downstream	5817	4874	Overlapping	NA	NA
chrX	31383	31883	501	8.76	8.18	9.17	-1	0.164	0.399	1	2	494.07	85	666.97	487.97	+	-	+	+	254	YJL212C	33850	36249	-	downstream	4866	1967	Overlapping	OPT1	853218
chrX	31383	31883	501	8.76	8.18	9.17	-1	0.164	0.399	1	2	494.07	85	666.97	487.97	+	-	+	+	254	YJL213W	32163	33158	+	upstream	-780	280	NearestLocation	NA	853217
chrX	31383	31883	501	8.76	8.18	9.17	-1	0.164	0.399	1	2	494.07	85	666.97	487.97	+	-	+	+	254	YJL214W	26887	28596	+	downstream	4496	2787	Overlapping	HXT8	853216
chrX	31383	31883	501	8.76	8.18	9.17	-1	0.164	0.399	1	2	494.07	85	666.97	487.97	+	-	+	+	254	YJL215C	26412	26771	-	upstream	-4612	4612	Overlapping	NA	NA
chrXIV	310226	310726	501	8.48	7.53	9.04	-1.52	0.164	0.399	1	2	368.15	1	648.21	406.93	+	-	+	+	255	YNL171C	315629	315997	-	downstream	5771	4903	Overlapping	NA	NA
chrXIV	310226	310726	501	8.48	7.53	9.04	-1.52	0.164	0.399	1	2	368.15	1	648.21	406.93	+	-	+	+	255	YNL172W	310636	315882	+	overlapStart	-410	90	NearestLocation	APC1	855549
chrXIV	310226	310726	501	8.48	7.53	9.04	-1.52	0.164	0.399	1	2	368.15	1	648.21	406.93	+	-	+	+	255	YNL173C	308957	310057	-	upstream	-169	169	Overlapping	MDG1	855548
chrXIV	310226	310726	501	8.48	7.53	9.04	-1.52	0.164	0.399	1	2	368.15	1	648.21	406.93	+	-	+	+	255	YNL174W	308074	308646	+	downstream	2152	1580	Overlapping	NA	NA
chrXIV	310226	310726	501	8.48	7.53	9.04	-1.52	0.164	0.399	1	2	368.15	1	648.21	406.93	+	-	+	+	255	YNL175C	307401	308612	-	upstream	-1614	1614	Overlapping	NOP13	855547
chrXIV	310226	310726	501	8.48	7.53	9.04	-1.52	0.164	0.399	1	2	368.15	1	648.21	406.93	+	-	+	+	255	YNL176C	305070	306980	-	upstream	-3246	3246	Overlapping	TDA7	855545
chrXV	216215	216715	501	7.24	5.72	7.96	-2.24	0.164	0.399	0	0	104.77	1	230.28	268.72	-	-	-	-	256	YOL057W	220767	222902	+	upstream	-4552	4052	Overlapping	NA	854097
chrXV	216215	216715	501	7.24	5.72	7.96	-2.24	0.164	0.399	0	0	104.77	1	230.28	268.72	-	-	-	-	256	YOL058W	219211	220473	+	upstream	-2996	2496	Overlapping	ARG1	854096
chrXV	216215	216715	501	7.24	5.72	7.96	-2.24	0.164	0.399	0	0	104.77	1	230.28	268.72	-	-	-	-	256	YOL059W	217126	218448	+	upstream	-911	411	Overlapping	GPD2	854095
chrXV	216215	216715	501	7.24	5.72	7.96	-2.24	0.164	0.399	0	0	104.77	1	230.28	268.72	-	-	-	-	256	YOL060C	214017	216137	-	upstream	-78	78	NearestLocation	MAM3	854094
chrXV	216215	216715	501	7.24	5.72	7.96	-2.24	0.164	0.399	0	0	104.77	1	230.28	268.72	-	-	-	-	256	YOL061W	212244	213734	+	downstream	3971	2481	Overlapping	PRS5	854093
chrXV	216215	216715	501	7.24	5.72	7.96	-2.24	0.164	0.399	0	0	104.77	1	230.28	268.72	-	-	-	-	256	YOL062C	210520	211995	-	upstream	-4220	4220	Overlapping	APM4	854092
chrVII	809443	809943	501	8.46	7.73	8.94	-1.21	0.165	0.399	0	2	420.06	5	595.33	387.3	-	-	+	+	257	YGR157W	802440	805049	+	downstream	7003	4394	Overlapping	CHO2	853061
chrVII	809443	809943	501	8.46	7.73	8.94	-1.21	0.165	0.399	0	2	420.06	5	595.33	387.3	-	-	+	+	257	YGR158C	805269	806021	-	upstream	-3422	3422	Overlapping	MTR3	853062
chrVII	809443	809943	501	8.46	7.73	8.94	-1.21	0.165	0.399	0	2	420.06	5	595.33	387.3	-	-	+	+	257	YGR159C	806412	807656	-	upstream	-1787	1787	Overlapping	NSR1	853064
chrVII	809443	809943	501	8.46	7.73	8.94	-1.21	0.165	0.399	0	2	420.06	5	595.33	387.3	-	-	+	+	257	YGR160W	807073	807684	+	downstream	2370	1759	Overlapping	NA	NA
chrVII	809443	809943	501	8.46	7.73	8.94	-1.21	0.165	0.399	0	2	420.06	5	595.33	387.3	-	-	+	+	257	YGR161C	808629	809420	-	upstream	-23	23	NearestLocation	RTS3	853065
chrVII	809443	809943	501	8.46	7.73	8.94	-1.21	0.165	0.399	0	2	420.06	5	595.33	387.3	-	-	+	+	257	YGR161W-B	811738	817051	+	upstream	-2295	1795	Overlapping	NA	853067
chrVII	809443	809943	501	8.46	7.73	8.94	-1.21	0.165	0.399	0	2	420.06	5	595.33	387.3	-	-	+	+	257	YGR161W-C	810227	810505	+	upstream	-784	284	Overlapping	NA	3077355
chrIV	132638	133138	501	8.75	7.97	9.25	-1.28	0.165	0.399	1	2	500.8	1	718.14	501.62	+	-	+	+	258	YDL180W	135896	137539	+	upstream	-3258	2758	Overlapping	NA	851374
chrIV	132638	133138	501	8.75	7.97	9.25	-1.28	0.165	0.399	1	2	500.8	1	718.14	501.62	+	-	+	+	258	YDL181W	135179	135436	+	upstream	-2541	2041	Overlapping	INH1	851347
chrIV	132638	133138	501	8.75	7.97	9.25	-1.28	0.165	0.399	1	2	500.8	1	718.14	501.62	+	-	+	+	258	YDL182W	133437	134723	+	upstream	-799	299	NearestLocation	LYS20	851346
chrIV	132638	133138	501	8.75	7.97	9.25	-1.28	0.165	0.399	1	2	500.8	1	718.14	501.62	+	-	+	+	258	YDL183C	130871	131833	-	upstream	-805	805	Overlapping	NA	851345
chrIV	132638	133138	501	8.75	7.97	9.25	-1.28	0.165	0.399	1	2	500.8	1	718.14	501.62	+	-	+	+	258	YDL184C	130407	130484	-	upstream	-2154	2154	Overlapping	RPL41A	851344
chrIV	132638	133138	501	8.75	7.97	9.25	-1.28	0.165	0.399	1	2	500.8	1	718.14	501.62	+	-	+	+	258	YDL185W	126787	130002	+	downstream	5851	2636	Overlapping	VMA1	851342
chrV	490977	491477	501	8.15	6.83	8.82	-1.99	0.165	0.399	0	2	226.85	1	576.56	328.44	-	-	+	+	259	YER157W	484788	487193	+	downstream	6189	3784	Overlapping	COG3	856901
chrV	490977	491477	501	8.15	6.83	8.82	-1.99	0.165	0.399	0	2	226.85	1	576.56	328.44	-	-	+	+	259	YER158C	488857	490578	-	upstream	-399	399	Overlapping	NA	856903
chrV	490977	491477	501	8.15	6.83	8.82	-1.99	0.165	0.399	0	2	226.85	1	576.56	328.44	-	-	+	+	259	YER158W-A	491487	491702	+	upstream	-510	10	NearestLocation	NA	NA
chrV	490977	491477	501	8.15	6.83	8.82	-1.99	0.165	0.399	0	2	226.85	1	576.56	328.44	-	-	+	+	259	YER159C	491530	491958	-	downstream	981	53	Overlapping	BUR6	856904
chrV	490977	491477	501	8.15	6.83	8.82	-1.99	0.165	0.399	0	2	226.85	1	576.56	328.44	-	-	+	+	259	YER160C	492856	498124	-	downstream	7147	1379	Overlapping	NA	856906
chrXIV	628491	628991	501	8.02	6.99	8.61	-1.62	0.165	0.399	1	2	215.31	39	548.42	234.6	+	-	+	+	260	YNL001W	627456	628616	+	overlapEnd	1035	125	NearestLocation	DOM34	855731
chrXIV	628491	628991	501	8.02	6.99	8.61	-1.62	0.165	0.399	1	2	215.31	39	548.42	234.6	+	-	+	+	260	YNL002C	626174	627142	-	upstream	-1349	1349	Overlapping	RLP7	855730
chrXIV	628491	628991	501	8.02	6.99	8.61	-1.62	0.165	0.399	1	2	215.31	39	548.42	234.6	+	-	+	+	260	YNL003C	624975	625829	-	upstream	-2662	2662	Overlapping	PET8	855729
chrXIV	628491	628991	501	8.02	6.99	8.61	-1.62	0.165	0.399	1	2	215.31	39	548.42	234.6	+	-	+	+	260	YNL004W	622915	624621	+	downstream	5576	3870	Overlapping	HRB1	855728
chrXIV	628491	628991	501	8.02	6.99	8.61	-1.62	0.165	0.399	1	2	215.31	39	548.42	234.6	+	-	+	+	260	YNR001C	629622	631061	-	downstream	2570	631	Overlapping	CIT1	855732
chrXIV	628491	628991	501	8.02	6.99	8.61	-1.62	0.165	0.399	1	2	215.31	39	548.42	234.6	+	-	+	+	260	YNR001W-A	631263	631481	+	upstream	-2772	2272	Overlapping	NA	NA
chrXIV	628491	628991	501	8.02	6.99	8.61	-1.62	0.165	0.399	1	2	215.31	39	548.42	234.6	+	-	+	+	260	YNR002C	633008	633856	-	downstream	5365	4017	Overlapping	ATO2	855736
chrV	409238	409738	501	8.26	7.08	8.9	-1.82	0.165	0.399	1	2	270.1	1	521.98	433.37	+	-	+	+	261	YER122C	402871	404352	-	upstream	-4886	4886	Overlapping	GLO3	856859
chrV	409238	409738	501	8.26	7.08	8.9	-1.82	0.165	0.399	1	2	270.1	1	521.98	433.37	+	-	+	+	261	YER123W	404813	406387	+	downstream	4425	2851	Overlapping	YCK3	856860
chrV	409238	409738	501	8.26	7.08	8.9	-1.82	0.165	0.399	1	2	270.1	1	521.98	433.37	+	-	+	+	261	YER124C	407342	409063	-	upstream	-175	175	NearestLocation	DSE1	856861
chrV	409238	409738	501	8.26	7.08	8.9	-1.82	0.165	0.399	1	2	270.1	1	521.98	433.37	+	-	+	+	261	YER125W	410189	412618	+	upstream	-951	451	Overlapping	RSP5	856862
chrV	409238	409738	501	8.26	7.08	8.9	-1.82	0.165	0.399	1	2	270.1	1	521.98	433.37	+	-	+	+	261	YER126C	413394	414179	-	downstream	4941	3656	Overlapping	NSA2	856863
chrV	409238	409738	501	8.26	7.08	8.9	-1.82	0.165	0.399	1	2	270.1	1	521.98	433.37	+	-	+	+	261	YER127W	414481	415554	+	upstream	-5243	4743	Overlapping	LCP5	856864
chrXV	1083342	1083842	501	2.64	2.12	3.02	-0.9	0.167	0.4	2	1	7.69	1	12.79	3.41	+	+	+	-	262	YOR391C	1078545	1079258	-	upstream	-4084	4084	Overlapping	HSP33	854573
chrXV	1083342	1083842	501	2.64	2.12	3.02	-0.9	0.167	0.4	2	1	7.69	1	12.79	3.41	+	+	+	-	262	YOR392W	1079282	1079725	+	downstream	4060	3617	Overlapping	NA	NA
chrXV	1083342	1083842	501	2.64	2.12	3.02	-0.9	0.167	0.4	2	1	7.69	1	12.79	3.41	+	+	+	-	262	YOR393W	1080276	1081589	+	downstream	3066	1753	Overlapping	ERR1	854575
chrXV	1083342	1083842	501	2.64	2.12	3.02	-0.9	0.167	0.4	2	1	7.69	1	12.79	3.41	+	+	+	-	262	YOR394C-A	1084202	1084369	-	downstream	1027	360	NearestLocation	NA	1466490
chrXV	1083342	1083842	501	2.64	2.12	3.02	-0.9	0.167	0.4	2	1	7.69	1	12.79	3.41	+	+	+	-	262	YOR394W	1082718	1083212	+	downstream	624	130	Overlapping	PAU21	854576
chrXV	1083342	1083842	501	2.64	2.12	3.02	-0.9	0.167	0.4	2	1	7.69	1	12.79	3.41	+	+	+	-	262	YOR396W	1085473	1090863	+	upstream	-2131	1631	Overlapping	YRF1-8	854577
chrIV	449502	450002	501	9.01	8.16	9.54	-1.39	0.167	0.4	2	2	293.17	277	1154.83	334.41	+	+	+	+	263	YDL001W	447984	449276	+	downstream	1518	226	NearestLocation	RMD1	851563
chrIV	449502	450002	501	9.01	8.16	9.54	-1.39	0.167	0.4	2	2	293.17	277	1154.83	334.41	+	+	+	+	263	YDL002C	446967	447578	-	upstream	-1924	1924	Overlapping	NHP10	851562
chrIV	449502	450002	501	9.01	8.16	9.54	-1.39	0.167	0.4	2	2	293.17	277	1154.83	334.41	+	+	+	+	263	YDL003W	444683	446383	+	downstream	4819	3119	Overlapping	MCD1	851561
chrIV	449502	450002	501	9.01	8.16	9.54	-1.39	0.167	0.4	2	2	293.17	277	1154.83	334.41	+	+	+	+	263	YDR001C	450220	452475	-	downstream	2973	218	Overlapping	NTH1	851564
chrIV	449502	450002	501	9.01	8.16	9.54	-1.39	0.167	0.4	2	2	293.17	277	1154.83	334.41	+	+	+	+	263	YDR002W	453045	453650	+	upstream	-3543	3043	Overlapping	YRB1	851565
chrIV	449502	450002	501	9.01	8.16	9.54	-1.39	0.167	0.4	2	2	293.17	277	1154.83	334.41	+	+	+	+	263	YDR003W	454122	454754	+	upstream	-4620	4120	Overlapping	RCR2	851566
chrIV	449502	450002	501	9.01	8.16	9.54	-1.39	0.167	0.4	2	2	293.17	277	1154.83	334.41	+	+	+	+	263	YDR003W-A	454782	454904	+	upstream	-5280	4780	Overlapping	NA	1466432
chrV	18928	19428	501	8.59	7.96	9.02	-1.06	0.168	0.401	1	2	457.54	42	718.14	321.62	+	-	+	+	264	YEL069C	21537	23231	-	downstream	4303	2109	Overlapping	HXT13	856640
chrV	18928	19428	501	8.59	7.96	9.02	-1.06	0.168	0.401	1	2	457.54	42	718.14	321.62	+	-	+	+	264	YEL070W	19589	21097	+	upstream	-661	161	NearestLocation	DSF1	856639
chrV	18928	19428	501	8.59	7.96	9.02	-1.06	0.168	0.401	1	2	457.54	42	718.14	321.62	+	-	+	+	264	YEL071W	16355	17845	+	downstream	2573	1083	Overlapping	DLD3	856638
chrV	18928	19428	501	8.59	7.96	9.02	-1.06	0.168	0.401	1	2	457.54	42	718.14	321.62	+	-	+	+	264	YEL072W	13720	14415	+	downstream	5208	4513	Overlapping	RMD6	856637
chrII	379862	380362	501	8.74	8.15	9.16	-1	0.171	0.407	1	1	569.05	1	845.23	296.88	+	-	+	-	265	YBR068C	373861	375690	-	upstream	-4172	4172	Overlapping	BAP2	852360
chrII	379862	380362	501	8.74	8.15	9.16	-1	0.171	0.407	1	1	569.05	1	845.23	296.88	+	-	+	-	265	YBR069C	376574	378433	-	upstream	-1429	1429	Overlapping	TAT1	852361
chrII	379862	380362	501	8.74	8.15	9.16	-1	0.171	0.407	1	1	569.05	1	845.23	296.88	+	-	+	-	265	YBR070C	379221	379934	-	overlapStart	72	72	NearestLocation	ALG14	852362
chrII	379862	380362	501	8.74	8.15	9.16	-1	0.171	0.407	1	1	569.05	1	845.23	296.88	+	-	+	-	265	YBR071W	380411	381046	+	upstream	-549	49	Overlapping	NA	852363
chrII	379862	380362	501	8.74	8.15	9.16	-1	0.171	0.407	1	1	569.05	1	845.23	296.88	+	-	+	-	265	YBR072C-A	382860	383021	-	downstream	3159	2498	Overlapping	NA	1466444
chrII	379862	380362	501	8.74	8.15	9.16	-1	0.171	0.407	1	1	569.05	1	845.23	296.88	+	-	+	-	265	YBR072W	382030	382674	+	upstream	-2168	1668	Overlapping	HSP26	852364
chrII	379862	380362	501	8.74	8.15	9.16	-1	0.171	0.407	1	1	569.05	1	845.23	296.88	+	-	+	-	265	YBR073W	383112	385988	+	upstream	-3250	2750	Overlapping	RDH54	852365
chrX	-128	372	501	1.5	1.99	0.77	1.22	0.172	0.407	0	1	1.92	6	0.85	2.56	-	-	-	+	266	YJL225C	466	6130	-	downstream	6258	94	Overlapping	NA	853231
chrX	-128	372	501	1.5	1.99	0.77	1.22	0.172	0.407	0	1	1.92	6	0.85	2.56	-	-	-	+	266	YJL225W-A	829	1311	+	upstream	-957	457	NearestLocation	NA	NA
chrV	222305	222805	501	7.54	6.1	8.24	-2.14	0.174	0.409	0	1	136.49	1	302.78	302	-	-	-	+	267	YER032W	215063	217693	+	downstream	7242	4612	Overlapping	FIR1	856754
chrV	222305	222805	501	7.54	6.1	8.24	-2.14	0.174	0.409	0	1	136.49	1	302.78	302	-	-	-	+	267	YER033C	218057	221287	-	upstream	-1018	1018	Overlapping	ZRG8	856755
chrV	222305	222805	501	7.54	6.1	8.24	-2.14	0.174	0.409	0	1	136.49	1	302.78	302	-	-	-	+	267	YER034W	221846	222403	+	overlapEnd	459	98	Overlapping	NA	856756
chrV	222305	222805	501	7.54	6.1	8.24	-2.14	0.174	0.409	0	1	136.49	1	302.78	302	-	-	-	+	267	YER035W	222639	223076	+	overlapStart	-334	166	NearestLocation	EDC2	856757
chrV	222305	222805	501	7.54	6.1	8.24	-2.14	0.174	0.409	0	1	136.49	1	302.78	302	-	-	-	+	267	YER036C	223367	225199	-	downstream	2894	562	Overlapping	ARB1	856758
chrV	222305	222805	501	7.54	6.1	8.24	-2.14	0.174	0.409	0	1	136.49	1	302.78	302	-	-	-	+	267	YER037W	225889	226854	+	upstream	-3584	3084	Overlapping	PHM8	856759
chrV	222305	222805	501	7.54	6.1	8.24	-2.14	0.174	0.409	0	1	136.49	1	302.78	302	-	-	-	+	267	YER038C	226858	228252	-	downstream	5947	4053	Overlapping	KRE29	856760
chrXIV	87324	87824	501	8.74	7.99	9.23	-1.24	0.175	0.412	1	1	507.53	1	917.72	283.23	+	-	+	-	268	YNL287W	91994	94801	+	upstream	-4670	4170	Overlapping	SEC21	855429
chrXIV	87324	87824	501	8.74	7.99	9.23	-1.24	0.175	0.412	1	1	507.53	1	917.72	283.23	+	-	+	-	268	YNL288W	90303	91424	+	upstream	-2979	2479	Overlapping	CAF40	855428
chrXIV	87324	87824	501	8.74	7.99	9.23	-1.24	0.175	0.412	1	1	507.53	1	917.72	283.23	+	-	+	-	268	YNL289W	87897	88736	+	upstream	-573	73	NearestLocation	PCL1	855427
chrXIV	87324	87824	501	8.74	7.99	9.23	-1.24	0.175	0.412	1	1	507.53	1	917.72	283.23	+	-	+	-	268	YNL290W	86218	87240	+	downstream	1106	84	Overlapping	RFC3	855426
chrXIV	87324	87824	501	8.74	7.99	9.23	-1.24	0.175	0.412	1	1	507.53	1	917.72	283.23	+	-	+	-	268	YNL291C	84169	85815	-	upstream	-1509	1509	Overlapping	MID1	855425
chrXIV	87324	87824	501	8.74	7.99	9.23	-1.24	0.175	0.412	1	1	507.53	1	917.72	283.23	+	-	+	-	268	YNL292W	82806	84017	+	downstream	4518	3307	Overlapping	PUS4	855424
chrXIV	87324	87824	501	8.74	7.99	9.23	-1.24	0.175	0.412	1	1	507.53	1	917.72	283.23	+	-	+	-	268	YNL293W	80640	82541	+	downstream	6684	4783	Overlapping	MSB3	855423
chrVIII	455502	456002	501	8.05	6.84	8.69	-1.86	0.178	0.416	0	2	227.81	1	463.13	365.12	-	-	+	+	269	YHR172W	448335	450806	+	downstream	7167	4696	Overlapping	SPC97	856577
chrVIII	455502	456002	501	8.05	6.84	8.69	-1.86	0.178	0.416	0	2	227.81	1	463.13	365.12	-	-	+	+	269	YHR173C	450815	451153	-	upstream	-4349	4349	Overlapping	NA	856578
chrVIII	455502	456002	501	8.05	6.84	8.69	-1.86	0.178	0.416	0	2	227.81	1	463.13	365.12	-	-	+	+	269	YHR174W	451327	452640	+	downstream	4175	2862	Overlapping	ENO2	856579
chrVIII	455502	456002	501	8.05	6.84	8.69	-1.86	0.178	0.416	0	2	227.81	1	463.13	365.12	-	-	+	+	269	YHR175W	452872	453441	+	downstream	2630	2061	Overlapping	CTR2	856580
chrVIII	455502	456002	501	8.05	6.84	8.69	-1.86	0.178	0.416	0	2	227.81	1	463.13	365.12	-	-	+	+	269	YHR175W-A	453558	453707	+	downstream	1944	1795	Overlapping	NA	1466530
chrVIII	455502	456002	501	8.05	6.84	8.69	-1.86	0.178	0.416	0	2	227.81	1	463.13	365.12	-	-	+	+	269	YHR176W	454229	455527	+	overlapEnd	1273	25	Overlapping	FMO1	856581
chrVIII	455502	456002	501	8.05	6.84	8.69	-1.86	0.178	0.416	0	2	227.81	1	463.13	365.12	-	-	+	+	269	YHR177W	456591	457952	+	upstream	-1089	589	NearestLocation	NA	856582
chrVIII	455502	456002	501	8.05	6.84	8.69	-1.86	0.178	0.416	0	2	227.81	1	463.13	365.12	-	-	+	+	269	YHR178W	459299	461530	+	upstream	-3797	3297	Overlapping	STB5	856583
chrIV	159176	159676	501	9.13	8.62	9.51	-0.89	0.178	0.416	1	1	642.1	146	1195.77	262.75	+	-	+	-	270	YDL165W	164290	164865	+	upstream	-5114	4614	Overlapping	CDC36	851389
chrIV	159176	159676	501	9.13	8.62	9.51	-0.89	0.178	0.416	1	1	642.1	146	1195.77	262.75	+	-	+	-	270	YDL166C	163449	164042	-	downstream	4866	3773	Overlapping	FAP7	851388
chrIV	159176	159676	501	9.13	8.62	9.51	-0.89	0.178	0.416	1	1	642.1	146	1195.77	262.75	+	-	+	-	270	YDL167C	160995	163154	-	downstream	3978	1319	Overlapping	NRP1	851387
chrIV	159176	159676	501	9.13	8.62	9.51	-0.89	0.178	0.416	1	1	642.1	146	1195.77	262.75	+	-	+	-	270	YDL168W	159604	160764	+	overlapStart	-428	72	NearestLocation	SFA1	851386
chrIV	159176	159676	501	9.13	8.62	9.51	-0.89	0.178	0.416	1	1	642.1	146	1195.77	262.75	+	-	+	-	270	YDL169C	158064	158735	-	upstream	-441	441	Overlapping	UGX2	851385
chrIV	159176	159676	501	9.13	8.62	9.51	-0.89	0.178	0.416	1	1	642.1	146	1195.77	262.75	+	-	+	-	270	YDL170W	156318	157904	+	downstream	2858	1272	Overlapping	UGA3	851384
chrIV	159176	159676	501	9.13	8.62	9.51	-0.89	0.178	0.416	1	1	642.1	146	1195.77	262.75	+	-	+	-	270	YDL171C	149203	155640	-	upstream	-3536	3536	Overlapping	GLT1	851383
chrVIII	105248	105748	501	8.18	7.09	8.8	-1.7	0.179	0.416	1	2	272.03	1	693.41	196.21	+	-	+	+	271	YHL001W	104277	105091	+	downstream	971	157	Overlapping	RPL14B	856388
chrVIII	105248	105748	501	8.18	7.09	8.8	-1.7	0.179	0.416	1	2	272.03	1	693.41	196.21	+	-	+	+	271	YHL002C-A	102587	103075	-	upstream	-2173	2173	Overlapping	NA	NA
chrVIII	105248	105748	501	8.18	7.09	8.8	-1.7	0.179	0.416	1	2	272.03	1	693.41	196.21	+	-	+	+	271	YHL002W	102612	103970	+	downstream	2636	1278	Overlapping	HSE1	856387
chrVIII	105248	105748	501	8.18	7.09	8.8	-1.7	0.179	0.416	1	2	272.03	1	693.41	196.21	+	-	+	+	271	YHL003C	100648	101883	-	upstream	-3365	3365	Overlapping	LAG1	856386
chrVIII	105248	105748	501	8.18	7.09	8.8	-1.7	0.179	0.416	1	2	272.03	1	693.41	196.21	+	-	+	+	271	YHL004W	99219	100403	+	downstream	6029	4845	Overlapping	MRP4	856384
chrVIII	105248	105748	501	8.18	7.09	8.8	-1.7	0.179	0.416	1	2	272.03	1	693.41	196.21	+	-	+	+	271	YHR001W	106055	107368	+	upstream	-807	307	NearestLocation	OSH7	856389
chrVIII	105248	105748	501	8.18	7.09	8.8	-1.7	0.179	0.416	1	2	272.03	1	693.41	196.21	+	-	+	+	271	YHR001W-A	107826	108122	+	upstream	-2578	2078	Overlapping	QCR10	856390
chrVIII	105248	105748	501	8.18	7.09	8.8	-1.7	0.179	0.416	1	2	272.03	1	693.41	196.21	+	-	+	+	271	YHR002W	108812	109885	+	upstream	-3564	3064	Overlapping	LEU5	856391
chrVIII	105248	105748	501	8.18	7.09	8.8	-1.7	0.179	0.416	1	2	272.03	1	693.41	196.21	+	-	+	+	271	YHR003C	110028	111317	-	downstream	6069	4280	Overlapping	TCD1	856392
chrII	235795	236295	501	7.67	6.28	8.36	-2.08	0.18	0.417	0	2	154.76	1	417.07	241.43	-	-	+	+	272	YBL001C	237153	237467	-	downstream	1672	858	Overlapping	ECM15	852285
chrII	235795	236295	501	7.67	6.28	8.36	-2.08	0.18	0.417	0	2	154.76	1	417.07	241.43	-	-	+	+	272	YBL002W	236492	236887	+	upstream	-697	197	Overlapping	HTB2	852284
chrII	235795	236295	501	7.67	6.28	8.36	-2.08	0.18	0.417	0	2	154.76	1	417.07	241.43	-	-	+	+	272	YBL003C	235394	235792	-	upstream	-3	3	NearestLocation	HTA2	852283
chrII	235795	236295	501	7.67	6.28	8.36	-2.08	0.18	0.417	0	2	154.76	1	417.07	241.43	-	-	+	+	272	YBL004W	227636	235117	+	downstream	8159	678	Overlapping	UTP20	852282
chrII	235795	236295	501	7.67	6.28	8.36	-2.08	0.18	0.417	0	2	154.76	1	417.07	241.43	-	-	+	+	272	YBR001C	238941	241283	-	downstream	5488	2646	Overlapping	NTH2	852286
chrXV	911899	912399	501	11.87	11.52	12.14	-0.62	0.181	0.417	2	2	4468.74	1420	7470.57	1576.52	+	+	+	+	273	YOR316C	906236	907555	-	upstream	-4344	4344	Overlapping	COT1	854494
chrXV	911899	912399	501	11.87	11.52	12.14	-0.62	0.181	0.417	2	2	4468.74	1420	7470.57	1576.52	+	+	+	+	273	YOR316C-A	907726	907935	-	upstream	-3964	3964	Overlapping	NA	1466487
chrXV	911899	912399	501	11.87	11.52	12.14	-0.62	0.181	0.417	2	2	4468.74	1420	7470.57	1576.52	+	+	+	+	273	YOR317W	909343	911445	+	downstream	2556	454	Overlapping	FAA1	854495
chrXV	911899	912399	501	11.87	11.52	12.14	-0.62	0.181	0.417	2	2	4468.74	1420	7470.57	1576.52	+	+	+	+	273	YOR318C	911784	912436	-	inside	537	37	NearestLocation	NA	NA
chrXV	911899	912399	501	11.87	11.52	12.14	-0.62	0.181	0.417	2	2	4468.74	1420	7470.57	1576.52	+	+	+	+	273	YOR319W	912822	913463	+	upstream	-923	423	Overlapping	HSH49	854497
chrXV	911899	912399	501	11.87	11.52	12.14	-0.62	0.181	0.417	2	2	4468.74	1420	7470.57	1576.52	+	+	+	+	273	YOR320C	913619	915094	-	downstream	3195	1220	Overlapping	GNT1	854498
chrXV	911899	912399	501	11.87	11.52	12.14	-0.62	0.181	0.417	2	2	4468.74	1420	7470.57	1576.52	+	+	+	+	273	YOR321W	916030	918291	+	upstream	-4131	3631	Overlapping	PMT3	854499
chrI	180976	181476	501	7.88	8.6	6.39	2.22	0.181	0.417	1	0	325.86	452	166.32	0.85	-	+	-	-	274	YAR020C	176856	177023	-	upstream	-3953	3953	Overlapping	PAU7	851275
chrI	180976	181476	501	7.88	8.6	6.39	2.22	0.181	0.417	1	0	325.86	452	166.32	0.85	-	+	-	-	274	YAR023C	179281	179820	-	upstream	-1156	1156	NearestLocation	NA	851276
chrI	180976	181476	501	7.88	8.6	6.39	2.22	0.181	0.417	1	0	325.86	452	166.32	0.85	-	+	-	-	274	YAR027W	183770	184477	+	upstream	-2794	2294	Overlapping	UIP3	851279
chrI	180976	181476	501	7.88	8.6	6.39	2.22	0.181	0.417	1	0	325.86	452	166.32	0.85	-	+	-	-	274	YAR028W	184892	185596	+	upstream	-3916	3416	Overlapping	NA	851280
chrI	180976	181476	501	7.88	8.6	6.39	2.22	0.181	0.417	1	0	325.86	452	166.32	0.85	-	+	-	-	274	YAR029W	186321	186545	+	upstream	-5345	4845	Overlapping	NA	851281
chrX	100999	101499	501	8.56	7.69	9.1	-1.4	0.187	0.429	1	1	413.33	1	794.05	302	+	-	+	-	275	YJL166W	106434	106718	+	upstream	-5435	4935	Overlapping	QCR8	853273
chrX	100999	101499	501	8.56	7.69	9.1	-1.4	0.187	0.429	1	1	413.33	1	794.05	302	+	-	+	-	275	YJL167W	105014	106072	+	upstream	-4015	3515	Overlapping	ERG20	853272
chrX	100999	101499	501	8.56	7.69	9.1	-1.4	0.187	0.429	1	1	413.33	1	794.05	302	+	-	+	-	275	YJL168C	102227	104428	-	downstream	3429	728	Overlapping	SET2	853271
chrX	100999	101499	501	8.56	7.69	9.1	-1.4	0.187	0.429	1	1	413.33	1	794.05	302	+	-	+	-	275	YJL169W	102099	102467	+	upstream	-1100	600	Overlapping	NA	NA
chrX	100999	101499	501	8.56	7.69	9.1	-1.4	0.187	0.429	1	1	413.33	1	794.05	302	+	-	+	-	275	YJL170C	101150	101779	-	overlapEnd	780	151	Overlapping	ASG7	853269
chrX	100999	101499	501	8.56	7.69	9.1	-1.4	0.187	0.429	1	1	413.33	1	794.05	302	+	-	+	-	275	YJL171C	99704	100894	-	upstream	-105	105	NearestLocation	TOH1	853268
chrX	100999	101499	501	8.56	7.69	9.1	-1.4	0.187	0.429	1	1	413.33	1	794.05	302	+	-	+	-	275	YJL172W	97737	99467	+	downstream	3262	1532	Overlapping	CPS1	853267
chrX	100999	101499	501	8.56	7.69	9.1	-1.4	0.187	0.429	1	1	413.33	1	794.05	302	+	-	+	-	275	YJL173C	96161	96529	-	upstream	-4470	4470	Overlapping	RFA3	853266
chrXI	309961	310461	501	8.92	8.47	9.27	-0.8	0.188	0.429	1	2	652.67	57	1078.07	154.41	+	-	+	+	276	YKL066W	315281	315724	+	upstream	-5320	4820	Overlapping	NA	NA
chrXI	309961	310461	501	8.92	8.47	9.27	-0.8	0.188	0.429	1	2	652.67	57	1078.07	154.41	+	-	+	+	276	YKL067W	314812	315273	+	upstream	-4851	4351	Overlapping	YNK1	853798
chrXI	309961	310461	501	8.92	8.47	9.27	-0.8	0.188	0.429	1	2	652.67	57	1078.07	154.41	+	-	+	+	276	YKL068W	310199	313078	+	overlapStart	-238	238	NearestLocation	NUP100	853796
chrXI	309961	310461	501	8.92	8.47	9.27	-0.8	0.188	0.429	1	2	652.67	57	1078.07	154.41	+	-	+	+	276	YKL068W-A	309206	309442	+	downstream	755	519	Overlapping	NA	1500487
chrXI	309961	310461	501	8.92	8.47	9.27	-0.8	0.188	0.429	1	2	652.67	57	1078.07	154.41	+	-	+	+	276	YKL069W	307285	307827	+	downstream	2676	2134	Overlapping	NA	853794
chrXI	309961	310461	501	8.92	8.47	9.27	-0.8	0.188	0.429	1	2	652.67	57	1078.07	154.41	+	-	+	+	276	YKL070W	306211	306720	+	downstream	3750	3241	Overlapping	NA	853793
chrXI	309961	310461	501	8.92	8.47	9.27	-0.8	0.188	0.429	1	2	652.67	57	1078.07	154.41	+	-	+	+	276	YKL071W	305114	305884	+	downstream	4847	4077	Overlapping	NA	853792
chrXV	1043006	1043506	501	8.27	7.35	8.82	-1.47	0.191	0.435	0	2	324.89	1	599.59	306.26	-	-	+	+	277	YOR373W	1036834	1039389	+	downstream	6172	3617	Overlapping	NUD1	854555
chrXV	1043006	1043506	501	8.27	7.35	8.82	-1.47	0.191	0.435	0	2	324.89	1	599.59	306.26	-	-	+	+	277	YOR374W	1039840	1041399	+	downstream	3166	1607	Overlapping	ALD4	854556
chrXV	1043006	1043506	501	8.27	7.35	8.82	-1.47	0.191	0.435	0	2	324.89	1	599.59	306.26	-	-	+	+	277	YOR375C	1041678	1043042	-	overlapStart	36	36	NearestLocation	GDH1	854557
chrXV	1043006	1043506	501	8.27	7.35	8.82	-1.47	0.191	0.435	0	2	324.89	1	599.59	306.26	-	-	+	+	277	YOR376W	1043191	1043559	+	overlapStart	-185	53	NearestLocation	NA	NA
chrXV	1043006	1043506	501	8.27	7.35	8.82	-1.47	0.191	0.435	0	2	324.89	1	599.59	306.26	-	-	+	+	277	YOR376W-A	1045196	1045351	+	upstream	-2190	1690	Overlapping	NA	1466488
chrXV	1043006	1043506	501	8.27	7.35	8.82	-1.47	0.191	0.435	0	2	324.89	1	599.59	306.26	-	-	+	+	277	YOR377W	1046226	1047803	+	upstream	-3220	2720	Overlapping	ATF1	854559
chrIV	386543	387043	501	8.31	7.31	8.9	-1.59	0.193	0.436	0	2	315.28	1	695.97	256.78	-	-	+	+	278	YDL034W	391783	392127	+	upstream	-5240	4740	Overlapping	NA	NA
chrIV	386543	387043	501	8.31	7.31	8.9	-1.59	0.193	0.436	0	2	315.28	1	695.97	256.78	-	-	+	+	278	YDL035C	389172	392057	-	downstream	5514	2129	Overlapping	GPR1	851527
chrIV	386543	387043	501	8.31	7.31	8.9	-1.59	0.193	0.436	0	2	315.28	1	695.97	256.78	-	-	+	+	278	YDL036C	387513	388901	-	downstream	2358	470	Overlapping	PUS9	851525
chrIV	386543	387043	501	8.31	7.31	8.9	-1.59	0.193	0.436	0	2	315.28	1	695.97	256.78	-	-	+	+	278	YDL037C	384601	385587	-	upstream	-956	956	NearestLocation	BSC1	851524
chrIV	386543	387043	501	8.31	7.31	8.9	-1.59	0.193	0.436	0	2	315.28	1	695.97	256.78	-	-	+	+	278	YDL039C	381985	384081	-	upstream	-2462	2462	Overlapping	PRM7	851522
chrXVI	645417	645917	501	10.12	9.87	10.33	-0.45	0.197	0.443	1	2	1400.51	474	1983	582.66	+	-	+	+	279	YPR034W	639525	640958	+	downstream	5892	4459	Overlapping	ARP7	856146
chrXVI	645417	645917	501	10.12	9.87	10.33	-0.45	0.197	0.443	1	2	1400.51	474	1983	582.66	+	-	+	+	279	YPR035W	642208	643320	+	downstream	3209	2097	Overlapping	GLN1	856147
chrXVI	645417	645917	501	10.12	9.87	10.33	-0.45	0.197	0.443	1	2	1400.51	474	1983	582.66	+	-	+	+	279	YPR036W	643836	645272	+	downstream	1581	145	Overlapping	VMA13	856148
chrXVI	645417	645917	501	10.12	9.87	10.33	-0.45	0.197	0.443	1	2	1400.51	474	1983	582.66	+	-	+	+	279	YPR036W-A	645950	646153	+	upstream	-533	33	NearestLocation	SPO24	856149
chrXVI	645417	645917	501	10.12	9.87	10.33	-0.45	0.197	0.443	1	2	1400.51	474	1983	582.66	+	-	+	+	279	YPR037C	646448	647038	-	downstream	1621	531	Overlapping	ERV2	856152
chrXVI	645417	645917	501	10.12	9.87	10.33	-0.45	0.197	0.443	1	2	1400.51	474	1983	582.66	+	-	+	+	279	YPR040W	646836	648375	+	upstream	-1419	919	Overlapping	TIP41	856153
chrXVI	645417	645917	501	10.12	9.87	10.33	-0.45	0.197	0.443	1	2	1400.51	474	1983	582.66	+	-	+	+	279	YPR041W	648704	649921	+	upstream	-3287	2787	Overlapping	TIF5	856154
chrXVI	645417	645917	501	10.12	9.87	10.33	-0.45	0.197	0.443	1	2	1400.51	474	1983	582.66	+	-	+	+	279	YPR042C	650435	653662	-	downstream	8245	4518	Overlapping	PUF2	856155
chrVI	180703	181203	501	7.81	8.56	6.19	2.37	0.198	0.443	1	0	246.07	507	144.99	0.85	-	+	-	-	280	YFR015C	174265	176391	-	upstream	-4312	4312	Overlapping	GSY1	850569
chrVI	180703	181203	501	7.81	8.56	6.19	2.37	0.198	0.443	1	0	246.07	507	144.99	0.85	-	+	-	-	280	YFR016C	177042	180743	-	overlapStart	40	40	NearestLocation	NA	850570
chrVI	180703	181203	501	7.81	8.56	6.19	2.37	0.198	0.443	1	0	246.07	507	144.99	0.85	-	+	-	-	280	YFR017C	182274	182861	-	downstream	2158	1071	Overlapping	IGD1	850572
chrVI	180703	181203	501	7.81	8.56	6.19	2.37	0.198	0.443	1	0	246.07	507	144.99	0.85	-	+	-	-	280	YFR018C	183131	184222	-	downstream	3519	1928	Overlapping	NA	850573
chrVI	180703	181203	501	7.81	8.56	6.19	2.37	0.198	0.443	1	0	246.07	507	144.99	0.85	-	+	-	-	280	YFR019W	184502	191338	+	upstream	-3799	3299	Overlapping	FAB1	850574
chrI	182357	182857	501	8.23	8.94	6.77	2.17	0.198	0.443	1	0	321.05	663	217.49	0.85	-	+	-	-	281	YAR023C	179281	179820	-	upstream	-2537	2537	Overlapping	NA	851276
chrI	182357	182857	501	8.23	8.94	6.77	2.17	0.198	0.443	1	0	321.05	663	217.49	0.85	-	+	-	-	281	YAR027W	183770	184477	+	upstream	-1413	913	NearestLocation	UIP3	851279
chrI	182357	182857	501	8.23	8.94	6.77	2.17	0.198	0.443	1	0	321.05	663	217.49	0.85	-	+	-	-	281	YAR028W	184892	185596	+	upstream	-2535	2035	Overlapping	NA	851280
chrI	182357	182857	501	8.23	8.94	6.77	2.17	0.198	0.443	1	0	321.05	663	217.49	0.85	-	+	-	-	281	YAR029W	186321	186545	+	upstream	-3964	3464	Overlapping	NA	851281
chrI	182357	182857	501	8.23	8.94	6.77	2.17	0.198	0.443	1	0	321.05	663	217.49	0.85	-	+	-	-	281	YAR030C	186512	186853	-	downstream	4496	3655	Overlapping	NA	NA
chrI	182357	182857	501	8.23	8.94	6.77	2.17	0.198	0.443	1	0	321.05	663	217.49	0.85	-	+	-	-	281	YAR031W	186836	187732	+	upstream	-4479	3979	Overlapping	PRM9	851282
chrXIV	281666	282166	501	8.28	7.31	8.85	-1.54	0.198	0.443	1	2	316.24	1	545.86	378.77	+	-	+	+	282	YNL188W	286308	287609	+	upstream	-4642	4142	Overlapping	KAR1	855533
chrXIV	281666	282166	501	8.28	7.31	8.85	-1.54	0.198	0.443	1	2	316.24	1	545.86	378.77	+	-	+	+	282	YNL189W	284260	285888	+	upstream	-2594	2094	Overlapping	SRP1	855532
chrXIV	281666	282166	501	8.28	7.31	8.85	-1.54	0.198	0.443	1	2	316.24	1	545.86	378.77	+	-	+	+	282	YNL190W	282395	283009	+	upstream	-729	229	NearestLocation	NA	855531
chrXIV	281666	282166	501	8.28	7.31	8.85	-1.54	0.198	0.443	1	2	316.24	1	545.86	378.77	+	-	+	+	282	YNL191W	280432	281505	+	downstream	1234	161	Overlapping	DUG3	855530
chrXIV	281666	282166	501	8.28	7.31	8.85	-1.54	0.198	0.443	1	2	316.24	1	545.86	378.77	+	-	+	+	282	YNL192W	276502	279897	+	downstream	5164	1769	Overlapping	CHS1	855529
chrIV	368288	368788	501	8.14	7.09	8.75	-1.66	0.203	0.453	0	2	271.07	1	481.89	377.07	-	-	+	+	283	YDL045C	372688	373608	-	downstream	5320	3900	Overlapping	FAD1	851516
chrIV	368288	368788	501	8.14	7.09	8.75	-1.66	0.203	0.453	0	2	271.07	1	481.89	377.07	-	-	+	+	283	YDL045W-A	372248	372535	+	upstream	-3960	3460	Overlapping	MRP10	851515
chrIV	368288	368788	501	8.14	7.09	8.75	-1.66	0.203	0.453	0	2	271.07	1	481.89	377.07	-	-	+	+	283	YDL046W	371240	371761	+	upstream	-2952	2452	Overlapping	NPC2	851514
chrIV	368288	368788	501	8.14	7.09	8.75	-1.66	0.203	0.453	0	2	271.07	1	481.89	377.07	-	-	+	+	283	YDL047W	369771	370706	+	upstream	-1483	983	Overlapping	SIT4	851513
chrIV	368288	368788	501	8.14	7.09	8.75	-1.66	0.203	0.453	0	2	271.07	1	481.89	377.07	-	-	+	+	283	YDL048C	366739	368211	-	upstream	-77	77	NearestLocation	STP4	851512
chrIV	368288	368788	501	8.14	7.09	8.75	-1.66	0.203	0.453	0	2	271.07	1	481.89	377.07	-	-	+	+	283	YDL049C	365068	365874	-	upstream	-2414	2414	Overlapping	KNH1	851511
chrIV	368288	368788	501	8.14	7.09	8.75	-1.66	0.203	0.453	0	2	271.07	1	481.89	377.07	-	-	+	+	283	YDL050C	364446	364817	-	upstream	-3471	3471	Overlapping	NA	NA
chrIV	368288	368788	501	8.14	7.09	8.75	-1.66	0.203	0.453	0	2	271.07	1	481.89	377.07	-	-	+	+	283	YDL051W	363952	364779	+	downstream	4336	3509	Overlapping	LHP1	851509
chrIV	368288	368788	501	8.14	7.09	8.75	-1.66	0.203	0.453	0	2	271.07	1	481.89	377.07	-	-	+	+	283	YDL052C	362672	363583	-	upstream	-4705	4705	Overlapping	SLC1	851508
chrXII	65334	65834	501	7.48	6.44	8.08	-1.63	0.205	0.454	0	0	147.07	27	367.6	172.33	-	-	-	-	284	YLL034C	70633	73146	-	downstream	7812	4799	Overlapping	RIX7	850625
chrXII	65334	65834	501	7.48	6.44	8.08	-1.63	0.205	0.454	0	0	147.07	27	367.6	172.33	-	-	-	-	284	YLL035W	68580	70478	+	upstream	-3246	2746	Overlapping	GRC3	850624
chrXII	65334	65834	501	7.48	6.44	8.08	-1.63	0.205	0.454	0	0	147.07	27	367.6	172.33	-	-	-	-	284	YLL036C	66745	68256	-	downstream	2922	911	Overlapping	PRP19	850623
chrXII	65334	65834	501	7.48	6.44	8.08	-1.63	0.205	0.454	0	0	147.07	27	367.6	172.33	-	-	-	-	284	YLL037W	66562	66942	+	upstream	-1228	728	Overlapping	NA	NA
chrXII	65334	65834	501	7.48	6.44	8.08	-1.63	0.205	0.454	0	0	147.07	27	367.6	172.33	-	-	-	-	284	YLL038C	65775	66518	-	overlapEnd	1184	59	Overlapping	ENT4	850621
chrXII	65334	65834	501	7.48	6.44	8.08	-1.63	0.205	0.454	0	0	147.07	27	367.6	172.33	-	-	-	-	284	YLL039C	64062	65207	-	upstream	-127	127	NearestLocation	UBI4	850620
chrXII	65334	65834	501	7.48	6.44	8.08	-1.63	0.205	0.454	0	0	147.07	27	367.6	172.33	-	-	-	-	284	YLL040C	54211	63645	-	upstream	-1689	1689	Overlapping	VPS13	850619
chrI	141472	141972	501	8.53	7.74	9.03	-1.29	0.206	0.454	1	2	427.75	1	620.91	424.84	+	-	+	+	285	YAL002W	143707	147531	+	upstream	-2235	1735	Overlapping	VPS8	851261
chrI	141472	141972	501	8.53	7.74	9.03	-1.29	0.206	0.454	1	2	427.75	1	620.91	424.84	+	-	+	+	285	YAL003W	142174	143160	+	upstream	-702	202	Overlapping	EFB1	851260
chrI	141472	141972	501	8.53	7.74	9.03	-1.29	0.206	0.454	1	2	427.75	1	620.91	424.84	+	-	+	+	285	YAL004W	140760	141407	+	downstream	712	65	Overlapping	NA	NA
chrI	141472	141972	501	8.53	7.74	9.03	-1.29	0.206	0.454	1	2	427.75	1	620.91	424.84	+	-	+	+	285	YAL005C	139503	141431	-	upstream	-41	41	NearestLocation	SSA1	851259
chrI	141472	141972	501	8.53	7.74	9.03	-1.29	0.206	0.454	1	2	427.75	1	620.91	424.84	+	-	+	+	285	YAL007C	137698	138345	-	upstream	-3127	3127	Overlapping	ERP2	851226
chrI	141472	141972	501	8.53	7.74	9.03	-1.29	0.206	0.454	1	2	427.75	1	620.91	424.84	+	-	+	+	285	YAL008W	136914	137510	+	downstream	4558	3962	Overlapping	FUN14	851225
chrI	141472	141972	501	8.53	7.74	9.03	-1.29	0.206	0.454	1	2	427.75	1	620.91	424.84	+	-	+	+	285	YAL009W	135854	136633	+	downstream	5618	4839	Overlapping	SPO7	851224
chrXII	259582	260082	501	8.32	7.45	8.86	-1.42	0.206	0.454	0	2	347.96	1	579.12	353.18	-	-	+	+	286	YLR056W	253861	254958	+	downstream	5721	4624	Overlapping	ERG3	850745
chrXII	259582	260082	501	8.32	7.45	8.86	-1.42	0.206	0.454	0	2	347.96	1	579.12	353.18	-	-	+	+	286	YLR057W	255306	257855	+	downstream	4276	1727	Overlapping	MNL2	850746
chrXII	259582	260082	501	8.32	7.45	8.86	-1.42	0.206	0.454	0	2	347.96	1	579.12	353.18	-	-	+	+	286	YLR058C	257992	259401	-	upstream	-181	181	NearestLocation	SHM2	850747
chrXII	259582	260082	501	8.32	7.45	8.86	-1.42	0.206	0.454	0	2	347.96	1	579.12	353.18	-	-	+	+	286	YLR059C	259738	260547	-	overlapEnd	965	156	Overlapping	REX2	850748
chrXII	259582	260082	501	8.32	7.45	8.86	-1.42	0.206	0.454	0	2	347.96	1	579.12	353.18	-	-	+	+	286	YLR060W	260979	262766	+	upstream	-1397	897	Overlapping	FRS1	850749
chrXII	259582	260082	501	8.32	7.45	8.86	-1.42	0.206	0.454	0	2	347.96	1	579.12	353.18	-	-	+	+	286	YLR061W	263194	263948	+	upstream	-3612	3112	Overlapping	RPL22A	850750
chrXII	259582	260082	501	8.32	7.45	8.86	-1.42	0.206	0.454	0	2	347.96	1	579.12	353.18	-	-	+	+	286	YLR062C	263577	263954	-	downstream	4372	3495	Overlapping	BUD28	NA
chrXII	259582	260082	501	8.32	7.45	8.86	-1.42	0.206	0.454	0	2	347.96	1	579.12	353.18	-	-	+	+	286	YLR063W	264157	265254	+	upstream	-4575	4075	Overlapping	BMT6	850752
chrXV	264899	265399	501	6.98	5.98	7.56	-1.59	0.21	0.456	0	1	124.96	1	235.4	143.32	-	-	+	-	287	YOL029C	269815	270420	-	downstream	5521	4416	Overlapping	NA	854128
chrXV	264899	265399	501	6.98	5.98	7.56	-1.59	0.21	0.456	0	1	124.96	1	235.4	143.32	-	-	+	-	287	YOL030W	268187	269641	+	upstream	-3288	2788	Overlapping	GAS5	854127
chrXV	264899	265399	501	6.98	5.98	7.56	-1.59	0.21	0.456	0	1	124.96	1	235.4	143.32	-	-	+	-	287	YOL031C	266264	267529	-	downstream	2630	865	Overlapping	SIL1	854126
chrXV	264899	265399	501	6.98	5.98	7.56	-1.59	0.21	0.456	0	1	124.96	1	235.4	143.32	-	-	+	-	287	YOL032W	265429	266169	+	upstream	-530	30	NearestLocation	OPI10	854125
chrXV	264899	265399	501	6.98	5.98	7.56	-1.59	0.21	0.456	0	1	124.96	1	235.4	143.32	-	-	+	-	287	YOL033W	263475	265085	+	overlapEnd	1424	186	Overlapping	MSE1	854124
chrXV	264899	265399	501	6.98	5.98	7.56	-1.59	0.21	0.456	0	1	124.96	1	235.4	143.32	-	-	+	-	287	YOL034W	259923	263204	+	downstream	4976	1695	Overlapping	SMC5	854123
chrXII	737614	738114	501	8.4	7.59	8.91	-1.32	0.211	0.456	0	2	384.49	1	606.41	354.89	-	-	+	+	288	YLR303W	732542	733876	+	downstream	5072	3738	Overlapping	MET17	851010
chrXII	737614	738114	501	8.4	7.59	8.91	-1.32	0.211	0.456	0	2	384.49	1	606.41	354.89	-	-	+	+	288	YLR304C	735212	737548	-	upstream	-66	66	NearestLocation	ACO1	851013
chrXII	737614	738114	501	8.4	7.59	8.91	-1.32	0.211	0.456	0	2	384.49	1	606.41	354.89	-	-	+	+	288	YLR305C	738161	743863	-	downstream	6249	47	Overlapping	STT4	851014
chrXVI	520387	520887	501	8.1	7.05	8.7	-1.65	0.212	0.456	1	2	263.38	1	459.71	372.8	+	-	+	+	289	YPL015C	525810	526883	-	downstream	6496	4923	Overlapping	HST2	856092
chrXVI	520387	520887	501	8.1	7.05	8.7	-1.65	0.212	0.456	1	2	263.38	1	459.71	372.8	+	-	+	+	289	YPL016W	521014	524958	+	upstream	-627	127	NearestLocation	SWI1	856091
chrXVI	520387	520887	501	8.1	7.05	8.7	-1.65	0.212	0.456	1	2	263.38	1	459.71	372.8	+	-	+	+	289	YPL017C	518734	520233	-	upstream	-154	154	Overlapping	IRC15	856090
chrXVI	520387	520887	501	8.1	7.05	8.7	-1.65	0.212	0.456	1	2	263.38	1	459.71	372.8	+	-	+	+	289	YPL018W	517651	518760	+	downstream	2736	1627	Overlapping	CTF19	856089
chrXVI	520387	520887	501	8.1	7.05	8.7	-1.65	0.212	0.456	1	2	263.38	1	459.71	372.8	+	-	+	+	289	YPL019C	514511	517018	-	upstream	-3369	3369	Overlapping	VTC3	856088
chrXV	577738	578238	501	7.78	6.81	8.35	-1.55	0.212	0.456	0	0	198.01	26	331.78	322.47	-	-	-	-	290	YOR131C	572182	572838	-	upstream	-4900	4900	Overlapping	NA	854299
chrXV	577738	578238	501	7.78	6.81	8.35	-1.55	0.212	0.456	0	0	198.01	26	331.78	322.47	-	-	-	-	290	YOR132W	573175	574830	+	downstream	4563	2908	Overlapping	VPS17	854300
chrXV	577738	578238	501	7.78	6.81	8.35	-1.55	0.212	0.456	0	0	198.01	26	331.78	322.47	-	-	-	-	290	YOR133W	575098	577626	+	downstream	2640	112	Overlapping	EFT1	854301
chrXV	577738	578238	501	7.78	6.81	8.35	-1.55	0.212	0.456	0	0	198.01	26	331.78	322.47	-	-	-	-	290	YOR134W	578564	579793	+	upstream	-826	326	NearestLocation	BAG7	854302
chrXV	577738	578238	501	7.78	6.81	8.35	-1.55	0.212	0.456	0	0	198.01	26	331.78	322.47	-	-	-	-	290	YOR135C	580159	580500	-	downstream	2762	1921	Overlapping	IRC14	NA
chrXV	577738	578238	501	7.78	6.81	8.35	-1.55	0.212	0.456	0	0	198.01	26	331.78	322.47	-	-	-	-	290	YOR136W	580250	581359	+	upstream	-2512	2012	Overlapping	IDH2	854303
chrXV	577738	578238	501	7.78	6.81	8.35	-1.55	0.212	0.456	0	0	198.01	26	331.78	322.47	-	-	-	-	290	YOR137C	581813	583681	-	downstream	5943	3575	Overlapping	SIA1	854305
chrXV	424187	424687	501	8.47	7.72	8.97	-1.25	0.212	0.456	0	2	420.06	1	627.74	373.66	-	-	+	+	291	YOR048C	418630	421650	-	upstream	-2537	2537	Overlapping	RAT1	854213
chrXV	424187	424687	501	8.47	7.72	8.97	-1.25	0.212	0.456	0	2	420.06	1	627.74	373.66	-	-	+	+	291	YOR049C	422668	423732	-	upstream	-455	455	Overlapping	RSB1	854214
chrXV	424187	424687	501	8.47	7.72	8.97	-1.25	0.212	0.456	0	2	420.06	1	627.74	373.66	-	-	+	+	291	YOR050C	424270	424617	-	includeFeature	430	70	NearestLocation	NA	NA
chrXV	424187	424687	501	8.47	7.72	8.97	-1.25	0.212	0.456	0	2	420.06	1	627.74	373.66	-	-	+	+	291	YOR051C	424846	426084	-	downstream	1897	159	Overlapping	ETT1	854216
chrXV	424187	424687	501	8.47	7.72	8.97	-1.25	0.212	0.456	0	2	420.06	1	627.74	373.66	-	-	+	+	291	YOR052C	426772	427224	-	downstream	3037	2085	Overlapping	TMC1	854217
chrXV	424187	424687	501	8.47	7.72	8.97	-1.25	0.212	0.456	0	2	420.06	1	627.74	373.66	-	-	+	+	291	YOR053W	427817	428158	+	upstream	-3630	3130	Overlapping	NA	NA
chrXV	424187	424687	501	8.47	7.72	8.97	-1.25	0.212	0.456	0	2	420.06	1	627.74	373.66	-	-	+	+	291	YOR054C	427833	429857	-	downstream	5670	3146	Overlapping	VHS3	854220
chrXV	424187	424687	501	8.47	7.72	8.97	-1.25	0.212	0.456	0	2	420.06	1	627.74	373.66	-	-	+	+	291	YOR055W	429478	429912	+	upstream	-5291	4791	Overlapping	NA	NA
chrIX	248809	249309	501	9.13	8.64	9.49	-0.84	0.213	0.456	0	2	479.65	320	921.13	514.42	-	-	+	+	292	YIL055C	252042	253925	-	downstream	5116	2733	Overlapping	NA	854756
chrIX	248809	249309	501	9.13	8.64	9.49	-0.84	0.213	0.456	0	2	479.65	320	921.13	514.42	-	-	+	+	292	YIL056W	249991	251913	+	upstream	-1182	682	Overlapping	VHR1	854755
chrIX	248809	249309	501	9.13	8.64	9.49	-0.84	0.213	0.456	0	2	479.65	320	921.13	514.42	-	-	+	+	292	YIL057C	247902	248396	-	upstream	-413	413	NearestLocation	RGI2	854753
chrIX	248809	249309	501	9.13	8.64	9.49	-0.84	0.213	0.456	0	2	479.65	320	921.13	514.42	-	-	+	+	292	YIL058W	246914	247198	+	downstream	1895	1611	Overlapping	NA	NA
chrIX	248809	249309	501	9.13	8.64	9.49	-0.84	0.213	0.456	0	2	479.65	320	921.13	514.42	-	-	+	+	292	YIL059C	246550	246915	-	upstream	-1894	1894	Overlapping	NA	NA
chrIX	248809	249309	501	9.13	8.64	9.49	-0.84	0.213	0.456	0	2	479.65	320	921.13	514.42	-	-	+	+	292	YIL060W	246392	246826	+	downstream	2417	1983	Overlapping	NA	854750
chrIX	248809	249309	501	9.13	8.64	9.49	-0.84	0.213	0.456	0	2	479.65	320	921.13	514.42	-	-	+	+	292	YIL061C	244657	245559	-	upstream	-3250	3250	Overlapping	SNP1	854749
chrIX	248809	249309	501	9.13	8.64	9.49	-0.84	0.213	0.456	0	2	479.65	320	921.13	514.42	-	-	+	+	292	YIL062C	243998	244462	-	upstream	-4347	4347	Overlapping	ARC15	854748
chrXII	902737	903237	501	8.88	8.41	9.23	-0.83	0.213	0.456	0	1	557.51	121	869.11	333.56	-	-	+	-	293	YLR388W	898651	898821	+	downstream	4086	3916	Overlapping	RPS29A	851104
chrXII	902737	903237	501	8.88	8.41	9.23	-0.83	0.213	0.456	0	1	557.51	121	869.11	333.56	-	-	+	-	293	YLR389C	899577	902660	-	upstream	-77	77	Overlapping	STE23	851105
chrXII	902737	903237	501	8.88	8.41	9.23	-0.83	0.213	0.456	0	1	557.51	121	869.11	333.56	-	-	+	-	293	YLR390W	903066	903404	+	overlapStart	-329	167	NearestLocation	ECM19	851106
chrXII	902737	903237	501	8.88	8.41	9.23	-0.83	0.213	0.456	0	1	557.51	121	869.11	333.56	-	-	+	-	293	YLR390W-A	903724	904440	+	upstream	-987	487	Overlapping	CCW14	851107
chrXII	902737	903237	501	8.88	8.41	9.23	-0.83	0.213	0.456	0	1	557.51	121	869.11	333.56	-	-	+	-	293	YLR392C	904749	906305	-	downstream	3568	1512	Overlapping	ART10	851108
chrXII	902737	903237	501	8.88	8.41	9.23	-0.83	0.213	0.456	0	1	557.51	121	869.11	333.56	-	-	+	-	293	YLR393W	907079	907918	+	upstream	-4342	3842	Overlapping	ATP10	851109
chrXII	902737	903237	501	8.88	8.41	9.23	-0.83	0.213	0.456	0	1	557.51	121	869.11	333.56	-	-	+	-	293	YLR394W	907950	909398	+	upstream	-5213	4713	Overlapping	CST9	851110
chrXVI	435699	436199	501	7.51	8.23	6.01	2.22	0.213	0.456	1	0	219.16	381	127.94	0.85	-	+	-	-	294	YPL060W	434523	435764	+	overlapEnd	1176	65	NearestLocation	MFM1	856045
chrXVI	435699	436199	501	7.51	8.23	6.01	2.22	0.213	0.456	1	0	219.16	381	127.94	0.85	-	+	-	-	294	YPL061W	432588	434090	+	downstream	3111	1609	Overlapping	ALD6	856044
chrXVI	435699	436199	501	7.51	8.23	6.01	2.22	0.213	0.456	1	0	219.16	381	127.94	0.85	-	+	-	-	294	YPL062W	431895	432299	+	downstream	3804	3400	Overlapping	NA	NA
chrXVI	435699	436199	501	7.51	8.23	6.01	2.22	0.213	0.456	1	0	219.16	381	127.94	0.85	-	+	-	-	294	YPL063W	429939	431369	+	downstream	5760	4330	Overlapping	TIM50	856042
chrXVI	587119	587619	501	8.14	6.97	8.78	-1.82	0.214	0.457	0	2	248.96	1	393.19	487.97	-	-	+	+	295	YPR010C-A	582373	582734	-	upstream	-4385	4385	Overlapping	NA	5142379
chrXVI	587119	587619	501	8.14	6.97	8.78	-1.82	0.214	0.457	0	2	248.96	1	393.19	487.97	-	-	+	+	295	YPR011C	583062	584042	-	upstream	-3077	3077	Overlapping	NA	856121
chrXVI	587119	587619	501	8.14	6.97	8.78	-1.82	0.214	0.457	0	2	248.96	1	393.19	487.97	-	-	+	+	295	YPR012W	584309	584563	+	downstream	2810	2556	Overlapping	NA	NA
chrXVI	587119	587619	501	8.14	6.97	8.78	-1.82	0.214	0.457	0	2	248.96	1	393.19	487.97	-	-	+	+	295	YPR013C	584632	585585	-	upstream	-1534	1534	Overlapping	CMR3	856123
chrXVI	587119	587619	501	8.14	6.97	8.78	-1.82	0.214	0.457	0	2	248.96	1	393.19	487.97	-	-	+	+	295	YPR014C	587189	587518	-	includeFeature	399	70	NearestLocation	NA	NA
chrXVI	587119	587619	501	8.14	6.97	8.78	-1.82	0.214	0.457	0	2	248.96	1	393.19	487.97	-	-	+	+	295	YPR015C	590283	591026	-	downstream	3907	2664	Overlapping	NA	856125
chrXVI	587119	587619	501	8.14	6.97	8.78	-1.82	0.214	0.457	0	2	248.96	1	393.19	487.97	-	-	+	+	295	YPR016C	592332	593069	-	downstream	5950	4713	Overlapping	TIF6	856126
chrXIII	886497	886997	501	7.74	6.46	8.41	-1.95	0.218	0.46	0	2	174.94	1	305.34	376.21	-	-	+	+	296	YMR306C-A	886183	886572	-	overlapStart	75	75	NearestLocation	NA	NA
chrXIII	886497	886997	501	7.74	6.46	8.41	-1.95	0.218	0.46	0	2	174.94	1	305.34	376.21	-	-	+	+	296	YMR306W	881159	886516	+	overlapEnd	5338	19	Overlapping	FKS3	855353
chrXIII	886497	886997	501	7.74	6.46	8.41	-1.95	0.218	0.46	0	2	174.94	1	305.34	376.21	-	-	+	+	296	YMR307C-A	887731	887925	-	downstream	1428	734	Overlapping	NA	NA
chrXIII	886497	886997	501	7.74	6.46	8.41	-1.95	0.218	0.46	0	2	174.94	1	305.34	376.21	-	-	+	+	296	YMR307W	887003	888682	+	upstream	-506	6	Overlapping	GAS1	855355
chrXIII	886497	886997	501	7.74	6.46	8.41	-1.95	0.218	0.46	0	2	174.94	1	305.34	376.21	-	-	+	+	296	YMR308C	888952	892221	-	downstream	5724	1955	Overlapping	PSE1	855356
chrXV	780321	780821	501	8.84	9.3	8.14	1.16	0.218	0.46	1	1	619.99	644	564.62	0.85	-	+	+	-	297	YOR233W	775846	778248	+	downstream	4475	2073	Overlapping	KIN4	854408
chrXV	780321	780821	501	8.84	9.3	8.14	1.16	0.218	0.46	1	1	619.99	644	564.62	0.85	-	+	+	-	297	YOR234C	778555	779405	-	upstream	-916	916	Overlapping	RPL33B	854409
chrXV	780321	780821	501	8.84	9.3	8.14	1.16	0.218	0.46	1	1	619.99	644	564.62	0.85	-	+	+	-	297	YOR235W	779870	780184	+	downstream	451	137	Overlapping	IRC13	NA
chrXV	780321	780821	501	8.84	9.3	8.14	1.16	0.218	0.46	1	1	619.99	644	564.62	0.85	-	+	+	-	297	YOR236W	780906	781541	+	upstream	-585	85	NearestLocation	DFR1	854411
chrXV	780321	780821	501	8.84	9.3	8.14	1.16	0.218	0.46	1	1	619.99	644	564.62	0.85	-	+	+	-	297	YOR237W	781994	783298	+	upstream	-1673	1173	Overlapping	HES1	854412
chrXV	780321	780821	501	8.84	9.3	8.14	1.16	0.218	0.46	1	1	619.99	644	564.62	0.85	-	+	+	-	297	YOR238W	783677	784588	+	upstream	-3356	2856	Overlapping	NA	854413
chrXV	780321	780821	501	8.84	9.3	8.14	1.16	0.218	0.46	1	1	619.99	644	564.62	0.85	-	+	+	-	297	YOR239W	784857	786744	+	upstream	-4536	4036	Overlapping	ABP140	854414
chrII	280923	281423	501	7.97	6.92	8.57	-1.65	0.218	0.46	0	2	241.27	1	435.83	324.18	-	-	+	+	298	YBR019C	276253	278352	-	upstream	-2571	2571	Overlapping	GAL10	852307
chrII	280923	281423	501	7.97	6.92	8.57	-1.65	0.218	0.46	0	2	241.27	1	435.83	324.18	-	-	+	+	298	YBR020W	279021	280607	+	downstream	1902	316	Overlapping	GAL1	852308
chrII	280923	281423	501	7.97	6.92	8.57	-1.65	0.218	0.46	0	2	241.27	1	435.83	324.18	-	-	+	+	298	YBR021W	281443	283344	+	upstream	-520	20	NearestLocation	FUR4	852309
chrII	280923	281423	501	7.97	6.92	8.57	-1.65	0.218	0.46	0	2	241.27	1	435.83	324.18	-	-	+	+	298	YBR022W	283738	284271	+	upstream	-2815	2315	Overlapping	POA1	852310
chrII	280923	281423	501	7.97	6.92	8.57	-1.65	0.218	0.46	0	2	241.27	1	435.83	324.18	-	-	+	+	298	YBR023C	284428	287925	-	downstream	7002	3005	Overlapping	CHS3	852311
chrXIV	116763	117263	501	7.96	6.83	8.58	-1.75	0.218	0.46	0	2	226.85	1	499.8	267.02	-	-	+	+	299	YNL274C	121118	122170	-	downstream	5407	3855	Overlapping	GOR1	855447
chrXIV	116763	117263	501	7.96	6.83	8.58	-1.75	0.218	0.46	0	2	226.85	1	499.8	267.02	-	-	+	+	299	YNL275W	119268	120998	+	upstream	-2505	2005	Overlapping	BOR1	855446
chrXIV	116763	117263	501	7.96	6.83	8.58	-1.75	0.218	0.46	0	2	226.85	1	499.8	267.02	-	-	+	+	299	YNL276C	118431	118826	-	downstream	2063	1168	Overlapping	NA	NA
chrXIV	116763	117263	501	7.96	6.83	8.58	-1.75	0.218	0.46	0	2	226.85	1	499.8	267.02	-	-	+	+	299	YNL277W	117349	118809	+	upstream	-586	86	Overlapping	MET2	855444
chrXIV	116763	117263	501	7.96	6.83	8.58	-1.75	0.218	0.46	0	2	226.85	1	499.8	267.02	-	-	+	+	299	YNL277W-A	116679	116867	+	overlapEnd	84	84	NearestLocation	NA	1466509
chrXIV	116763	117263	501	7.96	6.83	8.58	-1.75	0.218	0.46	0	2	226.85	1	499.8	267.02	-	-	+	+	299	YNL278W	113271	116453	+	downstream	3492	310	Overlapping	CAF120	855443
chrXIV	116763	117263	501	7.96	6.83	8.58	-1.75	0.218	0.46	0	2	226.85	1	499.8	267.02	-	-	+	+	299	YNL279W	110917	112902	+	downstream	5846	3861	Overlapping	PRM1	855442
chrXIV	461872	462372	501	9.13	8.68	9.47	-0.78	0.22	0.461	1	1	667.09	156	1138.62	277.26	+	-	+	-	300	YNL085W	467131	469623	+	upstream	-5259	4759	Overlapping	MKT1	855639
chrXIV	461872	462372	501	9.13	8.68	9.47	-0.78	0.22	0.461	1	1	667.09	156	1138.62	277.26	+	-	+	-	300	YNL086W	466334	466642	+	upstream	-4462	3962	Overlapping	SNN1	855638
chrXIV	461872	462372	501	9.13	8.68	9.47	-0.78	0.22	0.461	1	1	667.09	156	1138.62	277.26	+	-	+	-	300	YNL087W	462411	465947	+	upstream	-539	39	NearestLocation	TCB2	855637
chrXIV	461872	462372	501	9.13	8.68	9.47	-0.78	0.22	0.461	1	1	667.09	156	1138.62	277.26	+	-	+	-	300	YNL088W	457704	461990	+	overlapEnd	4168	118	Overlapping	TOP2	855636
chrXIV	461872	462372	501	9.13	8.68	9.47	-0.78	0.22	0.461	1	1	667.09	156	1138.62	277.26	+	-	+	-	300	YNL089C	456693	457169	-	upstream	-4703	4703	Overlapping	NA	NA
chrXIV	461872	462372	501	9.13	8.68	9.47	-0.78	0.22	0.461	1	1	667.09	156	1138.62	277.26	+	-	+	-	300	YNL090W	456565	457143	+	downstream	5307	4729	Overlapping	RHO2	855634
chrIII	78364	78864	501	8.46	7.67	8.97	-1.3	0.225	0.468	0	2	313.36	95	761.64	241.43	-	-	+	+	301	YCL021W-A	83620	83997	+	upstream	-5256	4756	Overlapping	NA	850338
chrIII	78364	78864	501	8.46	7.67	8.97	-1.3	0.225	0.468	0	2	313.36	95	761.64	241.43	-	-	+	+	301	YCL022C	81570	82085	-	downstream	3721	2706	Overlapping	NA	NA
chrIII	78364	78864	501	8.46	7.67	8.97	-1.3	0.225	0.468	0	2	313.36	95	761.64	241.43	-	-	+	+	301	YCL023C	78949	79296	-	downstream	932	85	Overlapping	NA	NA
chrIII	78364	78864	501	8.46	7.67	8.97	-1.3	0.225	0.468	0	2	313.36	95	761.64	241.43	-	-	+	+	301	YCL024W	79162	82275	+	upstream	-798	298	NearestLocation	KCC4	850334
chrIII	78364	78864	501	8.46	7.67	8.97	-1.3	0.225	0.468	0	2	313.36	95	761.64	241.43	-	-	+	+	301	YCL025C	76018	77919	-	upstream	-445	445	Overlapping	AGP1	850333
chrIII	78364	78864	501	8.46	7.67	8.97	-1.3	0.225	0.468	0	2	313.36	95	761.64	241.43	-	-	+	+	301	YCL026C-A	74704	75285	-	upstream	-3079	3079	Overlapping	FRM2	850332
chrIII	78364	78864	501	8.46	7.67	8.97	-1.3	0.225	0.468	0	2	313.36	95	761.64	241.43	-	-	+	+	301	YCL026C-B	73405	73986	-	upstream	-4378	4378	Overlapping	HBN1	850331
chrVII	1000235	1000735	501	8.39	7.47	8.95	-1.48	0.226	0.468	0	2	353.73	1	492.98	493.94	-	-	+	+	302	YGR251W	995639	996229	+	downstream	4596	4006	Overlapping	NOP19	853166
chrVII	1000235	1000735	501	8.39	7.47	8.95	-1.48	0.226	0.468	0	2	353.73	1	492.98	493.94	-	-	+	+	302	YGR252W	996869	998188	+	downstream	3366	2047	Overlapping	GCN5	853167
chrVII	1000235	1000735	501	8.39	7.47	8.95	-1.48	0.226	0.468	0	2	353.73	1	492.98	493.94	-	-	+	+	302	YGR253C	998358	999140	-	upstream	-1095	1095	Overlapping	PUP2	853168
chrVII	1000235	1000735	501	8.39	7.47	8.95	-1.48	0.226	0.468	0	2	353.73	1	492.98	493.94	-	-	+	+	302	YGR254W	1000927	1002240	+	upstream	-692	192	NearestLocation	ENO1	853169
chrVII	1000235	1000735	501	8.39	7.47	8.95	-1.48	0.226	0.468	0	2	353.73	1	492.98	493.94	-	-	+	+	302	YGR255C	1002523	1003962	-	downstream	3727	1788	Overlapping	COQ6	853170
chrVII	1000235	1000735	501	8.39	7.47	8.95	-1.48	0.226	0.468	0	2	353.73	1	492.98	493.94	-	-	+	+	302	YGR256W	1004624	1006102	+	upstream	-4389	3889	Overlapping	GND2	853172
chrVII	574561	575061	501	6.94	5.74	7.58	-1.84	0.226	0.468	2	2	105.73	1	160.35	222.66	+	+	+	+	303	YGR039W	574888	575199	+	overlapStart	-327	138	NearestLocation	NA	NA
chrVII	574561	575061	501	6.94	5.74	7.58	-1.84	0.226	0.468	2	2	105.73	1	160.35	222.66	+	+	+	+	303	YGR040W	575398	576504	+	upstream	-837	337	Overlapping	KSS1	852931
chrVII	574561	575061	501	6.94	5.74	7.58	-1.84	0.226	0.468	2	2	105.73	1	160.35	222.66	+	+	+	+	303	YGR041W	577487	579130	+	upstream	-2926	2426	Overlapping	BUD9	852932
chrVII	574561	575061	501	6.94	5.74	7.58	-1.84	0.226	0.468	2	2	105.73	1	160.35	222.66	+	+	+	+	303	YGR042W	579476	580291	+	upstream	-4915	4415	Overlapping	MTE1	852933
chrX	68734	69234	501	7.82	6.79	8.42	-1.63	0.226	0.468	0	2	220.12	1	405.98	278.96	-	-	+	+	304	YJL191W	73787	74611	+	upstream	-5053	4553	Overlapping	RPS14B	853248
chrX	68734	69234	501	7.82	6.79	8.42	-1.63	0.226	0.468	0	2	220.12	1	405.98	278.96	-	-	+	+	304	YJL192C	72710	73414	-	downstream	4680	3476	Overlapping	SOP4	853247
chrX	68734	69234	501	7.82	6.79	8.42	-1.63	0.226	0.468	0	2	220.12	1	405.98	278.96	-	-	+	+	304	YJL193W	71366	72574	+	upstream	-2632	2132	Overlapping	NA	853246
chrX	68734	69234	501	7.82	6.79	8.42	-1.63	0.226	0.468	0	2	220.12	1	405.98	278.96	-	-	+	+	304	YJL194W	69338	70879	+	upstream	-604	104	Overlapping	CDC6	853244
chrX	68734	69234	501	7.82	6.79	8.42	-1.63	0.226	0.468	0	2	220.12	1	405.98	278.96	-	-	+	+	304	YJL195C	69241	69942	-	downstream	1208	7	Overlapping	NA	NA
chrX	68734	69234	501	7.82	6.79	8.42	-1.63	0.226	0.468	0	2	220.12	1	405.98	278.96	-	-	+	+	304	YJL196C	67850	68782	-	overlapStart	48	48	NearestLocation	ELO1	853243
chrX	68734	69234	501	7.82	6.79	8.42	-1.63	0.226	0.468	0	2	220.12	1	405.98	278.96	-	-	+	+	304	YJL197C-A	65805	66086	-	upstream	-2648	2648	Overlapping	NA	NA
chrX	68734	69234	501	7.82	6.79	8.42	-1.63	0.226	0.468	0	2	220.12	1	405.98	278.96	-	-	+	+	304	YJL197W	63805	67569	+	downstream	4929	1165	Overlapping	UBP12	853242
chrXIII	346915	347415	501	11.55	11.25	11.81	-0.56	0.226	0.468	2	2	3645.93	1215	5902.93	1262.58	+	+	+	+	305	YMR036C	341856	343520	-	upstream	-3395	3395	Overlapping	MIH1	855052
chrXIII	346915	347415	501	11.55	11.25	11.81	-0.56	0.226	0.468	2	2	3645.93	1215	5902.93	1262.58	+	+	+	+	305	YMR037C	344403	346517	-	upstream	-398	398	NearestLocation	MSN2	855053
chrXIII	346915	347415	501	11.55	11.25	11.81	-0.56	0.226	0.468	2	2	3645.93	1215	5902.93	1262.58	+	+	+	+	305	YMR038C	347511	348260	-	downstream	1345	96	Overlapping	CCS1	855054
chrXIII	346915	347415	501	11.55	11.25	11.81	-0.56	0.226	0.468	2	2	3645.93	1215	5902.93	1262.58	+	+	+	+	305	YMR039C	348644	349522	-	downstream	2607	1229	Overlapping	SUB1	855055
chrXIII	346915	347415	501	11.55	11.25	11.81	-0.56	0.226	0.468	2	2	3645.93	1215	5902.93	1262.58	+	+	+	+	305	YMR040W	350381	350863	+	upstream	-3466	2966	Overlapping	YET2	855056
chrXIII	346915	347415	501	11.55	11.25	11.81	-0.56	0.226	0.468	2	2	3645.93	1215	5902.93	1262.58	+	+	+	+	305	YMR041C	350966	351973	-	downstream	5058	3551	Overlapping	ARA2	855057
chrVIII	150574	151074	501	11.83	11.56	12.06	-0.5	0.229	0.47	2	2	4298.6	1722	6609.13	1906.67	+	+	+	+	306	YHR020W	143996	146062	+	downstream	6578	4512	Overlapping	NA	856413
chrVIII	150574	151074	501	11.83	11.56	12.06	-0.5	0.229	0.47	2	2	4298.6	1722	6609.13	1906.67	+	+	+	+	306	YHR021C	147871	148669	-	upstream	-1905	1905	Overlapping	RPS27B	856415
chrVIII	150574	151074	501	11.83	11.56	12.06	-0.5	0.229	0.47	2	2	4298.6	1722	6609.13	1906.67	+	+	+	+	306	YHR021W-A	149225	149680	+	downstream	1349	894	Overlapping	ECM12	856416
chrVIII	150574	151074	501	11.83	11.56	12.06	-0.5	0.229	0.47	2	2	4298.6	1722	6609.13	1906.67	+	+	+	+	306	YHR022C	149575	150345	-	upstream	-229	229	NearestLocation	NA	856417
chrVIII	150574	151074	501	11.83	11.56	12.06	-0.5	0.229	0.47	2	2	4298.6	1722	6609.13	1906.67	+	+	+	+	306	YHR022C-A	151217	151306	-	downstream	732	143	Overlapping	NA	1466527
chrVIII	150574	151074	501	11.83	11.56	12.06	-0.5	0.229	0.47	2	2	4298.6	1722	6609.13	1906.67	+	+	+	+	306	YHR023W	151666	157452	+	upstream	-1092	592	Overlapping	MYO1	856418
chrV	23297	23797	501	9.68	9.41	9.91	-0.5	0.229	0.47	1	2	944.88	414	1336.5	583.52	+	-	+	+	307	YEL065W	27657	29543	+	upstream	-4360	3860	Overlapping	SIT1	856644
chrV	23297	23797	501	9.68	9.41	9.91	-0.5	0.229	0.47	1	2	944.88	414	1336.5	583.52	+	-	+	+	307	YEL066W	26667	27206	+	upstream	-3370	2870	Overlapping	HPA3	856642
chrV	23297	23797	501	9.68	9.41	9.91	-0.5	0.229	0.47	1	2	944.88	414	1336.5	583.52	+	-	+	+	307	YEL067C	26189	26776	-	downstream	3479	2392	Overlapping	NA	856643
chrV	23297	23797	501	9.68	9.41	9.91	-0.5	0.229	0.47	1	2	944.88	414	1336.5	583.52	+	-	+	+	307	YEL068C	25646	25978	-	downstream	2681	1849	Overlapping	NA	856641
chrV	23297	23797	501	9.68	9.41	9.91	-0.5	0.229	0.47	1	2	944.88	414	1336.5	583.52	+	-	+	+	307	YEL069C	21537	23231	-	upstream	-66	66	NearestLocation	HXT13	856640
chrV	23297	23797	501	9.68	9.41	9.91	-0.5	0.229	0.47	1	2	944.88	414	1336.5	583.52	+	-	+	+	307	YEL070W	19589	21097	+	downstream	3708	2200	Overlapping	DSF1	856639
chrXIV	480853	481353	501	6.48	5.6	7.02	-1.42	0.232	0.473	0	0	96.12	1	127.08	133.08	-	-	-	-	308	YNL075W	485607	486479	+	upstream	-4754	4254	Overlapping	IMP4	855649
chrXIV	480853	481353	501	6.48	5.6	7.02	-1.42	0.232	0.473	0	0	96.12	1	127.08	133.08	-	-	-	-	308	YNL076W	483556	485310	+	upstream	-2703	2203	Overlapping	MKS1	855648
chrXIV	480853	481353	501	6.48	5.6	7.02	-1.42	0.232	0.473	0	0	96.12	1	127.08	133.08	-	-	-	-	308	YNL077W	481391	482977	+	upstream	-538	38	NearestLocation	APJ1	855647
chrXIV	480853	481353	501	6.48	5.6	7.02	-1.42	0.232	0.473	0	0	96.12	1	127.08	133.08	-	-	-	-	308	YNL078W	479768	480991	+	overlapEnd	1085	138	Overlapping	NIS1	855646
chrXIV	480853	481353	501	6.48	5.6	7.02	-1.42	0.232	0.473	0	0	96.12	1	127.08	133.08	-	-	-	-	308	YNL079C	478566	479165	-	upstream	-1688	1688	Overlapping	TPM1	855645
chrXIV	480853	481353	501	6.48	5.6	7.02	-1.42	0.232	0.473	0	0	96.12	1	127.08	133.08	-	-	-	-	308	YNL080C	476932	478032	-	upstream	-2821	2821	Overlapping	EOS1	855644
chrXIV	480853	481353	501	6.48	5.6	7.02	-1.42	0.232	0.473	0	0	96.12	1	127.08	133.08	-	-	-	-	308	YNL081C	476188	476619	-	upstream	-4234	4234	Overlapping	SWS2	855643
chrXIV	480853	481353	501	6.48	5.6	7.02	-1.42	0.232	0.473	0	0	96.12	1	127.08	133.08	-	-	-	-	308	YNL082W	473391	476012	+	downstream	7462	4841	Overlapping	PMS1	855642
chrIII	51084	51584	501	8.42	9.06	7.21	1.86	0.232	0.473	1	0	346.04	725	295.1	0.85	-	+	-	-	309	YCL038C	54941	56527	-	downstream	5443	3357	Overlapping	ATG22	850319
chrIII	51084	51584	501	8.42	9.06	7.21	1.86	0.232	0.473	1	0	346.04	725	295.1	0.85	-	+	-	-	309	YCL039W	52645	54882	+	upstream	-1561	1061	Overlapping	GID7	850318
chrIII	51084	51584	501	8.42	9.06	7.21	1.86	0.232	0.473	1	0	346.04	725	295.1	0.85	-	+	-	-	309	YCL040W	50584	52340	+	inside	500	500	Overlapping	GLK1	850317
chrIII	51084	51584	501	8.42	9.06	7.21	1.86	0.232	0.473	1	0	346.04	725	295.1	0.85	-	+	-	-	309	YCL043C	48653	50627	-	upstream	-457	457	NearestLocation	PDI1	850314
chrIII	51084	51584	501	8.42	9.06	7.21	1.86	0.232	0.473	1	0	346.04	725	295.1	0.85	-	+	-	-	309	YCL044C	47111	48364	-	upstream	-2720	2720	Overlapping	MGR1	850313
chrIII	51084	51584	501	8.42	9.06	7.21	1.86	0.232	0.473	1	0	346.04	725	295.1	0.85	-	+	-	-	309	YCL045C	44623	46905	-	upstream	-4179	4179	Overlapping	EMC1	850312
chrIII	51084	51584	501	8.42	9.06	7.21	1.86	0.232	0.473	1	0	346.04	725	295.1	0.85	-	+	-	-	309	YCL046W	46640	46963	+	downstream	4444	4121	Overlapping	NA	NA
chrIV	984917	985417	501	2.93	3.57	1.77	1.8	0.233	0.473	2	2	6.73	17	5.97	0.85	+	+	+	+	310	YDR261C-D	987534	992349	-	downstream	7432	2117	Overlapping	NA	851852
chrIV	984917	985417	501	2.93	3.57	1.77	1.8	0.233	0.473	2	2	6.73	17	5.97	0.85	+	+	+	+	310	YDR261W-B	981462	986775	+	inside	3455	1358	NearestLocation	NA	851851
chrXVI	56075	56575	501	8.95	9.3	8.49	0.81	0.234	0.474	2	1	597.88	664	719	2.56	+	+	+	-	311	YPL257W-B	56748	62016	+	upstream	-673	173	NearestLocation	NA	855817
chrXVI	56075	56575	501	8.95	9.3	8.49	0.81	0.234	0.474	2	1	597.88	664	719	2.56	+	+	+	-	311	YPL258C	53498	55153	-	upstream	-922	922	Overlapping	THI21	855870
chrXVI	56075	56575	501	8.95	9.3	8.49	0.81	0.234	0.474	2	1	597.88	664	719	2.56	+	+	+	-	311	YPL259C	51244	52671	-	upstream	-3404	3404	Overlapping	APM1	855869
chrX	662739	663239	501	7.7	6.58	8.33	-1.75	0.239	0.482	0	2	190.32	1	321.54	321.62	-	-	+	+	312	YJR126C	656254	658689	-	upstream	-4050	4050	Overlapping	VPS70	853590
chrX	662739	663239	501	7.7	6.58	8.33	-1.75	0.239	0.482	0	2	190.32	1	321.54	321.62	-	-	+	+	312	YJR127C	658917	663059	-	overlapStart	320	180	NearestLocation	RSF2	853592
chrX	662739	663239	501	7.7	6.58	8.33	-1.75	0.239	0.482	0	2	190.32	1	321.54	321.62	-	-	+	+	312	YJR128W	662921	663280	+	overlapStart	-182	41	NearestLocation	NA	NA
chrX	662739	663239	501	7.7	6.58	8.33	-1.75	0.239	0.482	0	2	190.32	1	321.54	321.62	-	-	+	+	312	YJR129C	664000	665019	-	downstream	2280	761	Overlapping	EFM3	853593
chrX	662739	663239	501	7.7	6.58	8.33	-1.75	0.239	0.482	0	2	190.32	1	321.54	321.62	-	-	+	+	312	YJR130C	665218	667137	-	downstream	4398	1979	Overlapping	STR2	853594
chrX	662739	663239	501	7.7	6.58	8.33	-1.75	0.239	0.482	0	2	190.32	1	321.54	321.62	-	-	+	+	312	YJR131W	667644	669293	+	upstream	-4905	4405	Overlapping	MNS1	853595
chrII	692145	692645	501	12.11	11.69	12.44	-0.75	0.24	0.483	2	2	4626.38	1987	9165.28	1927.99	+	+	+	+	313	YBR235W	686901	690263	+	downstream	5244	1882	Overlapping	VHC1	852537
chrII	692145	692645	501	12.11	11.69	12.44	-0.75	0.24	0.483	2	2	4626.38	1987	9165.28	1927.99	+	+	+	+	313	YBR236C	690383	691693	-	upstream	-452	452	Overlapping	ABD1	852538
chrII	692145	692645	501	12.11	11.69	12.44	-0.75	0.24	0.483	2	2	4626.38	1987	9165.28	1927.99	+	+	+	+	313	YBR237W	691969	694518	+	inside	176	176	NearestLocation	PRP5	852539
chrII	692145	692645	501	12.11	11.69	12.44	-0.75	0.24	0.483	2	2	4626.38	1987	9165.28	1927.99	+	+	+	+	313	YBR238C	695107	697302	-	downstream	5157	2462	Overlapping	NA	852540
chrXII	468552	469052	501	5.96	6.47	5.16	1.31	0.241	0.483	2	2	72.09	105	69.94	1.71	+	+	+	+	314	YLR154C-H	468827	468958	-	includeFeature	406	94	NearestLocation	NA	1466410
chrXII	468552	469052	501	5.96	6.47	5.16	1.31	0.241	0.483	2	2	72.09	105	69.94	1.71	+	+	+	+	314	YLR155C	469317	470405	-	downstream	1853	265	Overlapping	ASP3-1	850850
chrXII	468552	469052	501	5.96	6.47	5.16	1.31	0.241	0.483	2	2	72.09	105	69.94	1.71	+	+	+	+	314	YLR156C-A	472479	472610	-	downstream	4058	3427	Overlapping	NA	1466411
chrXII	468552	469052	501	5.96	6.47	5.16	1.31	0.241	0.483	2	2	72.09	105	69.94	1.71	+	+	+	+	314	YLR156W	472113	472457	+	upstream	-3561	3061	Overlapping	NA	850851
chrXII	468552	469052	501	5.96	6.47	5.16	1.31	0.241	0.483	2	2	72.09	105	69.94	1.71	+	+	+	+	314	YLR157C	472969	474057	-	downstream	5505	3917	Overlapping	ASP3-2	850852
chrV	261026	261526	501	10.01	9.74	10.25	-0.51	0.242	0.483	2	2	1218.83	487	1876.38	551.1	+	+	+	+	315	YER051W	254656	256134	+	downstream	6370	4892	Overlapping	JHD1	856777
chrV	261026	261526	501	10.01	9.74	10.25	-0.51	0.242	0.483	2	2	1218.83	487	1876.38	551.1	+	+	+	+	315	YER052C	256375	257958	-	upstream	-3068	3068	Overlapping	HOM3	856778
chrV	261026	261526	501	10.01	9.74	10.25	-0.51	0.242	0.483	2	2	1218.83	487	1876.38	551.1	+	+	+	+	315	YER053C	258737	259639	-	upstream	-1387	1387	Overlapping	PIC2	856779
chrV	261026	261526	501	10.01	9.74	10.25	-0.51	0.242	0.483	2	2	1218.83	487	1876.38	551.1	+	+	+	+	315	YER053C-A	260933	261046	-	overlapStart	20	20	NearestLocation	NA	856780
[truncated: 1,946 more rows]

## Sheet: WT(S) vs MT(S)
Differential binding analysis
Sko1-WT.HA (NaCl-Treated) vs Sko1-MT.HA (NaCl-Treated)
seqnames	start	end	width	Conc	Conc_WT.S	Conc_MUT.S	Fold	p.value	FDR	Called1	Called2	WT_S_1	WT_S_2	MT_S_1	MT_S_2	WT_S_1.1	WT_S_2.1	MT_S_1.1	MT_S_2.1	peak	feature	start_position	end_position	feature_strand	insideFeature	distancetoFeature	shortestDistance	fromOverlappingOrNearest	gene_symbols	entrezID
chrVII	591954	592454	501	14.34	13.64	14.8	-1.16	8.81e-13	5.55e-10	2	2	21410.3	4151.31	46142.5	11031	+	+	+	+	1	YGR047C	586392	589469	-	upstream	-2485	2485	Overlapping	TFC4	852938
chrVII	591954	592454	501	14.34	13.64	14.8	-1.16	8.81e-13	5.55e-10	2	2	21410.3	4151.31	46142.5	11031	+	+	+	+	1	YGR048W	589826	590911	+	downstream	2128	1043	Overlapping	UFD1	852939
chrVII	591954	592454	501	14.34	13.64	14.8	-1.16	8.81e-13	5.55e-10	2	2	21410.3	4151.31	46142.5	11031	+	+	+	+	1	YGR049W	591314	591877	+	downstream	640	77	Overlapping	SCM4	852940
chrVII	591954	592454	501	14.34	13.64	14.8	-1.16	8.81e-13	5.55e-10	2	2	21410.3	4151.31	46142.5	11031	+	+	+	+	1	YGR050C	592086	592442	-	includeFeature	488	12	NearestLocation	NA	852941
chrVII	591954	592454	501	14.34	13.64	14.8	-1.16	8.81e-13	5.55e-10	2	2	21410.3	4151.31	46142.5	11031	+	+	+	+	1	YGR051C	592906	593229	-	downstream	1275	452	Overlapping	NA	NA
chrVII	591954	592454	501	14.34	13.64	14.8	-1.16	8.81e-13	5.55e-10	2	2	21410.3	4151.31	46142.5	11031	+	+	+	+	1	YGR052W	593596	594705	+	upstream	-1642	1142	Overlapping	FMP48	852943
chrVII	591954	592454	501	14.34	13.64	14.8	-1.16	8.81e-13	5.55e-10	2	2	21410.3	4151.31	46142.5	11031	+	+	+	+	1	YGR053C	594986	595837	-	downstream	3883	2532	Overlapping	NA	852944
chrVII	591954	592454	501	14.34	13.64	14.8	-1.16	8.81e-13	5.55e-10	2	2	21410.3	4151.31	46142.5	11031	+	+	+	+	1	YGR054W	596693	598621	+	upstream	-4739	4239	Overlapping	NA	852945
chrIV	411205	411705	501	15.09	14.49	15.51	-1.02	2.71e-11	8.53e-09	2	2	39264.5	6771.99	76549	16493	+	+	+	+	2	YDL020C	415113	416708	-	downstream	5503	3408	Overlapping	RPN4	851542
chrIV	411205	411705	501	15.09	14.49	15.51	-1.02	2.71e-11	8.53e-09	2	2	39264.5	6771.99	76549	16493	+	+	+	+	2	YDL021W	413953	414888	+	upstream	-2748	2248	Overlapping	GPM2	851541
chrIV	411205	411705	501	15.09	14.49	15.51	-1.02	2.71e-11	8.53e-09	2	2	39264.5	6771.99	76549	16493	+	+	+	+	2	YDL022W	411825	413000	+	upstream	-620	120	NearestLocation	GPD1	851539
chrIV	411205	411705	501	15.09	14.49	15.51	-1.02	2.71e-11	8.53e-09	2	2	39264.5	6771.99	76549	16493	+	+	+	+	2	YDL023C	411761	412081	-	downstream	876	56	Overlapping	NA	NA
chrIV	411205	411705	501	15.09	14.49	15.51	-1.02	2.71e-11	8.53e-09	2	2	39264.5	6771.99	76549	16493	+	+	+	+	2	YDL024C	408451	410056	-	upstream	-1149	1149	Overlapping	DIA3	851537
chrIV	411205	411705	501	15.09	14.49	15.51	-1.02	2.71e-11	8.53e-09	2	2	39264.5	6771.99	76549	16493	+	+	+	+	2	YDL025C	405344	407206	-	upstream	-3999	3999	Overlapping	RTK1	851536
chrIV	1507105	1507605	501	14.42	13.85	14.83	-0.98	7.84e-10	1.65e-07	2	2	24872	4588.92	47175	10952	+	+	+	+	3	YDR533C	1501447	1502160	-	upstream	-4945	4945	Overlapping	HSP31	852146
chrIV	1507105	1507605	501	14.42	13.85	14.83	-0.98	7.84e-10	1.65e-07	2	2	24872	4588.92	47175	10952	+	+	+	+	3	YDR534C	1503314	1504900	-	upstream	-2205	2205	Overlapping	FIT1	852147
chrIV	1507105	1507605	501	14.42	13.85	14.83	-0.98	7.84e-10	1.65e-07	2	2	24872	4588.92	47175	10952	+	+	+	+	3	YDR535C	1506606	1507362	-	overlapStart	257	243	NearestLocation	NA	NA
chrIV	1507105	1507605	501	14.42	13.85	14.83	-0.98	7.84e-10	1.65e-07	2	2	24872	4588.92	47175	10952	+	+	+	+	3	YDR536W	1508005	1509714	+	upstream	-900	400	Overlapping	STL1	852149
chrIV	1507105	1507605	501	14.42	13.85	14.83	-0.98	7.84e-10	1.65e-07	2	2	24872	4588.92	47175	10952	+	+	+	+	3	YDR537C	1510856	1511461	-	downstream	4356	3251	Overlapping	NA	NA
chrIV	1507105	1507605	501	14.42	13.85	14.83	-0.98	7.84e-10	1.65e-07	2	2	24872	4588.92	47175	10952	+	+	+	+	3	YDR538W	1510902	1511630	+	upstream	-3797	3297	Overlapping	PAD1	852150
chrIV	1507105	1507605	501	14.42	13.85	14.83	-0.98	7.84e-10	1.65e-07	2	2	24872	4588.92	47175	10952	+	+	+	+	3	YDR539W	1512094	1513605	+	upstream	-4989	4489	Overlapping	FDC1	852152
chrVIII	279999	280499	501	13.84	13.27	14.25	-0.98	4.36e-09	6.87e-07	2	2	16679	3030.57	31553.8	7402	+	+	+	+	4	YHR084W	274174	276240	+	downstream	5825	3759	Overlapping	STE12	856484
chrVIII	279999	280499	501	13.84	13.27	14.25	-0.98	4.36e-09	6.87e-07	2	2	16679	3030.57	31553.8	7402	+	+	+	+	4	YHR085W	276764	277768	+	downstream	3235	2231	Overlapping	IPI1	856485
chrVIII	279999	280499	501	13.84	13.27	14.25	-0.98	4.36e-09	6.87e-07	2	2	16679	3030.57	31553.8	7402	+	+	+	+	4	YHR086W	278153	279724	+	downstream	1846	275	Overlapping	NAM8	856486
chrVIII	279999	280499	501	13.84	13.27	14.25	-0.98	4.36e-09	6.87e-07	2	2	16679	3030.57	31553.8	7402	+	+	+	+	4	YHR086W-A	280231	280392	+	includeFeature	-232	107	NearestLocation	NA	1466529
chrVIII	279999	280499	501	13.84	13.27	14.25	-0.98	4.36e-09	6.87e-07	2	2	16679	3030.57	31553.8	7402	+	+	+	+	4	YHR087W	280820	281155	+	upstream	-821	321	Overlapping	RTC3	856487
chrVIII	279999	280499	501	13.84	13.27	14.25	-0.98	4.36e-09	6.87e-07	2	2	16679	3030.57	31553.8	7402	+	+	+	+	4	YHR088W	281495	282382	+	upstream	-1496	996	Overlapping	RPF1	856488
chrVIII	279999	280499	501	13.84	13.27	14.25	-0.98	4.36e-09	6.87e-07	2	2	16679	3030.57	31553.8	7402	+	+	+	+	4	YHR089C	282681	283298	-	downstream	3299	2182	Overlapping	GAR1	856489
chrVIII	279999	280499	501	13.84	13.27	14.25	-0.98	4.36e-09	6.87e-07	2	2	16679	3030.57	31553.8	7402	+	+	+	+	4	YHR090C	283777	284625	-	downstream	4626	3278	Overlapping	YNG2	856490
chrVIII	279999	280499	501	13.84	13.27	14.25	-0.98	4.36e-09	6.87e-07	2	2	16679	3030.57	31553.8	7402	+	+	+	+	4	YHR091C	284839	286770	-	downstream	6771	4340	Overlapping	MSR1	856491
chrXV	382845	383345	501	13.07	12.45	13.5	-1.04	7.24e-09	9.12e-07	2	2	9575.44	1653.4	19253.7	3913	+	+	+	+	5	YOR024W	377847	378170	+	downstream	4998	4675	Overlapping	NA	NA
chrXV	382845	383345	501	13.07	12.45	13.5	-1.04	7.24e-09	9.12e-07	2	2	9575.44	1653.4	19253.7	3913	+	+	+	+	5	YOR025W	378219	379562	+	downstream	4626	3283	Overlapping	HST3	854190
chrXV	382845	383345	501	13.07	12.45	13.5	-1.04	7.24e-09	9.12e-07	2	2	9575.44	1653.4	19253.7	3913	+	+	+	+	5	YOR026W	379781	380806	+	downstream	3064	2039	Overlapping	BUB3	854191
chrXV	382845	383345	501	13.07	12.45	13.5	-1.04	7.24e-09	9.12e-07	2	2	9575.44	1653.4	19253.7	3913	+	+	+	+	5	YOR027W	381053	382822	+	downstream	1792	23	Overlapping	STI1	854192
chrXV	382845	383345	501	13.07	12.45	13.5	-1.04	7.24e-09	9.12e-07	2	2	9575.44	1653.4	19253.7	3913	+	+	+	+	5	YOR028C	383533	384420	-	downstream	1575	188	NearestLocation	CIN5	854193
chrXV	382845	383345	501	13.07	12.45	13.5	-1.04	7.24e-09	9.12e-07	2	2	9575.44	1653.4	19253.7	3913	+	+	+	+	5	YOR029W	384600	384935	+	upstream	-1755	1255	Overlapping	NA	NA
chrXV	382845	383345	501	13.07	12.45	13.5	-1.04	7.24e-09	9.12e-07	2	2	9575.44	1653.4	19253.7	3913	+	+	+	+	5	YOR030W	386825	388684	+	upstream	-3980	3480	Overlapping	DFG16	854195
chrXVI	431788	432288	501	13.66	13.09	14.07	-0.98	1.04e-08	1.09e-06	2	2	14741.3	2744.44	27664.9	6711	+	+	+	+	6	YPL060W	434523	435764	+	upstream	-2735	2235	Overlapping	MFM1	856045
chrXVI	431788	432288	501	13.66	13.09	14.07	-0.98	1.04e-08	1.09e-06	2	2	14741.3	2744.44	27664.9	6711	+	+	+	+	6	YPL061W	432588	434090	+	upstream	-800	300	Overlapping	ALD6	856044
chrXVI	431788	432288	501	13.66	13.09	14.07	-0.98	1.04e-08	1.09e-06	2	2	14741.3	2744.44	27664.9	6711	+	+	+	+	6	YPL062W	431895	432299	+	overlapStart	-107	11	NearestLocation	NA	NA
chrXVI	431788	432288	501	13.66	13.09	14.07	-0.98	1.04e-08	1.09e-06	2	2	14741.3	2744.44	27664.9	6711	+	+	+	+	6	YPL063W	429939	431369	+	downstream	1849	419	Overlapping	TIM50	856042
chrXVI	431788	432288	501	13.66	13.09	14.07	-0.98	1.04e-08	1.09e-06	2	2	14741.3	2744.44	27664.9	6711	+	+	+	+	6	YPL064C	428711	429616	-	upstream	-2172	2172	Overlapping	CWC27	856041
chrXVI	431788	432288	501	13.66	13.09	14.07	-0.98	1.04e-08	1.09e-06	2	2	14741.3	2744.44	27664.9	6711	+	+	+	+	6	YPL065W	427927	428655	+	downstream	3861	3133	Overlapping	VPS28	856040
chrXVI	431788	432288	501	13.66	13.09	14.07	-0.98	1.04e-08	1.09e-06	2	2	14741.3	2744.44	27664.9	6711	+	+	+	+	6	YPL066W	426233	427672	+	downstream	5555	4116	Overlapping	RGL1	856039
chrV	569324	569824	501	12.83	12.19	13.27	-1.08	1.31e-08	1.18e-06	2	2	7963.94	1382.12	15864.2	3873	+	+	+	+	7	YER187W	566230	566655	+	downstream	3094	2669	Overlapping	NA	856937
chrV	569324	569824	501	12.83	12.19	13.27	-1.08	1.31e-08	1.18e-06	2	2	7963.94	1382.12	15864.2	3873	+	+	+	+	7	YER188C-A	569608	569907	-	overlapEnd	583	83	NearestLocation	NA	1466538
chrV	569324	569824	501	12.83	12.19	13.27	-1.08	1.31e-08	1.18e-06	2	2	7963.94	1382.12	15864.2	3873	+	+	+	+	7	YER188W	568040	568759	+	downstream	1284	565	Overlapping	NA	NA
chrV	569324	569824	501	12.83	12.19	13.27	-1.08	1.31e-08	1.18e-06	2	2	7963.94	1382.12	15864.2	3873	+	+	+	+	7	YER190C-A	574804	575379	-	downstream	6055	4980	Overlapping	NA	NA
chrV	569324	569824	501	12.83	12.19	13.27	-1.08	1.31e-08	1.18e-06	2	2	7963.94	1382.12	15864.2	3873	+	+	+	+	7	YER190W	571155	576525	+	upstream	-1831	1331	Overlapping	YRF1-2	856940
chrIV	62051	62551	501	13.24	12.65	13.66	-1.01	2.09e-08	1.65e-06	2	2	10734.9	2112.78	20374.8	5526	+	+	+	+	8	YDL218W	66493	67446	+	upstream	-4442	3942	Overlapping	NA	851308
chrIV	62051	62551	501	13.24	12.65	13.66	-1.01	2.09e-08	1.65e-06	2	2	10734.9	2112.78	20374.8	5526	+	+	+	+	8	YDL219W	65242	65765	+	upstream	-3191	2691	Overlapping	DTD1	851307
chrIV	62051	62551	501	13.24	12.65	13.66	-1.01	2.09e-08	1.65e-06	2	2	10734.9	2112.78	20374.8	5526	+	+	+	+	8	YDL220C	62244	65018	-	overlapEnd	2967	193	Overlapping	CDC13	851306
chrIV	62051	62551	501	13.24	12.65	13.66	-1.01	2.09e-08	1.65e-06	2	2	10734.9	2112.78	20374.8	5526	+	+	+	+	8	YDL221W	62011	62562	+	inside	40	11	NearestLocation	NA	NA
chrIV	62051	62551	501	13.24	12.65	13.66	-1.01	2.09e-08	1.65e-06	2	2	10734.9	2112.78	20374.8	5526	+	+	+	+	8	YDL222C	60872	61801	-	upstream	-250	250	Overlapping	FMP45	851304
chrIV	62051	62551	501	13.24	12.65	13.66	-1.01	2.09e-08	1.65e-06	2	2	10734.9	2112.78	20374.8	5526	+	+	+	+	8	YDL223C	57265	60405	-	upstream	-1646	1646	Overlapping	HBT1	851303
chrXV	908430	908930	501	13.49	12.92	13.9	-0.98	2.94e-08	1.88e-06	2	2	13449.9	2070.21	24852.4	5685	+	+	+	+	9	YOR314W-A	904458	904568	+	downstream	3972	3862	Overlapping	NA	NA
chrXV	908430	908930	501	13.49	12.92	13.9	-0.98	2.94e-08	1.88e-06	2	2	13449.9	2070.21	24852.4	5685	+	+	+	+	9	YOR315W	904760	905800	+	downstream	3670	2630	Overlapping	SFG1	854493
chrXV	908430	908930	501	13.49	12.92	13.9	-0.98	2.94e-08	1.88e-06	2	2	13449.9	2070.21	24852.4	5685	+	+	+	+	9	YOR316C	906236	907555	-	upstream	-875	875	Overlapping	COT1	854494
chrXV	908430	908930	501	13.49	12.92	13.9	-0.98	2.94e-08	1.88e-06	2	2	13449.9	2070.21	24852.4	5685	+	+	+	+	9	YOR316C-A	907726	907935	-	upstream	-495	495	Overlapping	NA	1466487
chrXV	908430	908930	501	13.49	12.92	13.9	-0.98	2.94e-08	1.88e-06	2	2	13449.9	2070.21	24852.4	5685	+	+	+	+	9	YOR317W	909343	911445	+	upstream	-913	413	NearestLocation	FAA1	854495
chrXV	908430	908930	501	13.49	12.92	13.9	-0.98	2.94e-08	1.88e-06	2	2	13449.9	2070.21	24852.4	5685	+	+	+	+	9	YOR318C	911784	912436	-	downstream	4006	2854	Overlapping	NA	NA
chrXV	908430	908930	501	13.49	12.92	13.9	-0.98	2.94e-08	1.88e-06	2	2	13449.9	2070.21	24852.4	5685	+	+	+	+	9	YOR319W	912822	913463	+	upstream	-4392	3892	Overlapping	HSH49	854497
chrXV	908430	908930	501	13.49	12.92	13.9	-0.98	2.94e-08	1.88e-06	2	2	13449.9	2070.21	24852.4	5685	+	+	+	+	9	YOR320C	913619	915094	-	downstream	6664	4689	Overlapping	GNT1	854498
chrXV	621	1121	501	12.09	11.37	12.57	-1.2	2.98e-08	1.88e-06	2	2	4630.77	653.44	9841.1	2318	+	+	+	+	10	YOL164W-A	4130	4312	+	upstream	-3509	3009	Overlapping	NA	1466473
chrXV	621	1121	501	12.09	11.37	12.57	-1.2	2.98e-08	1.88e-06	2	2	4630.77	653.44	9841.1	2318	+	+	+	+	10	YOL165C	1647	2078	-	downstream	1457	526	Overlapping	AAD15	853999
chrXV	621	1121	501	12.09	11.37	12.57	-1.2	2.98e-08	1.88e-06	2	2	4630.77	653.44	9841.1	2318	+	+	+	+	10	YOL166C	1000	1338	-	overlapEnd	717	121	Overlapping	NA	NA
chrXV	621	1121	501	12.09	11.37	12.57	-1.2	2.98e-08	1.88e-06	2	2	4630.77	653.44	9841.1	2318	+	+	+	+	10	YOL166W-A	585	740	+	overlapEnd	36	36	NearestLocation	NA	1466472
chrIX	386401	386901	501	12.38	11.71	12.84	-1.12	4.16e-08	2.29e-06	2	2	5815.57	899.96	11766.1	2878	+	+	+	+	11	YIR014W	381086	381814	+	downstream	5315	4587	Overlapping	NA	854831
chrIX	386401	386901	501	12.38	11.71	12.84	-1.12	4.16e-08	2.29e-06	2	2	5815.57	899.96	11766.1	2878	+	+	+	+	11	YIR015W	381948	382382	+	downstream	4453	4019	Overlapping	RPR2	854832
chrIX	386401	386901	501	12.38	11.71	12.84	-1.12	4.16e-08	2.29e-06	2	2	5815.57	899.96	11766.1	2878	+	+	+	+	11	YIR016W	382628	383425	+	downstream	3773	2976	Overlapping	NA	854833
chrIX	386401	386901	501	12.38	11.71	12.84	-1.12	4.16e-08	2.29e-06	2	2	5815.57	899.96	11766.1	2878	+	+	+	+	11	YIR017C	383556	384119	-	upstream	-2282	2282	Overlapping	MET28	854834
chrIX	386401	386901	501	12.38	11.71	12.84	-1.12	4.16e-08	2.29e-06	2	2	5815.57	899.96	11766.1	2878	+	+	+	+	11	YIR017W-A	383566	384165	+	downstream	2835	2236	Overlapping	NA	NA
chrIX	386401	386901	501	12.38	11.71	12.84	-1.12	4.16e-08	2.29e-06	2	2	5815.57	899.96	11766.1	2878	+	+	+	+	11	YIR018C-A	385564	385701	-	upstream	-700	700	NearestLocation	NA	1466494
chrIX	386401	386901	501	12.38	11.71	12.84	-1.12	4.16e-08	2.29e-06	2	2	5815.57	899.96	11766.1	2878	+	+	+	+	11	YIR018W	384609	385346	+	downstream	1792	1055	Overlapping	YAP5	854835
chrIX	386401	386901	501	12.38	11.71	12.84	-1.12	4.16e-08	2.29e-06	2	2	5815.57	899.96	11766.1	2878	+	+	+	+	11	YIR019C	389572	393675	-	downstream	7274	2671	Overlapping	FLO11	854836
chrVI	106465	106965	501	13.58	13.04	13.97	-0.93	4.37e-08	2.29e-06	2	2	14383.7	2517.72	26284	5917	+	+	+	+	12	YFL012W	110647	111093	+	upstream	-4182	3682	Overlapping	NA	850535
chrVI	106465	106965	501	13.58	13.04	13.97	-0.93	4.37e-08	2.29e-06	2	2	14383.7	2517.72	26284	5917	+	+	+	+	12	YFL012W-A	109810	110184	+	upstream	-3345	2845	Overlapping	NA	NA
chrVI	106465	106965	501	13.58	13.04	13.97	-0.93	4.37e-08	2.29e-06	2	2	14383.7	2517.72	26284	5917	+	+	+	+	12	YFL013C	107852	109930	-	downstream	3465	887	Overlapping	IES1	850534
chrVI	106465	106965	501	13.58	13.04	13.97	-0.93	4.37e-08	2.29e-06	2	2	14383.7	2517.72	26284	5917	+	+	+	+	12	YFL013W-A	107799	108602	+	upstream	-1334	834	Overlapping	NA	NA
chrVI	106465	106965	501	13.58	13.04	13.97	-0.93	4.37e-08	2.29e-06	2	2	14383.7	2517.72	26284	5917	+	+	+	+	12	YFL014W	107256	107585	+	upstream	-791	291	Overlapping	HSP12	850532
chrVI	106465	106965	501	13.58	13.04	13.97	-0.93	4.37e-08	2.29e-06	2	2	14383.7	2517.72	26284	5917	+	+	+	+	12	YFL015C	106469	106963	-	includeFeature	498	2	NearestLocation	NA	NA
chrVI	106465	106965	501	13.58	13.04	13.97	-0.93	4.37e-08	2.29e-06	2	2	14383.7	2517.72	26284	5917	+	+	+	+	12	YFL015W-A	106415	106732	+	overlapEnd	50	50	Overlapping	NA	NA
chrVI	106465	106965	501	13.58	13.04	13.97	-0.93	4.37e-08	2.29e-06	2	2	14383.7	2517.72	26284	5917	+	+	+	+	12	YFL016C	104701	106236	-	upstream	-229	229	Overlapping	MDJ1	850530
chrVI	106465	106965	501	13.58	13.04	13.97	-0.93	4.37e-08	2.29e-06	2	2	14383.7	2517.72	26284	5917	+	+	+	+	12	YFL017C	103983	104462	-	upstream	-2003	2003	Overlapping	GNA1	850529
chrVI	106465	106965	501	13.58	13.04	13.97	-0.93	4.37e-08	2.29e-06	2	2	14383.7	2517.72	26284	5917	+	+	+	+	12	YFL017W-A	103699	103932	+	downstream	2766	2533	Overlapping	SMX2	850528
chrVI	106465	106965	501	13.58	13.04	13.97	-0.93	4.37e-08	2.29e-06	2	2	14383.7	2517.72	26284	5917	+	+	+	+	12	YFL018C	101628	103127	-	upstream	-3338	3338	Overlapping	LPD1	850527
chrXIII	408370	408870	501	13.01	12.44	13.41	-0.98	6.22e-08	2.93e-06	2	2	9607.79	1497.96	18259.9	3583	+	+	+	+	13	YMR066W	401541	404237	+	downstream	6829	4133	Overlapping	SOV1	855088
chrXIII	408370	408870	501	13.01	12.44	13.41	-0.98	6.22e-08	2.93e-06	2	2	9607.79	1497.96	18259.9	3583	+	+	+	+	13	YMR067C	404323	405573	-	upstream	-2797	2797	Overlapping	UBX4	855089
chrXIII	408370	408870	501	13.01	12.44	13.41	-0.98	6.22e-08	2.93e-06	2	2	9607.79	1497.96	18259.9	3583	+	+	+	+	13	YMR068W	406304	407584	+	downstream	2066	786	Overlapping	AVO2	855090
chrXIII	408370	408870	501	13.01	12.44	13.41	-0.98	6.22e-08	2.93e-06	2	2	9607.79	1497.96	18259.9	3583	+	+	+	+	13	YMR069W	407709	408566	+	overlapEnd	661	196	Overlapping	NAT4	855091
chrXIII	408370	408870	501	13.01	12.44	13.41	-0.98	6.22e-08	2.93e-06	2	2	9607.79	1497.96	18259.9	3583	+	+	+	+	13	YMR070W	409154	410626	+	upstream	-784	284	NearestLocation	MOT3	855092
chrXIII	408370	408870	501	13.01	12.44	13.41	-0.98	6.22e-08	2.93e-06	2	2	9607.79	1497.96	18259.9	3583	+	+	+	+	13	YMR071C	410762	411265	-	downstream	2895	1892	Overlapping	TVP18	855093
chrXIII	408370	408870	501	13.01	12.44	13.41	-0.98	6.22e-08	2.93e-06	2	2	9607.79	1497.96	18259.9	3583	+	+	+	+	13	YMR072W	411569	412120	+	upstream	-3199	2699	Overlapping	ABF2	855094
chrXIII	408370	408870	501	13.01	12.44	13.41	-0.98	6.22e-08	2.93e-06	2	2	9607.79	1497.96	18259.9	3583	+	+	+	+	13	YMR073C	412268	412873	-	downstream	4503	3398	Overlapping	IRC21	855095
chrXIII	408370	408870	501	13.01	12.44	13.41	-0.98	6.22e-08	2.93e-06	2	2	9607.79	1497.96	18259.9	3583	+	+	+	+	13	YMR074C	413036	413473	-	downstream	5103	4166	Overlapping	SDD2	855096
chrXV	161863	162363	501	12.64	12.03	13.07	-1.04	6.51e-08	2.93e-06	2	2	7155.13	1230.64	13937.5	3286	+	+	+	+	14	YOL083C-A	166461	166601	-	downstream	4738	4098	Overlapping	NA	NA
chrXV	161863	162363	501	12.64	12.03	13.07	-1.04	6.51e-08	2.93e-06	2	2	7155.13	1230.64	13937.5	3286	+	+	+	+	14	YOL083W	165714	166952	+	upstream	-3851	3351	Overlapping	ATG34	854071
chrXV	161863	162363	501	12.64	12.03	13.07	-1.04	6.51e-08	2.93e-06	2	2	7155.13	1230.64	13937.5	3286	+	+	+	+	14	YOL084W	162356	165331	+	overlapStart	-493	7	NearestLocation	PHM7	854070
chrXV	161863	162363	501	12.64	12.03	13.07	-1.04	6.51e-08	2.93e-06	2	2	7155.13	1230.64	13937.5	3286	+	+	+	+	14	YOL085C	161673	162014	-	overlapStart	151	151	NearestLocation	NA	NA
chrXV	161863	162363	501	12.64	12.03	13.07	-1.04	6.51e-08	2.93e-06	2	2	7155.13	1230.64	13937.5	3286	+	+	+	+	14	YOL085W-A	161579	161791	+	downstream	284	72	Overlapping	NA	NA
chrXV	161863	162363	501	12.64	12.03	13.07	-1.04	6.51e-08	2.93e-06	2	2	7155.13	1230.64	13937.5	3286	+	+	+	+	14	YOL086C	159548	160594	-	upstream	-1269	1269	Overlapping	ADH1	854068
chrXV	161863	162363	501	12.64	12.03	13.07	-1.04	6.51e-08	2.93e-06	2	2	7155.13	1230.64	13937.5	3286	+	+	+	+	14	YOL086W-A	159173	159445	+	downstream	2690	2418	Overlapping	MHF1	854067
chrXV	161863	162363	501	12.64	12.03	13.07	-1.04	6.51e-08	2.93e-06	2	2	7155.13	1230.64	13937.5	3286	+	+	+	+	14	YOL087C	155287	158637	-	upstream	-3226	3226	Overlapping	DUF1	854066
chrVII	653847	654347	501	13.09	12.5	13.51	-1.01	8.19e-08	3.44e-06	2	2	9745.95	1813.79	18037.2	5304	+	+	+	+	15	YGR085C	648383	648907	-	upstream	-4940	4940	Overlapping	RPL11B	852976
chrVII	653847	654347	501	13.09	12.5	13.51	-1.01	8.19e-08	3.44e-06	2	2	9745.95	1813.79	18037.2	5304	+	+	+	+	15	YGR086C	649598	650617	-	upstream	-3230	3230	Overlapping	PIL1	852977
chrVII	653847	654347	501	13.09	12.5	13.51	-1.01	8.19e-08	3.44e-06	2	2	9745.95	1813.79	18037.2	5304	+	+	+	+	15	YGR087C	651290	652981	-	upstream	-866	866	Overlapping	PDC6	852978
chrVII	653847	654347	501	13.09	12.5	13.51	-1.01	8.19e-08	3.44e-06	2	2	9745.95	1813.79	18037.2	5304	+	+	+	+	15	YGR088W	654634	656322	+	upstream	-787	287	NearestLocation	CTT1	852979
chrVII	653847	654347	501	13.09	12.5	13.51	-1.01	8.19e-08	3.44e-06	2	2	9745.95	1813.79	18037.2	5304	+	+	+	+	15	YGR089W	656960	659770	+	upstream	-3113	2613	Overlapping	NNF2	852980
chrVII	650892	651392	501	12.66	12.06	13.08	-1.03	1e-07	3.95e-06	2	2	7175.24	1360.34	13776.4	3595	+	+	+	+	16	YGR083C	644860	646815	-	upstream	-4077	4077	Overlapping	GCD2	852974
chrVII	650892	651392	501	12.66	12.06	13.08	-1.03	1e-07	3.95e-06	2	2	7175.24	1360.34	13776.4	3595	+	+	+	+	16	YGR084C	647123	648142	-	upstream	-2750	2750	Overlapping	MRP13	852975
chrVII	650892	651392	501	12.66	12.06	13.08	-1.03	1e-07	3.95e-06	2	2	7175.24	1360.34	13776.4	3595	+	+	+	+	16	YGR085C	648383	648907	-	upstream	-1985	1985	Overlapping	RPL11B	852976
chrVII	650892	651392	501	12.66	12.06	13.08	-1.03	1e-07	3.95e-06	2	2	7175.24	1360.34	13776.4	3595	+	+	+	+	16	YGR086C	649598	650617	-	upstream	-275	275	NearestLocation	PIL1	852977
chrVII	650892	651392	501	12.66	12.06	13.08	-1.03	1e-07	3.95e-06	2	2	7175.24	1360.34	13776.4	3595	+	+	+	+	16	YGR087C	651290	652981	-	overlapEnd	2089	102	Overlapping	PDC6	852978
chrVII	650892	651392	501	12.66	12.06	13.08	-1.03	1e-07	3.95e-06	2	2	7175.24	1360.34	13776.4	3595	+	+	+	+	16	YGR088W	654634	656322	+	upstream	-3742	3242	Overlapping	CTT1	852979
chrVII	987300	987800	501	13.12	12.58	13.52	-0.93	1.51e-07	5.58e-06	2	2	10639.6	1622.7	19434.2	3979	+	+	+	+	17	YGR246C	982482	984272	-	upstream	-3028	3028	Overlapping	BRF1	853161
chrVII	987300	987800	501	13.12	12.58	13.52	-0.93	1.51e-07	5.58e-06	2	2	10639.6	1622.7	19434.2	3979	+	+	+	+	17	YGR247W	984966	985685	+	downstream	2334	1615	Overlapping	CPD1	853162
chrVII	987300	987800	501	13.12	12.58	13.52	-0.93	1.51e-07	5.58e-06	2	2	10639.6	1622.7	19434.2	3979	+	+	+	+	17	YGR248W	985972	986739	+	downstream	1328	561	Overlapping	SOL4	853163
chrVII	987300	987800	501	13.12	12.58	13.52	-0.93	1.51e-07	5.58e-06	2	2	10639.6	1622.7	19434.2	3979	+	+	+	+	17	YGR249W	988049	989419	+	upstream	-749	249	NearestLocation	MGA1	853164
chrVII	987300	987800	501	13.12	12.58	13.52	-0.93	1.51e-07	5.58e-06	2	2	10639.6	1622.7	19434.2	3979	+	+	+	+	17	YGR250C	991176	993521	-	downstream	6221	3376	Overlapping	RIE1	853165
chrVIII	174966	175466	501	13.6	13.09	13.97	-0.89	1.62e-07	5.67e-06	2	2	14753.6	2669.19	26075.6	6111	+	+	+	+	18	YHR030C	168890	170344	-	upstream	-4622	4622	Overlapping	SLT2	856425
chrVIII	174966	175466	501	13.6	13.09	13.97	-0.89	1.62e-07	5.67e-06	2	2	14753.6	2669.19	26075.6	6111	+	+	+	+	18	YHR031C	170799	172970	-	upstream	-1996	1996	Overlapping	RRM3	856426
chrVIII	174966	175466	501	13.6	13.09	13.97	-0.89	1.62e-07	5.67e-06	2	2	14753.6	2669.19	26075.6	6111	+	+	+	+	18	YHR032C-A	175275	175394	-	includeFeature	428	72	NearestLocation	NA	NA
chrVIII	174966	175466	501	13.6	13.09	13.97	-0.89	1.62e-07	5.67e-06	2	2	14753.6	2669.19	26075.6	6111	+	+	+	+	18	YHR032W	173344	175089	+	overlapEnd	1622	123	Overlapping	ERC1	856427
chrVIII	174966	175466	501	13.6	13.09	13.97	-0.89	1.62e-07	5.67e-06	2	2	14753.6	2669.19	26075.6	6111	+	+	+	+	18	YHR032W-A	175195	175374	+	includeFeature	-229	92	NearestLocation	NA	NA
chrVIII	174966	175466	501	13.6	13.09	13.97	-0.89	1.62e-07	5.67e-06	2	2	14753.6	2669.19	26075.6	6111	+	+	+	+	18	YHR033W	175548	176819	+	upstream	-582	82	Overlapping	NA	856428
chrVIII	174966	175466	501	13.6	13.09	13.97	-0.89	1.62e-07	5.67e-06	2	2	14753.6	2669.19	26075.6	6111	+	+	+	+	18	YHR034C	176965	177999	-	downstream	3033	1499	Overlapping	PIH1	856429
chrVIII	174966	175466	501	13.6	13.09	13.97	-0.89	1.62e-07	5.67e-06	2	2	14753.6	2669.19	26075.6	6111	+	+	+	+	18	YHR035W	178219	180111	+	upstream	-3253	2753	Overlapping	NEL1	856430
chrVIII	174966	175466	501	13.6	13.09	13.97	-0.89	1.62e-07	5.67e-06	2	2	14753.6	2669.19	26075.6	6111	+	+	+	+	18	YHR036W	180345	181760	+	upstream	-5379	4879	Overlapping	BRL1	856431
chrIX	254236	254736	501	12.37	11.75	12.8	-1.06	1.99e-07	6.61e-06	2	2	6148.71	723.73	11880	2425	+	+	+	+	19	YIL050W	258913	259770	+	upstream	-4677	4177	Overlapping	PCL7	854761
chrIX	254236	254736	501	12.37	11.75	12.8	-1.06	1.99e-07	6.61e-06	2	2	6148.71	723.73	11880	2425	+	+	+	+	19	YIL051C	257843	258280	-	downstream	4044	3107	Overlapping	MMF1	854760
chrIX	254236	254736	501	12.37	11.75	12.8	-1.06	1.99e-07	6.61e-06	2	2	6148.71	723.73	11880	2425	+	+	+	+	19	YIL052C	256226	257063	-	downstream	2827	1490	Overlapping	RPL34B	854759
chrIX	254236	254736	501	12.37	11.75	12.8	-1.06	1.99e-07	6.61e-06	2	2	6148.71	723.73	11880	2425	+	+	+	+	19	YIL053W	255115	255867	+	upstream	-879	379	Overlapping	GPP1	854758
chrIX	254236	254736	501	12.37	11.75	12.8	-1.06	1.99e-07	6.61e-06	2	2	6148.71	723.73	11880	2425	+	+	+	+	19	YIL054W	254543	254860	+	overlapStart	-307	124	NearestLocation	NA	854757
chrIX	254236	254736	501	12.37	11.75	12.8	-1.06	1.99e-07	6.61e-06	2	2	6148.71	723.73	11880	2425	+	+	+	+	19	YIL055C	252042	253925	-	upstream	-311	311	Overlapping	NA	854756
chrIX	254236	254736	501	12.37	11.75	12.8	-1.06	1.99e-07	6.61e-06	2	2	6148.71	723.73	11880	2425	+	+	+	+	19	YIL056W	249991	251913	+	downstream	4245	2323	Overlapping	VHR1	854755
chrXIV	275772	276272	501	12.17	11.54	12.6	-1.07	2.48e-07	7.81e-06	2	2	5120.43	816.8	10106	2336	+	+	+	+	20	YNL191W	280432	281505	+	upstream	-4660	4160	Overlapping	DUG3	855530
chrXIV	275772	276272	501	12.17	11.54	12.6	-1.07	2.48e-07	7.81e-06	2	2	5120.43	816.8	10106	2336	+	+	+	+	20	YNL192W	276502	279897	+	upstream	-730	230	NearestLocation	CHS1	855529
chrXIV	275772	276272	501	12.17	11.54	12.6	-1.07	2.48e-07	7.81e-06	2	2	5120.43	816.8	10106	2336	+	+	+	+	20	YNL193W	274368	276044	+	overlapEnd	1404	228	Overlapping	NA	855528
chrXIV	275772	276272	501	12.17	11.54	12.6	-1.07	2.48e-07	7.81e-06	2	2	5120.43	816.8	10106	2336	+	+	+	+	20	YNL194C	272710	273615	-	upstream	-2157	2157	Overlapping	NA	855527
chrXIV	275772	276272	501	12.17	11.54	12.6	-1.07	2.48e-07	7.81e-06	2	2	5120.43	816.8	10106	2336	+	+	+	+	20	YNL195C	271523	272308	-	upstream	-3464	3464	Overlapping	NA	855526
chrXIV	275772	276272	501	12.17	11.54	12.6	-1.07	2.48e-07	7.81e-06	2	2	5120.43	816.8	10106	2336	+	+	+	+	20	YNL196C	270275	271171	-	upstream	-4601	4601	Overlapping	SLZ1	855525
chrXVI	829101	829601	501	13.33	12.81	13.71	-0.9	2.6e-07	7.81e-06	2	2	12230.1	2146.44	21646	5165	+	+	+	+	21	YPR145C-A	824690	824926	-	upstream	-4175	4175	Overlapping	NA	3799978
chrXVI	829101	829601	501	13.33	12.81	13.71	-0.9	2.6e-07	7.81e-06	2	2	12230.1	2146.44	21646	5165	+	+	+	+	21	YPR145W	822620	824338	+	downstream	6481	4763	Overlapping	ASN1	856268
chrXVI	829101	829601	501	13.33	12.81	13.71	-0.9	2.6e-07	7.81e-06	2	2	12230.1	2146.44	21646	5165	+	+	+	+	21	YPR147C	825347	826559	-	upstream	-2542	2542	Overlapping	NA	856270
chrXVI	829101	829601	501	13.33	12.81	13.71	-0.9	2.6e-07	7.81e-06	2	2	12230.1	2146.44	21646	5165	+	+	+	+	21	YPR148C	826833	828140	-	upstream	-961	961	Overlapping	NA	856271
chrXVI	829101	829601	501	13.33	12.81	13.71	-0.9	2.6e-07	7.81e-06	2	2	12230.1	2146.44	21646	5165	+	+	+	+	21	YPR149W	829918	830439	+	upstream	-817	317	NearestLocation	NCE102	856272
chrXVI	829101	829601	501	13.33	12.81	13.71	-0.9	2.6e-07	7.81e-06	2	2	12230.1	2146.44	21646	5165	+	+	+	+	21	YPR150W	830999	831520	+	upstream	-1898	1398	Overlapping	NA	NA
chrXVI	829101	829601	501	13.33	12.81	13.71	-0.9	2.6e-07	7.81e-06	2	2	12230.1	2146.44	21646	5165	+	+	+	+	21	YPR151C	831055	831675	-	downstream	2574	1454	Overlapping	SUE1	856274
chrXVI	829101	829601	501	13.33	12.81	13.71	-0.9	2.6e-07	7.81e-06	2	2	12230.1	2146.44	21646	5165	+	+	+	+	21	YPR152C	832061	833458	-	downstream	4357	2460	Overlapping	URN1	856275
chrXVI	829101	829601	501	13.33	12.81	13.71	-0.9	2.6e-07	7.81e-06	2	2	12230.1	2146.44	21646	5165	+	+	+	+	21	YPR153W	833689	834245	+	upstream	-4588	4088	Overlapping	NA	856276
chrXVI	829101	829601	501	13.33	12.81	13.71	-0.9	2.6e-07	7.81e-06	2	2	12230.1	2146.44	21646	5165	+	+	+	+	21	YPR154W	834565	835212	+	upstream	-5464	4964	Overlapping	PIN3	856277
chrXV	796939	797439	501	12.59	12.02	12.99	-0.98	3.39e-07	9.5e-06	2	2	7212.84	1083.12	13855.6	2452	+	+	+	+	22	YOR243C	790211	792241	-	upstream	-4698	4698	Overlapping	PUS7	854417
chrXV	796939	797439	501	12.59	12.02	12.99	-0.98	3.39e-07	9.5e-06	2	2	7212.84	1083.12	13855.6	2452	+	+	+	+	22	YOR244W	792531	793868	+	downstream	4408	3071	Overlapping	ESA1	854418
chrXV	796939	797439	501	12.59	12.02	12.99	-0.98	3.39e-07	9.5e-06	2	2	7212.84	1083.12	13855.6	2452	+	+	+	+	22	YOR245C	794076	795332	-	upstream	-1607	1607	Overlapping	DGA1	854419
chrXV	796939	797439	501	12.59	12.02	12.99	-0.98	3.39e-07	9.5e-06	2	2	7212.84	1083.12	13855.6	2452	+	+	+	+	22	YOR246C	795801	796793	-	upstream	-146	146	NearestLocation	ENV9	854420
chrXV	796939	797439	501	12.59	12.02	12.99	-0.98	3.39e-07	9.5e-06	2	2	7212.84	1083.12	13855.6	2452	+	+	+	+	22	YOR247W	797676	798315	+	upstream	-737	237	Overlapping	SRL1	854421
chrXV	796939	797439	501	12.59	12.02	12.99	-0.98	3.39e-07	9.5e-06	2	2	7212.84	1083.12	13855.6	2452	+	+	+	+	22	YOR249C	798674	800731	-	downstream	3792	1235	Overlapping	APC5	854423
chrXV	796939	797439	501	12.59	12.02	12.99	-0.98	3.39e-07	9.5e-06	2	2	7212.84	1083.12	13855.6	2452	+	+	+	+	22	YOR250C	800970	802307	-	downstream	5368	3531	Overlapping	CLP1	854424
chrIV	76740	77240	501	13.39	12.89	13.76	-0.88	3.68e-07	9.5e-06	2	2	13122	2037.54	22885.2	4944	+	+	+	+	23	YDL211C	79294	80412	-	downstream	3672	2054	Overlapping	NA	851315
chrIV	76740	77240	501	13.39	12.89	13.76	-0.88	3.68e-07	9.5e-06	2	2	13122	2037.54	22885.2	4944	+	+	+	+	23	YDL212W	78426	79058	+	upstream	-1686	1186	Overlapping	SHR3	851314
chrIV	76740	77240	501	13.39	12.89	13.76	-0.88	3.68e-07	9.5e-06	2	2	13122	2037.54	22885.2	4944	+	+	+	+	23	YDL213C	77289	77966	-	downstream	1226	49	Overlapping	NOP6	851313
chrIV	76740	77240	501	13.39	12.89	13.76	-0.88	3.68e-07	9.5e-06	2	2	13122	2037.54	22885.2	4944	+	+	+	+	23	YDL214C	74446	76545	-	upstream	-195	195	NearestLocation	PRR2	851312
chrIV	76740	77240	501	13.39	12.89	13.76	-0.88	3.68e-07	9.5e-06	2	2	13122	2037.54	22885.2	4944	+	+	+	+	23	YDL215C	70640	73918	-	upstream	-2822	2822	Overlapping	GDH2	851311
chrX	220193	220693	501	12.89	12.34	13.28	-0.94	3.95e-07	9.5e-06	2	2	9072.67	1304.9	16339.1	3544	+	+	+	+	24	YJL105W	225055	226737	+	upstream	-4862	4362	Overlapping	SET4	853339
chrX	220193	220693	501	12.89	12.34	13.28	-0.94	3.95e-07	9.5e-06	2	2	9072.67	1304.9	16339.1	3544	+	+	+	+	24	YJL106W	221390	223327	+	upstream	-1197	697	Overlapping	IME2	853338
chrX	220193	220693	501	12.89	12.34	13.28	-0.94	3.95e-07	9.5e-06	2	2	9072.67	1304.9	16339.1	3544	+	+	+	+	24	YJL107C	217705	220016	-	upstream	-177	177	NearestLocation	NA	853337
chrX	220193	220693	501	12.89	12.34	13.28	-0.94	3.95e-07	9.5e-06	2	2	9072.67	1304.9	16339.1	3544	+	+	+	+	24	YJL109C	212000	217309	-	upstream	-2884	2884	Overlapping	UTP10	853335
chrVII	976803	977303	501	13.38	12.88	13.75	-0.87	4e-07	9.5e-06	2	2	12740.7	2306.83	22668.4	4868	+	+	+	+	25	YGR240C	970771	973734	-	upstream	-3069	3069	Overlapping	PFK1	853155
chrVII	976803	977303	501	13.38	12.88	13.75	-0.87	4e-07	9.5e-06	2	2	12740.7	2306.83	22668.4	4868	+	+	+	+	25	YGR240C-A	974577	974777	-	upstream	-2026	2026	Overlapping	NA	1466463
chrVII	976803	977303	501	13.38	12.88	13.75	-0.87	4e-07	9.5e-06	2	2	12740.7	2306.83	22668.4	4868	+	+	+	+	25	YGR241C	974875	976581	-	upstream	-222	222	Overlapping	YAP1802	853157
chrVII	976803	977303	501	13.38	12.88	13.75	-0.87	4e-07	9.5e-06	2	2	12740.7	2306.83	22668.4	4868	+	+	+	+	25	YGR242W	976415	976723	+	downstream	388	80	Overlapping	NA	NA
chrVII	976803	977303	501	13.38	12.88	13.75	-0.87	4e-07	9.5e-06	2	2	12740.7	2306.83	22668.4	4868	+	+	+	+	25	YGR243W	977336	977776	+	upstream	-533	33	NearestLocation	MPC3	853158
chrVII	976803	977303	501	13.38	12.88	13.75	-0.87	4e-07	9.5e-06	2	2	12740.7	2306.83	22668.4	4868	+	+	+	+	25	YGR244C	978036	979319	-	downstream	2516	733	Overlapping	LSC2	853159
chrVII	976803	977303	501	13.38	12.88	13.75	-0.87	4e-07	9.5e-06	2	2	12740.7	2306.83	22668.4	4868	+	+	+	+	25	YGR245C	979765	982068	-	downstream	5265	2462	Overlapping	SDA1	853160
chrXV	43256	43756	501	12	11.35	12.45	-1.09	4.06e-07	9.5e-06	2	2	4475.13	753.43	9430.28	1738	+	+	+	+	26	YOL147C	47933	48643	-	downstream	5387	4177	Overlapping	PEX11	854018
chrXV	43256	43756	501	12	11.35	12.45	-1.09	4.06e-07	9.5e-06	2	2	4475.13	753.43	9430.28	1738	+	+	+	+	26	YOL148C	45760	47574	-	downstream	4318	2004	Overlapping	SPT20	854017
chrXV	43256	43756	501	12	11.35	12.45	-1.09	4.06e-07	9.5e-06	2	2	4475.13	753.43	9430.28	1738	+	+	+	+	26	YOL149W	44938	45633	+	upstream	-1682	1182	Overlapping	DCP1	854016
chrXV	43256	43756	501	12	11.35	12.45	-1.09	4.06e-07	9.5e-06	2	2	4475.13	753.43	9430.28	1738	+	+	+	+	26	YOL150C	44473	44784	-	downstream	1528	717	Overlapping	NA	NA
chrXV	43256	43756	501	12	11.35	12.45	-1.09	4.06e-07	9.5e-06	2	2	4475.13	753.43	9430.28	1738	+	+	+	+	26	YOL151W	43694	44722	+	overlapStart	-438	62	NearestLocation	GRE2	854014
chrXV	43256	43756	501	12	11.35	12.45	-1.09	4.06e-07	9.5e-06	2	2	4475.13	753.43	9430.28	1738	+	+	+	+	26	YOL152W	40748	42610	+	downstream	2508	646	Overlapping	FRE7	854013
chrIV	600016	600516	501	13.42	12.91	13.79	-0.88	4.12e-07	9.5e-06	2	2	12759.1	2627.61	22192.7	6143	+	+	+	+	27	YDR074W	593893	596583	+	downstream	6123	3433	Overlapping	TPS2	851646
chrIV	600016	600516	501	13.42	12.91	13.79	-0.88	4.12e-07	9.5e-06	2	2	12759.1	2627.61	22192.7	6143	+	+	+	+	27	YDR075W	597156	598082	+	downstream	2860	1934	Overlapping	PPH3	851647
chrIV	600016	600516	501	13.42	12.91	13.79	-0.88	4.12e-07	9.5e-06	2	2	12759.1	2627.61	22192.7	6143	+	+	+	+	27	YDR076W	598468	599688	+	downstream	1548	328	Overlapping	RAD55	851648
chrIV	600016	600516	501	13.42	12.91	13.79	-0.88	4.12e-07	9.5e-06	2	2	12759.1	2627.61	22192.7	6143	+	+	+	+	27	YDR077W	600793	601809	+	upstream	-777	277	NearestLocation	SED1	851649
chrIV	600016	600516	501	13.42	12.91	13.79	-0.88	4.12e-07	9.5e-06	2	2	12759.1	2627.61	22192.7	6143	+	+	+	+	27	YDR078C	602198	602869	-	downstream	2853	1682	Overlapping	SHU2	851650
chrIV	600016	600516	501	13.42	12.91	13.79	-0.88	4.12e-07	9.5e-06	2	2	12759.1	2627.61	22192.7	6143	+	+	+	+	27	YDR079C-A	603593	603811	-	downstream	3795	3077	Overlapping	TFB5	851652
chrIV	600016	600516	501	13.42	12.91	13.79	-0.88	4.12e-07	9.5e-06	2	2	12759.1	2627.61	22192.7	6143	+	+	+	+	27	YDR079W	603064	603399	+	upstream	-3048	2548	Overlapping	PET100	851651
chrIV	600016	600516	501	13.42	12.91	13.79	-0.88	4.12e-07	9.5e-06	2	2	12759.1	2627.61	22192.7	6143	+	+	+	+	27	YDR080W	604008	606986	+	upstream	-3992	3492	Overlapping	VPS41	851653
chrXI	260481	260981	501	13.12	12.6	13.5	-0.9	4.22e-07	9.5e-06	2	2	10597.6	1799.92	18827.7	4303	+	+	+	+	28	YKL093W	264789	265808	+	upstream	-4308	3808	Overlapping	MBR1	853769
chrXI	260481	260981	501	13.12	12.6	13.5	-0.9	4.22e-07	9.5e-06	2	2	10597.6	1799.92	18827.7	4303	+	+	+	+	28	YKL094W	263349	264290	+	upstream	-2868	2368	Overlapping	YJU3	853768
chrXI	260481	260981	501	13.12	12.6	13.5	-0.9	4.22e-07	9.5e-06	2	2	10597.6	1799.92	18827.7	4303	+	+	+	+	28	YKL095W	262277	263113	+	upstream	-1796	1296	Overlapping	YJU2	853767
chrXI	260481	260981	501	13.12	12.6	13.5	-0.9	4.22e-07	9.5e-06	2	2	10597.6	1799.92	18827.7	4303	+	+	+	+	28	YKL096C-B	259073	259222	-	upstream	-1259	1259	Overlapping	NA	1500486
chrXI	260481	260981	501	13.12	12.6	13.5	-0.9	4.22e-07	9.5e-06	2	2	10597.6	1799.92	18827.7	4303	+	+	+	+	28	YKL096W	261132	261851	+	upstream	-651	151	NearestLocation	CWP1	853766
chrXI	260481	260981	501	13.12	12.6	13.5	-0.9	4.22e-07	9.5e-06	2	2	10597.6	1799.92	18827.7	4303	+	+	+	+	28	YKL096W-A	259253	259531	+	downstream	1228	950	Overlapping	CWP2	853765
chrXI	260481	260981	501	13.12	12.6	13.5	-0.9	4.22e-07	9.5e-06	2	2	10597.6	1799.92	18827.7	4303	+	+	+	+	28	YKL097C	258503	258913	-	upstream	-1568	1568	Overlapping	NA	NA
chrXI	260481	260981	501	13.12	12.6	13.5	-0.9	4.22e-07	9.5e-06	2	2	10597.6	1799.92	18827.7	4303	+	+	+	+	28	YKL098W	256770	257843	+	downstream	3711	2638	Overlapping	MTC2	853763
chrXI	260481	260981	501	13.12	12.6	13.5	-0.9	4.22e-07	9.5e-06	2	2	10597.6	1799.92	18827.7	4303	+	+	+	+	28	YKL099C	255720	256472	-	upstream	-4009	4009	Overlapping	UTP11	853762
chrV	280683	281183	501	12.76	12.21	13.16	-0.94	4.81e-07	1.04e-05	2	2	7989.3	1517.76	14922.8	3333	+	+	+	+	29	YER060W	274567	276153	+	downstream	6116	4530	Overlapping	FCY21	856788
chrV	280683	281183	501	12.76	12.21	13.16	-0.94	4.81e-07	1.04e-05	2	2	7989.3	1517.76	14922.8	3333	+	+	+	+	29	YER060W-A	276572	278164	+	downstream	4111	2519	Overlapping	FCY22	856789
chrV	280683	281183	501	12.76	12.21	13.16	-0.94	4.81e-07	1.04e-05	2	2	7989.3	1517.76	14922.8	3333	+	+	+	+	29	YER061C	278298	279626	-	upstream	-1057	1057	Overlapping	CEM1	856790
chrV	280683	281183	501	12.76	12.21	13.16	-0.94	4.81e-07	1.04e-05	2	2	7989.3	1517.76	14922.8	3333	+	+	+	+	29	YER062C	279930	280682	-	upstream	-1	1	NearestLocation	GPP2	856791
chrV	280683	281183	501	12.76	12.21	13.16	-0.94	4.81e-07	1.04e-05	2	2	7989.3	1517.76	14922.8	3333	+	+	+	+	29	YER063W	281710	282366	+	upstream	-1027	527	Overlapping	THO1	856792
chrV	280683	281183	501	12.76	12.21	13.16	-0.94	4.81e-07	1.04e-05	2	2	7989.3	1517.76	14922.8	3333	+	+	+	+	29	YER064C	282705	284222	-	downstream	3539	1522	Overlapping	VHR2	856793
chrV	280683	281183	501	12.76	12.21	13.16	-0.94	4.81e-07	1.04e-05	2	2	7989.3	1517.76	14922.8	3333	+	+	+	+	29	YER065C	285241	286914	-	downstream	6231	4058	Overlapping	ICL1	856794
chrXV	989011	989511	501	12.74	12.2	13.13	-0.94	5.8e-07	1.21e-05	2	2	8112.59	1267.27	14668	3285	+	+	+	+	30	YOR346W	981828	984785	+	downstream	7183	4226	Overlapping	REV1	854527
chrXV	989011	989511	501	12.74	12.2	13.13	-0.94	5.8e-07	1.21e-05	2	2	8112.59	1267.27	14668	3285	+	+	+	+	30	YOR347C	984942	986462	-	upstream	-2549	2549	Overlapping	PYK2	854529
chrXV	989011	989511	501	12.74	12.2	13.13	-0.94	5.8e-07	1.21e-05	2	2	8112.59	1267.27	14668	3285	+	+	+	+	30	YOR348C	986899	988782	-	upstream	-229	229	NearestLocation	PUT4	854530
chrXV	989011	989511	501	12.74	12.2	13.13	-0.94	5.8e-07	1.21e-05	2	2	8112.59	1267.27	14668	3285	+	+	+	+	30	YOR349W	989789	992833	+	upstream	-778	278	Overlapping	CIN1	854531
chrXV	989011	989511	501	12.74	12.2	13.13	-0.94	5.8e-07	1.21e-05	2	2	8112.59	1267.27	14668	3285	+	+	+	+	30	YOR350C	992864	994855	-	downstream	5844	3353	Overlapping	MNE1	854532
chrII	692145	692645	501	11.74	11.08	12.19	-1.12	5.94e-07	1.21e-05	2	2	3651.45	673.24	7514.53	1861	+	+	+	+	31	YBR235W	686901	690263	+	downstream	5244	1882	Overlapping	VHC1	852537
chrII	692145	692645	501	11.74	11.08	12.19	-1.12	5.94e-07	1.21e-05	2	2	3651.45	673.24	7514.53	1861	+	+	+	+	31	YBR236C	690383	691693	-	upstream	-452	452	Overlapping	ABD1	852538
chrII	692145	692645	501	11.74	11.08	12.19	-1.12	5.94e-07	1.21e-05	2	2	3651.45	673.24	7514.53	1861	+	+	+	+	31	YBR237W	691969	694518	+	inside	176	176	NearestLocation	PRP5	852539
chrII	692145	692645	501	11.74	11.08	12.19	-1.12	5.94e-07	1.21e-05	2	2	3651.45	673.24	7514.53	1861	+	+	+	+	31	YBR238C	695107	697302	-	downstream	5157	2462	Overlapping	NA	852540
chrXIII	433357	433857	501	12.67	12.12	13.07	-0.95	6.66e-07	1.31e-05	2	2	7619.43	1272.22	13767.1	3414	+	+	+	+	32	YMR080C	426712	429627	-	upstream	-3730	3730	Overlapping	NAM7	855104
chrXIII	433357	433857	501	12.67	12.12	13.07	-0.95	6.66e-07	1.31e-05	2	2	7619.43	1272.22	13767.1	3414	+	+	+	+	32	YMR081C	430079	431095	-	upstream	-2262	2262	Overlapping	ISF1	855105
chrXIII	433357	433857	501	12.67	12.12	13.07	-0.95	6.66e-07	1.31e-05	2	2	7619.43	1272.22	13767.1	3414	+	+	+	+	32	YMR082C	431769	432125	-	upstream	-1232	1232	Overlapping	NA	NA
chrXIII	433357	433857	501	12.67	12.12	13.07	-0.95	6.66e-07	1.31e-05	2	2	7619.43	1272.22	13767.1	3414	+	+	+	+	32	YMR083W	434788	435915	+	upstream	-1431	931	NearestLocation	ADH3	855107
chrXIII	433357	433857	501	12.67	12.12	13.07	-0.95	6.66e-07	1.31e-05	2	2	7619.43	1272.22	13767.1	3414	+	+	+	+	32	YMR084W	436628	437416	+	upstream	-3271	2771	Overlapping	NA	855108
chrXIII	433357	433857	501	12.67	12.12	13.07	-0.95	6.66e-07	1.31e-05	2	2	7619.43	1272.22	13767.1	3414	+	+	+	+	32	YMR085W	437491	438789	+	upstream	-4134	3634	Overlapping	NA	855109
chrXIII	601022	601522	501	13.02	12.5	13.4	-0.9	7.85e-07	1.5e-05	2	2	9577.19	2016.75	16830.9	4792	+	+	+	+	33	YMR167W	594886	597195	+	downstream	6136	3827	Overlapping	MLH1	855203
chrXIII	601022	601522	501	13.02	12.5	13.4	-0.9	7.85e-07	1.5e-05	2	2	9577.19	2016.75	16830.9	4792	+	+	+	+	33	YMR168C	597332	599158	-	upstream	-1864	1864	Overlapping	CEP3	855204
chrXIII	601022	601522	501	13.02	12.5	13.4	-0.9	7.85e-07	1.5e-05	2	2	9577.19	2016.75	16830.9	4792	+	+	+	+	33	YMR169C	599352	600872	-	upstream	-150	150	NearestLocation	ALD3	855205
chrXIII	601022	601522	501	13.02	12.5	13.4	-0.9	7.85e-07	1.5e-05	2	2	9577.19	2016.75	16830.9	4792	+	+	+	+	33	YMR170C	601562	603082	-	downstream	2060	40	Overlapping	ALD2	855206
chrXIII	601022	601522	501	13.02	12.5	13.4	-0.9	7.85e-07	1.5e-05	2	2	9577.19	2016.75	16830.9	4792	+	+	+	+	33	YMR171C	603868	605520	-	downstream	4498	2346	Overlapping	EAR1	855207
chrXIII	601022	601522	501	13.02	12.5	13.4	-0.9	7.85e-07	1.5e-05	2	2	9577.19	2016.75	16830.9	4792	+	+	+	+	33	YMR172W	605981	608140	+	upstream	-4959	4459	Overlapping	HOT1	855208
chrVII	780393	780893	501	11.67	11.02	12.12	-1.1	9.17e-07	1.7e-05	2	2	3654.95	498	7564.3	1338	+	+	+	+	34	YGR143W	775193	777508	+	downstream	5200	2885	Overlapping	SKN1	853045
chrVII	780393	780893	501	11.67	11.02	12.12	-1.1	9.17e-07	1.7e-05	2	2	3654.95	498	7564.3	1338	+	+	+	+	34	YGR144W	780399	781379	+	overlapStart	-6	6	NearestLocation	THI4	853047
chrVII	780393	780893	501	11.67	11.02	12.12	-1.1	9.17e-07	1.7e-05	2	2	3654.95	498	7564.3	1338	+	+	+	+	34	YGR145W	781767	783890	+	upstream	-1374	874	Overlapping	ENP2	853048
chrVII	780393	780893	501	11.67	11.02	12.12	-1.1	9.17e-07	1.7e-05	2	2	3654.95	498	7564.3	1338	+	+	+	+	34	YGR146C	784223	784858	-	downstream	4465	3330	Overlapping	ECL1	853049
chrVII	780393	780893	501	11.67	11.02	12.12	-1.1	9.17e-07	1.7e-05	2	2	3654.95	498	7564.3	1338	+	+	+	+	34	YGR146C-A	785276	785437	-	downstream	5044	4383	Overlapping	NA	1466459
chrIV	538736	539236	501	12.2	11.61	12.61	-1	1.37e-06	2.46e-05	2	2	5574.23	695.02	10255.3	2279	+	+	+	+	35	YDR039C	531307	534582	-	upstream	-4154	4154	Overlapping	ENA2	851609
chrIV	538736	539236	501	12.2	11.61	12.61	-1	1.37e-06	2.46e-05	2	2	5574.23	695.02	10255.3	2279	+	+	+	+	35	YDR040C	535192	538467	-	upstream	-269	269	NearestLocation	ENA1	851610
chrIV	538736	539236	501	12.2	11.61	12.61	-1	1.37e-06	2.46e-05	2	2	5574.23	695.02	10255.3	2279	+	+	+	+	35	YDR041W	539803	540414	+	upstream	-1067	567	Overlapping	RSM10	851611
chrIV	538736	539236	501	12.2	11.61	12.61	-1	1.37e-06	2.46e-05	2	2	5574.23	695.02	10255.3	2279	+	+	+	+	35	YDR042C	540601	541203	-	downstream	2467	1365	Overlapping	NA	851612
chrIV	538736	539236	501	12.2	11.61	12.61	-1	1.37e-06	2.46e-05	2	2	5574.23	695.02	10255.3	2279	+	+	+	+	35	YDR043C	542674	543369	-	downstream	4633	3438	Overlapping	NRG1	851613
chrVII	1083359	1083859	501	11.62	10.93	12.09	-1.16	1.64e-06	2.87e-05	1	2	3524.67	373.25	6918.12	1807	+	-	+	+	36	YGR293C	1079885	1080346	-	upstream	-3013	3013	Overlapping	NA	NA
chrVII	1083359	1083859	501	11.62	10.93	12.09	-1.16	1.64e-06	2.87e-05	1	2	3524.67	373.25	6918.12	1807	+	-	+	+	36	YGR294W	1080306	1080668	+	downstream	3053	2691	Overlapping	PAU12	853210
chrVII	1083359	1083859	501	11.62	10.93	12.09	-1.16	1.64e-06	2.87e-05	1	2	3524.67	373.25	6918.12	1807	+	-	+	+	36	YGR295C	1081584	1082729	-	upstream	-630	630	NearestLocation	COS6	853212
chrVII	1083359	1083859	501	11.62	10.93	12.09	-1.16	1.64e-06	2.87e-05	1	2	3524.67	373.25	6918.12	1807	+	-	+	+	36	YGR296W	1084864	1090591	+	upstream	-1505	1005	Overlapping	YRF1-3	853213
chrVIII	293822	294322	501	11.77	11.13	12.21	-1.09	1.71e-06	2.92e-05	2	2	3769.49	705.91	7894.98	1604	+	+	+	+	37	YHR093W	289142	289690	+	downstream	4680	4132	Overlapping	AHT1	NA
chrVIII	293822	294322	501	11.77	11.13	12.21	-1.09	1.71e-06	2.92e-05	2	2	3769.49	705.91	7894.98	1604	+	+	+	+	37	YHR094C	290913	292625	-	upstream	-1197	1197	Overlapping	HXT1	856494
chrVIII	293822	294322	501	11.77	11.13	12.21	-1.09	1.71e-06	2.92e-05	2	2	3769.49	705.91	7894.98	1604	+	+	+	+	37	YHR095W	292943	293437	+	downstream	879	385	NearestLocation	NA	NA
chrVIII	293822	294322	501	11.77	11.13	12.21	-1.09	1.71e-06	2.92e-05	2	2	3769.49	705.91	7894.98	1604	+	+	+	+	37	YHR096C	294669	296447	-	downstream	2625	347	Overlapping	HXT5	856496
chrVIII	293822	294322	501	11.77	11.13	12.21	-1.09	1.71e-06	2.92e-05	2	2	3769.49	705.91	7894.98	1604	+	+	+	+	37	YHR097C	297385	298609	-	downstream	4787	3063	Overlapping	NA	856497
chrVIII	293822	294322	501	11.77	11.13	12.21	-1.09	1.71e-06	2.92e-05	2	2	3769.49	705.91	7894.98	1604	+	+	+	+	37	YHR098C	299145	301934	-	downstream	8112	4823	Overlapping	SFB3	856498
chrIV	954855	955355	501	11.94	11.3	12.39	-1.08	1.92e-06	3.19e-05	2	2	4410.42	640.57	8219.75	2488	+	+	+	+	38	YDR243C	948518	950284	-	upstream	-4571	4571	Overlapping	PRP28	851830
chrIV	954855	955355	501	11.94	11.3	12.39	-1.08	1.92e-06	3.19e-05	2	2	4410.42	640.57	8219.75	2488	+	+	+	+	38	YDR244W	950563	952401	+	downstream	4292	2454	Overlapping	PEX5	851831
chrIV	954855	955355	501	11.94	11.3	12.39	-1.08	1.92e-06	3.19e-05	2	2	4410.42	640.57	8219.75	2488	+	+	+	+	38	YDR245W	952800	953981	+	downstream	2055	874	Overlapping	MNN10	851832
chrIV	954855	955355	501	11.94	11.3	12.39	-1.08	1.92e-06	3.19e-05	2	2	4410.42	640.57	8219.75	2488	+	+	+	+	38	YDR246W	954288	954947	+	overlapEnd	567	92	Overlapping	TRS23	851833
chrIV	954855	955355	501	11.94	11.3	12.39	-1.08	1.92e-06	3.19e-05	2	2	4410.42	640.57	8219.75	2488	+	+	+	+	38	YDR246W-A	955133	955333	+	includeFeature	-278	22	NearestLocation	NA	1466436
chrIV	954855	955355	501	11.94	11.3	12.39	-1.08	1.92e-06	3.19e-05	2	2	4410.42	640.57	8219.75	2488	+	+	+	+	38	YDR247W	956013	957398	+	upstream	-1158	658	Overlapping	VHS1	851834
chrIV	954855	955355	501	11.94	11.3	12.39	-1.08	1.92e-06	3.19e-05	2	2	4410.42	640.57	8219.75	2488	+	+	+	+	38	YDR248C	957758	958339	-	downstream	3484	2403	Overlapping	NA	851835
chrIV	954855	955355	501	11.94	11.3	12.39	-1.08	1.92e-06	3.19e-05	2	2	4410.42	640.57	8219.75	2488	+	+	+	+	38	YDR249C	958681	959802	-	downstream	4947	3326	Overlapping	NA	851836
chrIV	954855	955355	501	11.94	11.3	12.39	-1.08	1.92e-06	3.19e-05	2	2	4410.42	640.57	8219.75	2488	+	+	+	+	38	YDR250C	960086	960361	-	downstream	5506	4731	Overlapping	NA	NA
chrXV	443792	444292	501	11.25	10.54	11.72	-1.19	2.12e-06	3.42e-05	1	2	2798.05	175.24	5798.71	963	+	-	+	+	39	YOR059C	438906	440258	-	upstream	-3534	3534	Overlapping	LPL1	854225
chrXV	443792	444292	501	11.25	10.54	11.72	-1.19	2.12e-06	3.42e-05	1	2	2798.05	175.24	5798.71	963	+	-	+	+	39	YOR060C	440390	441163	-	upstream	-2629	2629	Overlapping	SLD7	854226
chrXV	443792	444292	501	11.25	10.54	11.72	-1.19	2.12e-06	3.42e-05	1	2	2798.05	175.24	5798.71	963	+	-	+	+	39	YOR061W	441534	442553	+	downstream	2258	1239	Overlapping	CKA2	854227
chrXV	443792	444292	501	11.25	10.54	11.72	-1.19	2.12e-06	3.42e-05	1	2	2798.05	175.24	5798.71	963	+	-	+	+	39	YOR062C	442725	443531	-	upstream	-261	261	NearestLocation	NA	854228
chrXV	443792	444292	501	11.25	10.54	11.72	-1.19	2.12e-06	3.42e-05	1	2	2798.05	175.24	5798.71	963	+	-	+	+	39	YOR063W	444686	445849	+	upstream	-894	394	Overlapping	RPL3	854229
chrXV	443792	444292	501	11.25	10.54	11.72	-1.19	2.12e-06	3.42e-05	1	2	2798.05	175.24	5798.71	963	+	-	+	+	39	YOR064C	446079	446738	-	downstream	2946	1787	Overlapping	YNG1	854230
chrXV	443792	444292	501	11.25	10.54	11.72	-1.19	2.12e-06	3.42e-05	1	2	2798.05	175.24	5798.71	963	+	-	+	+	39	YOR065W	447439	448368	+	upstream	-3647	3147	Overlapping	CYT1	854231
chrXI	307929	308429	501	7.2	-0.1	8.2	-8.3	2.17e-06	3.42e-05	0	0	0.87	0.99	431.91	156	-	-	-	-	40	YKL068W	310199	313078	+	upstream	-2270	1770	Overlapping	NUP100	853796
chrXI	307929	308429	501	7.2	-0.1	8.2	-8.3	2.17e-06	3.42e-05	0	0	0.87	0.99	431.91	156	-	-	-	-	40	YKL068W-A	309206	309442	+	upstream	-1277	777	Overlapping	NA	1500487
chrXI	307929	308429	501	7.2	-0.1	8.2	-8.3	2.17e-06	3.42e-05	0	0	0.87	0.99	431.91	156	-	-	-	-	40	YKL069W	307285	307827	+	downstream	644	102	NearestLocation	NA	853794
chrXI	307929	308429	501	7.2	-0.1	8.2	-8.3	2.17e-06	3.42e-05	0	0	0.87	0.99	431.91	156	-	-	-	-	40	YKL070W	306211	306720	+	downstream	1718	1209	Overlapping	NA	853793
chrXI	307929	308429	501	7.2	-0.1	8.2	-8.3	2.17e-06	3.42e-05	0	0	0.87	0.99	431.91	156	-	-	-	-	40	YKL071W	305114	305884	+	downstream	2815	2045	Overlapping	NA	853792
chrXIII	774121	774621	501	12.07	11.51	12.48	-0.97	2.49e-06	3.83e-05	2	2	5071.46	749.47	9397.38	2003	+	+	+	+	41	YMR247W-A	769283	769426	+	downstream	4838	4695	Overlapping	NA	1466506
chrXIII	774121	774621	501	12.07	11.51	12.48	-0.97	2.49e-06	3.83e-05	2	2	5071.46	749.47	9397.38	2003	+	+	+	+	41	YMR250W	770801	772558	+	downstream	3320	1563	Overlapping	GAD1	855291
chrXIII	774121	774621	501	12.07	11.51	12.48	-0.97	2.49e-06	3.83e-05	2	2	5071.46	749.47	9397.38	2003	+	+	+	+	41	YMR251W	772915	774015	+	downstream	1206	106	Overlapping	GTO3	855292
chrXIII	774121	774621	501	12.07	11.51	12.48	-0.97	2.49e-06	3.83e-05	2	2	5071.46	749.47	9397.38	2003	+	+	+	+	41	YMR251W-A	774752	774931	+	upstream	-631	131	NearestLocation	HOR7	855293
chrXIII	774121	774621	501	12.07	11.51	12.48	-0.97	2.49e-06	3.83e-05	2	2	5071.46	749.47	9397.38	2003	+	+	+	+	41	YMR252C	775315	775719	-	downstream	1598	694	Overlapping	NA	855294
chrXIII	774121	774621	501	12.07	11.51	12.48	-0.97	2.49e-06	3.83e-05	2	2	5071.46	749.47	9397.38	2003	+	+	+	+	41	YMR253C	775946	777190	-	downstream	3069	1325	Overlapping	NA	855295
chrXIII	774121	774621	501	12.07	11.51	12.48	-0.97	2.49e-06	3.83e-05	2	2	5071.46	749.47	9397.38	2003	+	+	+	+	41	YMR254C	777615	777923	-	downstream	3802	2994	Overlapping	NA	NA
chrXIII	774121	774621	501	12.07	11.51	12.48	-0.97	2.49e-06	3.83e-05	2	2	5071.46	749.47	9397.38	2003	+	+	+	+	41	YMR255W	778001	778567	+	upstream	-3880	3380	Overlapping	GFD1	855297
chrXIII	774121	774621	501	12.07	11.51	12.48	-0.97	2.49e-06	3.83e-05	2	2	5071.46	749.47	9397.38	2003	+	+	+	+	41	YMR256C	778945	779127	-	downstream	5006	4324	Overlapping	COX7	855298
chrXIII	346915	347415	501	11.41	10.74	11.86	-1.11	2.73e-06	4.1e-05	1	2	3114.58	316.82	6218.8	1205	+	-	+	+	42	YMR036C	341856	343520	-	upstream	-3395	3395	Overlapping	MIH1	855052
chrXIII	346915	347415	501	11.41	10.74	11.86	-1.11	2.73e-06	4.1e-05	1	2	3114.58	316.82	6218.8	1205	+	-	+	+	42	YMR037C	344403	346517	-	upstream	-398	398	NearestLocation	MSN2	855053
chrXIII	346915	347415	501	11.41	10.74	11.86	-1.11	2.73e-06	4.1e-05	1	2	3114.58	316.82	6218.8	1205	+	-	+	+	42	YMR038C	347511	348260	-	downstream	1345	96	Overlapping	CCS1	855054
chrXIII	346915	347415	501	11.41	10.74	11.86	-1.11	2.73e-06	4.1e-05	1	2	3114.58	316.82	6218.8	1205	+	-	+	+	42	YMR039C	348644	349522	-	downstream	2607	1229	Overlapping	SUB1	855055
chrXIII	346915	347415	501	11.41	10.74	11.86	-1.11	2.73e-06	4.1e-05	1	2	3114.58	316.82	6218.8	1205	+	-	+	+	42	YMR040W	350381	350863	+	upstream	-3466	2966	Overlapping	YET2	855056
chrXIII	346915	347415	501	11.41	10.74	11.86	-1.11	2.73e-06	4.1e-05	1	2	3114.58	316.82	6218.8	1205	+	-	+	+	42	YMR041C	350966	351973	-	downstream	5058	3551	Overlapping	ARA2	855057
chrIV	342590	343090	501	12	11.42	12.41	-0.99	3.22e-06	4.71e-05	2	2	4641.26	841.55	8582.49	2272	+	+	+	+	43	YDL058W	345665	351037	+	upstream	-3075	2575	Overlapping	USO1	851501
chrIV	342590	343090	501	12	11.42	12.41	-0.99	3.22e-06	4.71e-05	2	2	4641.26	841.55	8582.49	2272	+	+	+	+	43	YDL059C	344237	344953	-	downstream	2363	1147	Overlapping	RAD59	851500
chrIV	342590	343090	501	12	11.42	12.41	-0.99	3.22e-06	4.71e-05	2	2	4641.26	841.55	8582.49	2272	+	+	+	+	43	YDL060W	341619	343985	+	inside	971	895	NearestLocation	TSR1	851499
chrIV	342590	343090	501	12	11.42	12.41	-0.99	3.22e-06	4.71e-05	2	2	4641.26	841.55	8582.49	2272	+	+	+	+	43	YDL061C	340628	340798	-	upstream	-1792	1792	Overlapping	RPS29B	851498
chrIV	342590	343090	501	12	11.42	12.41	-0.99	3.22e-06	4.71e-05	2	2	4641.26	841.55	8582.49	2272	+	+	+	+	43	YDL062W	339857	340282	+	downstream	2733	2308	Overlapping	NA	NA
chrIV	342590	343090	501	12	11.42	12.41	-0.99	3.22e-06	4.71e-05	2	2	4641.26	841.55	8582.49	2272	+	+	+	+	43	YDL063C	338272	340134	-	upstream	-2456	2456	Overlapping	SYO1	851497
chrIV	342590	343090	501	12	11.42	12.41	-0.99	3.22e-06	4.71e-05	2	2	4641.26	841.55	8582.49	2272	+	+	+	+	43	YDL064W	337487	338070	+	downstream	5103	4520	Overlapping	UBC9	851495
chrII	419726	420226	501	12.05	11.47	12.46	-0.99	4.07e-06	5.83e-05	2	2	4872.1	814.82	8738.55	2560	+	+	+	+	44	YBR084C-A	414186	415261	-	upstream	-4465	4465	Overlapping	RPL19A	852379
chrII	419726	420226	501	12.05	11.47	12.46	-0.99	4.07e-06	5.83e-05	2	2	4872.1	814.82	8738.55	2560	+	+	+	+	44	YBR085C-A	418907	419164	-	upstream	-562	562	NearestLocation	NA	852381
chrII	419726	420226	501	12.05	11.47	12.46	-0.99	4.07e-06	5.83e-05	2	2	4872.1	814.82	8738.55	2560	+	+	+	+	44	YBR085W	415983	416906	+	downstream	3743	2820	Overlapping	AAC3	852380
chrII	419726	420226	501	12.05	11.47	12.46	-0.99	4.07e-06	5.83e-05	2	2	4872.1	814.82	8738.55	2560	+	+	+	+	44	YBR086C	420201	423041	-	overlapEnd	3315	25	Overlapping	IST2	852382
chrII	419726	420226	501	12.05	11.47	12.46	-0.99	4.07e-06	5.83e-05	2	2	4872.1	814.82	8738.55	2560	+	+	+	+	44	YBR087W	423765	424829	+	upstream	-4039	3539	Overlapping	RFC5	852383
chrII	419726	420226	501	12.05	11.47	12.46	-0.99	4.07e-06	5.83e-05	2	2	4872.1	814.82	8738.55	2560	+	+	+	+	44	YBR088C	424990	425766	-	downstream	6040	4764	Overlapping	POL30	852385
chrII	419726	420226	501	12.05	11.47	12.46	-0.99	4.07e-06	5.83e-05	2	2	4872.1	814.82	8738.55	2560	+	+	+	+	44	YBR089W	425183	425782	+	upstream	-5457	4957	Overlapping	NA	NA
chrXII	368096	368596	501	11.81	11.23	12.23	-1	5.18e-06	7.25e-05	2	2	3986.34	801.95	7422.58	2176	+	+	+	+	45	YLR106C	349006	363738	-	upstream	-4358	4358	Overlapping	MDN1	850796
chrXII	368096	368596	501	11.81	11.23	12.23	-1	5.18e-06	7.25e-05	2	2	3986.34	801.95	7422.58	2176	+	+	+	+	45	YLR107W	364116	365330	+	downstream	3980	2766	Overlapping	REX3	850797
chrXII	368096	368596	501	11.81	11.23	12.23	-1	5.18e-06	7.25e-05	2	2	3986.34	801.95	7422.58	2176	+	+	+	+	45	YLR108C	366667	368124	-	overlapStart	28	28	NearestLocation	NA	850798
chrXII	368096	368596	501	11.81	11.23	12.23	-1	5.18e-06	7.25e-05	2	2	3986.34	801.95	7422.58	2176	+	+	+	+	45	YLR109W	368781	369311	+	upstream	-685	185	Overlapping	AHP1	850799
chrXII	368096	368596	501	11.81	11.23	12.23	-1	5.18e-06	7.25e-05	2	2	3986.34	801.95	7422.58	2176	+	+	+	+	45	YLR110C	369697	370098	-	downstream	2002	1101	Overlapping	CCW12	850800
chrXII	368096	368596	501	11.81	11.23	12.23	-1	5.18e-06	7.25e-05	2	2	3986.34	801.95	7422.58	2176	+	+	+	+	45	YLR111W	370391	370723	+	upstream	-2295	1795	Overlapping	NA	NA
chrXII	368096	368596	501	11.81	11.23	12.23	-1	5.18e-06	7.25e-05	2	2	3986.34	801.95	7422.58	2176	+	+	+	+	45	YLR112W	370791	371210	+	upstream	-2695	2195	Overlapping	NA	NA
chrXII	368096	368596	501	11.81	11.23	12.23	-1	5.18e-06	7.25e-05	2	2	3986.34	801.95	7422.58	2176	+	+	+	+	45	YLR113W	371620	372927	+	upstream	-3524	3024	Overlapping	HOG1	850803
chrIV	1165157	1165657	501	6.81	-0.1	7.8	-7.9	5.82e-06	7.97e-05	0	0	0.87	0.99	285.97	160	-	-	-	-	46	YDR343C	1159608	1161320	-	upstream	-3837	3837	Overlapping	HXT6	851944
chrIV	1165157	1165657	501	6.81	-0.1	7.8	-7.9	5.82e-06	7.97e-05	0	0	0.87	0.99	285.97	160	-	-	-	-	46	YDR344C	1162006	1162449	-	upstream	-2708	2708	Overlapping	NA	NA
chrIV	1165157	1165657	501	6.81	-0.1	7.8	-7.9	5.82e-06	7.97e-05	0	0	0.87	0.99	285.97	160	-	-	-	-	46	YDR345C	1162957	1164660	-	upstream	-497	497	NearestLocation	HXT3	851946
chrIV	1165157	1165657	501	6.81	-0.1	7.8	-7.9	5.82e-06	7.97e-05	0	0	0.87	0.99	285.97	160	-	-	-	-	46	YDR346C	1167214	1168659	-	downstream	3502	1557	Overlapping	SVF1	851947
chrIV	1165157	1165657	501	6.81	-0.1	7.8	-7.9	5.82e-06	7.97e-05	0	0	0.87	0.99	285.97	160	-	-	-	-	46	YDR347W	1169178	1170143	+	upstream	-4021	3521	Overlapping	MRP1	851948
chrIV	1165157	1165657	501	6.81	-0.1	7.8	-7.9	5.82e-06	7.97e-05	0	0	0.87	0.99	285.97	160	-	-	-	-	46	YDR348C	1170326	1171825	-	downstream	6668	4669	Overlapping	PAL1	851949
chrXII	439805	440305	501	6.77	-0.1	7.76	-7.86	7.53e-06	0.000101	0	0	0.87	0.99	128.22	305	-	-	-	-	47	YLR148W	434641	437397	+	downstream	5164	2408	Overlapping	PEP3	850840
chrXII	439805	440305	501	6.77	-0.1	7.76	-7.86	7.53e-06	0.000101	0	0	0.87	0.99	128.22	305	-	-	-	-	47	YLR149C	437631	439823	-	overlapStart	18	18	NearestLocation	NA	850841
chrXII	439805	440305	501	6.77	-0.1	7.76	-7.86	7.53e-06	0.000101	0	0	0.87	0.99	128.22	305	-	-	-	-	47	YLR149C-A	440370	440456	-	downstream	651	65	Overlapping	NA	NA
chrXII	439805	440305	501	6.77	-0.1	7.76	-7.86	7.53e-06	0.000101	0	0	0.87	0.99	128.22	305	-	-	-	-	47	YLR150W	440467	441288	+	upstream	-662	162	Overlapping	STM1	850843
chrXII	439805	440305	501	6.77	-0.1	7.76	-7.86	7.53e-06	0.000101	0	0	0.87	0.99	128.22	305	-	-	-	-	47	YLR151C	441715	442737	-	downstream	2932	1410	Overlapping	PCD1	850844
chrXII	439805	440305	501	6.77	-0.1	7.76	-7.86	7.53e-06	0.000101	0	0	0.87	0.99	128.22	305	-	-	-	-	47	YLR152C	442958	444688	-	downstream	4883	2653	Overlapping	NA	850845
chrVII	574561	575061	501	6.46	-0.1	7.45	-7.55	8.37e-06	0.00011	1	1	0.87	0.99	187.27	163	+	-	+	-	48	YGR039W	574888	575199	+	overlapStart	-327	138	NearestLocation	NA	NA
chrVII	574561	575061	501	6.46	-0.1	7.45	-7.55	8.37e-06	0.00011	1	1	0.87	0.99	187.27	163	+	-	+	-	48	YGR040W	575398	576504	+	upstream	-837	337	Overlapping	KSS1	852931
chrVII	574561	575061	501	6.46	-0.1	7.45	-7.55	8.37e-06	0.00011	1	1	0.87	0.99	187.27	163	+	-	+	-	48	YGR041W	577487	579130	+	upstream	-2926	2426	Overlapping	BUD9	852932
chrVII	574561	575061	501	6.46	-0.1	7.45	-7.55	8.37e-06	0.00011	1	1	0.87	0.99	187.27	163	+	-	+	-	48	YGR042W	579476	580291	+	upstream	-4915	4415	Overlapping	MTE1	852933
chrVIII	205957	206457	501	10.97	10.28	11.44	-1.16	8.82e-06	0.000113	1	2	2237.56	242.56	4571.31	979	+	-	+	+	49	YHR047C	198740	201310	-	upstream	-4647	4647	Overlapping	AAP1	856443
chrVIII	205957	206457	501	10.97	10.28	11.44	-1.16	8.82e-06	0.000113	1	2	2237.56	242.56	4571.31	979	+	-	+	+	49	YHR048W	204607	206151	+	overlapEnd	1350	194	Overlapping	YHK8	856444
chrVIII	205957	206457	501	10.97	10.28	11.44	-1.16	8.82e-06	0.000113	1	2	2237.56	242.56	4571.31	979	+	-	+	+	49	YHR049C-A	207234	207530	-	downstream	1573	777	Overlapping	NA	NA
chrVIII	205957	206457	501	10.97	10.28	11.44	-1.16	8.82e-06	0.000113	1	2	2237.56	242.56	4571.31	979	+	-	+	+	49	YHR049W	206462	207193	+	upstream	-505	5	NearestLocation	FSH1	856445
chrVIII	205957	206457	501	10.97	10.28	11.44	-1.16	8.82e-06	0.000113	1	2	2237.56	242.56	4571.31	979	+	-	+	+	49	YHR050W	207654	209303	+	upstream	-1697	1197	Overlapping	SMF2	856447
chrVIII	205957	206457	501	10.97	10.28	11.44	-1.16	8.82e-06	0.000113	1	2	2237.56	242.56	4571.31	979	+	-	+	+	49	YHR050W-A	209475	209645	+	upstream	-3518	3018	Overlapping	NA	1466528
chrVIII	205957	206457	501	10.97	10.28	11.44	-1.16	8.82e-06	0.000113	1	2	2237.56	242.56	4571.31	979	+	-	+	+	49	YHR051W	209705	210151	+	upstream	-3748	3248	Overlapping	COX6	856448
chrVIII	205957	206457	501	10.97	10.28	11.44	-1.16	8.82e-06	0.000113	1	2	2237.56	242.56	4571.31	979	+	-	+	+	49	YHR052W	210848	211978	+	upstream	-4891	4391	Overlapping	CIC1	856449
chrXII	122708	123208	501	12.04	11.49	12.44	-0.95	9.38e-06	0.000118	2	2	4709.46	1033.62	9012.71	2112	+	+	+	+	50	YLL011W	127523	128992	+	upstream	-4815	4315	Overlapping	SOF1	850649
chrXII	122708	123208	501	12.04	11.49	12.44	-0.95	9.38e-06	0.000118	2	2	4709.46	1033.62	9012.71	2112	+	+	+	+	50	YLL012W	125534	127255	+	upstream	-2826	2326	Overlapping	YEH1	850648
chrXII	122708	123208	501	12.04	11.49	12.44	-0.95	9.38e-06	0.000118	2	2	4709.46	1033.62	9012.71	2112	+	+	+	+	50	YLL013C	122075	124714	-	inside	2006	633	Overlapping	PUF3	850647
chrXII	122708	123208	501	12.04	11.49	12.44	-0.95	9.38e-06	0.000118	2	2	4709.46	1033.62	9012.71	2112	+	+	+	+	50	YLL014W	121322	121648	+	downstream	1386	1060	NearestLocation	EMC6	850646
chrXII	122708	123208	501	12.04	11.49	12.44	-0.95	9.38e-06	0.000118	2	2	4709.46	1033.62	9012.71	2112	+	+	+	+	50	YLL015W	116432	121111	+	downstream	6276	1597	Overlapping	BPT1	850645
chrXIII	16675	17175	501	11.52	10.92	11.95	-1.03	9.71e-06	0.00012	2	2	3188.9	674.23	6039.12	1863	+	+	+	+	51	YML124C	22048	23683	-	downstream	7008	4873	Overlapping	TUB3	854915
chrXIII	16675	17175	501	11.52	10.92	11.95	-1.03	9.71e-06	0.00012	2	2	3188.9	674.23	6039.12	1863	+	+	+	+	51	YML125C	20761	21699	-	downstream	5024	3586	Overlapping	PGA3	854914
chrXIII	16675	17175	501	11.52	10.92	11.95	-1.03	9.71e-06	0.00012	2	2	3188.9	674.23	6039.12	1863	+	+	+	+	51	YML126C	19060	20535	-	downstream	3860	1885	Overlapping	ERG13	854913
chrXIII	16675	17175	501	11.52	10.92	11.95	-1.03	9.71e-06	0.00012	2	2	3188.9	674.23	6039.12	1863	+	+	+	+	51	YML127W	17064	18809	+	overlapStart	-389	111	NearestLocation	RSC9	854912
chrXIII	16675	17175	501	11.52	10.92	11.95	-1.03	9.71e-06	0.00012	2	2	3188.9	674.23	6039.12	1863	+	+	+	+	51	YML128C	15135	16676	-	overlapStart	1	1	NearestLocation	MSC1	854911
chrXIII	16675	17175	501	11.52	10.92	11.95	-1.03	9.71e-06	0.00012	2	2	3188.9	674.23	6039.12	1863	+	+	+	+	51	YML129C	14541	14753	-	upstream	-1922	1922	Overlapping	COX14	854910
chrXIII	16675	17175	501	11.52	10.92	11.95	-1.03	9.71e-06	0.00012	2	2	3188.9	674.23	6039.12	1863	+	+	+	+	51	YML130C	11483	13174	-	upstream	-3501	3501	Overlapping	ERO1	854909
chrXI	143029	143529	501	11.57	10.97	11.99	-1.02	1.29e-05	0.000156	2	2	3612.98	396.02	6482	1635	+	+	+	+	52	YKL162C	147630	148838	-	downstream	5809	4101	Overlapping	NA	853695
chrXI	143029	143529	501	11.57	10.97	11.99	-1.02	1.29e-05	0.000156	2	2	3612.98	396.02	6482	1635	+	+	+	+	52	YKL162C-A	145922	146074	-	downstream	3045	2393	Overlapping	NA	NA
chrXI	143029	143529	501	11.57	10.97	11.99	-1.02	1.29e-05	0.000156	2	2	3612.98	396.02	6482	1635	+	+	+	+	52	YKL163W	144401	145378	+	upstream	-1372	872	Overlapping	PIR3	853693
chrXI	143029	143529	501	11.57	10.97	11.99	-1.02	1.29e-05	0.000156	2	2	3612.98	396.02	6482	1635	+	+	+	+	52	YKL164C	141794	142819	-	upstream	-210	210	NearestLocation	PIR1	853692
chrXI	143029	143529	501	11.57	10.97	11.99	-1.02	1.29e-05	0.000156	2	2	3612.98	396.02	6482	1635	+	+	+	+	52	YKL165C	137932	140691	-	upstream	-2338	2338	Overlapping	MCD4	853690
chrX	227945	228445	501	8.34	4.63	9.29	-4.66	1.34e-05	0.00016	0	1	21.86	27.72	965.89	284	-	-	+	-	53	YJL102W	231301	233760	+	upstream	-3356	2856	Overlapping	MEF2	853342
chrX	227945	228445	501	8.34	4.63	9.29	-4.66	1.34e-05	0.00016	0	1	21.86	27.72	965.89	284	-	-	+	-	53	YJL103C	229025	230881	-	downstream	2936	580	Overlapping	GSM1	853341
chrX	227945	228445	501	8.34	4.63	9.29	-4.66	1.34e-05	0.00016	0	1	21.86	27.72	965.89	284	-	-	+	-	53	YJL104W	227327	227776	+	downstream	618	169	NearestLocation	PAM16	853340
chrX	227945	228445	501	8.34	4.63	9.29	-4.66	1.34e-05	0.00016	0	1	21.86	27.72	965.89	284	-	-	+	-	53	YJL105W	225055	226737	+	downstream	2890	1208	Overlapping	SET4	853339
chrX	227945	228445	501	8.34	4.63	9.29	-4.66	1.34e-05	0.00016	0	1	21.86	27.72	965.89	284	-	-	+	-	53	YJL106W	221390	223327	+	downstream	6555	4618	Overlapping	IME2	853338
chrV	85047	85547	501	11.75	11.22	12.14	-0.93	1.54e-05	0.000177	1	2	4226.8	535.62	7596.35	1450	+	-	+	+	54	YEL031W	90258	93905	+	upstream	-5211	4711	Overlapping	SPF1	856681
chrV	85047	85547	501	11.75	11.22	12.14	-0.93	1.54e-05	0.000177	1	2	4226.8	535.62	7596.35	1450	+	-	+	+	54	YEL032C-A	87040	87201	-	downstream	2154	1493	Overlapping	NA	NA
chrV	85047	85547	501	11.75	11.22	12.14	-0.93	1.54e-05	0.000177	1	2	4226.8	535.62	7596.35	1450	+	-	+	+	54	YEL032W	86937	89852	+	upstream	-1890	1390	Overlapping	MCM3	856680
chrV	85047	85547	501	11.75	11.22	12.14	-0.93	1.54e-05	0.000177	1	2	4226.8	535.62	7596.35	1450	+	-	+	+	54	YEL033W	86179	86598	+	upstream	-1132	632	Overlapping	MTC7	856678
chrV	85047	85547	501	11.75	11.22	12.14	-0.93	1.54e-05	0.000177	1	2	4226.8	535.62	7596.35	1450	+	-	+	+	54	YEL034C-A	85613	86215	-	downstream	1168	66	Overlapping	NA	NA
chrV	85047	85547	501	11.75	11.22	12.14	-0.93	1.54e-05	0.000177	1	2	4226.8	535.62	7596.35	1450	+	-	+	+	54	YEL034W	85676	86149	+	upstream	-629	129	Overlapping	HYP2	856677
chrV	85047	85547	501	11.75	11.22	12.14	-0.93	1.54e-05	0.000177	1	2	4226.8	535.62	7596.35	1450	+	-	+	+	54	YEL035C	85045	85545	-	overlapStart	498	2	NearestLocation	UTR5	856676
chrV	85047	85547	501	11.75	11.22	12.14	-0.93	1.54e-05	0.000177	1	2	4226.8	535.62	7596.35	1450	+	-	+	+	54	YEL036C	83050	84552	-	upstream	-495	495	Overlapping	ANP1	856675
chrV	85047	85547	501	11.75	11.22	12.14	-0.93	1.54e-05	0.000177	1	2	4226.8	535.62	7596.35	1450	+	-	+	+	54	YEL037C	81407	82603	-	upstream	-2444	2444	Overlapping	RAD23	856674
chrV	85047	85547	501	11.75	11.22	12.14	-0.93	1.54e-05	0.000177	1	2	4226.8	535.62	7596.35	1450	+	-	+	+	54	YEL038W	80462	81145	+	downstream	4585	3902	Overlapping	UTR4	856673
chrXIII	167851	168351	501	12.27	11.75	12.64	-0.89	1.55e-05	0.000177	2	2	5467.56	1443.5	9258.19	3543	+	+	+	+	55	YML050W	173139	174074	+	upstream	-5288	4788	Overlapping	AIM32	854955
chrXIII	167851	168351	501	12.27	11.75	12.64	-0.89	1.55e-05	0.000177	2	2	5467.56	1443.5	9258.19	3543	+	+	+	+	55	YML051W	171594	172901	+	upstream	-3743	3243	Overlapping	GAL80	854954
chrXIII	167851	168351	501	12.27	11.75	12.64	-0.89	1.55e-05	0.000177	2	2	5467.56	1443.5	9258.19	3543	+	+	+	+	55	YML052W	170402	171310	+	upstream	-2551	2051	Overlapping	SUR7	854953
chrXIII	167851	168351	501	12.27	11.75	12.64	-0.89	1.55e-05	0.000177	2	2	5467.56	1443.5	9258.19	3543	+	+	+	+	55	YML053C	169116	169754	-	downstream	1903	765	Overlapping	NA	854952
chrXIII	167851	168351	501	12.27	11.75	12.64	-0.89	1.55e-05	0.000177	2	2	5467.56	1443.5	9258.19	3543	+	+	+	+	55	YML054C	165533	167308	-	upstream	-543	543	Overlapping	CYB2	854950
chrXIII	167851	168351	501	12.27	11.75	12.64	-0.89	1.55e-05	0.000177	2	2	5467.56	1443.5	9258.19	3543	+	+	+	+	55	YML054C-A	167623	167781	-	upstream	-70	70	NearestLocation	NA	1466497
[truncated: 3,578 more rows]

## Sheet: WT(S) vs WT(N)
Differential binding analysis
Sko1-WT.HA (NaCl-Treated) vs Sko1-WT.HA (No Treatment)
[truncated: 3,944 more rows]

## Sheet: MT(N) vs MT(S)
Differential binding analysis
[truncated: 3,945 more rows]
