# Supplementary material for: Sumoylation of DNA-bound transcription factor Sko1 prevents its association with nontarget promoters
Source: PLoS Genet. 2019 Feb 14;15(2):e1007991. doi: 10.1371/journal.pgen.1007991 (PMC6392331; doi:10.1371/journal.pgen.1007991)
Supplement: S6 Table — (XLSX) [file pgen.1007991.s012.xlsx]

## Sheet: 2C
								Student T Test
		20161207	20161222	20170112
		Rep 1	Rep 2	Rep 3	Average	Standard Deviation
RTC3	No tag (-)	72.4471	111.729	66.6649	83.6136	24.5195
	No tag (+NaCl)	83.2199	103.886	71.4497	86.1852	16.4202
	WT (-)	81.2252	144.894	73.2043	99.7746	39.28		0.00394588
	WT (+NaCl)	250.533	322.657	326.029	299.74	42.6475
	K450E (-)	83.2199	123.971	66.6649	91.2852	29.492
	K450E (+NaCl)	99.654	150.004	102.101	117.253	28.3895
	D(445-456) (-)	89.5025	121.841	71.6978	94.3471	25.4203
	D(445-456) (+NaCl)	79.5536	125.701	87.6606	97.6385	24.6388
		20170116	20170118	20170112
		Rep 1	Rep 2	Rep 3	Average	Standard Deviation
ENA1	No tag (-)	95.2638	86.7539	54.5254	78.8477	21.4892
	No tag (+NaCl)	94.2785	88.5768	58.2367	80.364	19.3737
	WT (-)	116.07	122.688	69.4959	102.752	28.9897
	WT (+NaCl)	187.254	182.766	154.221	174.747	17.9173		0.0215982
	K450E (-)	103.526	85.2635	74.2262	87.6721	14.7979
	K450E (+NaCl)	114.87	114.472	67.1286	98.8236	27.4494
	D(445-456) (-)	114.472	100.696	57.4349	90.8676	29.7617
	D(445-456) (+NaCl)	104.247	102.811	53.5887	86.8822	28.842
		20170116	20161222	20170112
		Rep 1	Rep 2	Rep 3	Average	Standard Deviation
PMA1	No tag (-)	82.932	84.3816	90.7519	86.0218	4.16002
	No tag (+NaCl)	71.6978	75.2623	96.929	81.2964	13.6551
	WT (-)	98.6233	90.4379	91.3831	93.4815	4.47796		0.162035
	WT (+NaCl)	96.5936	101.045	116.473	104.704	10.4327
	K450E (-)	91.7004	93.9523	122.688	102.78	17.2777
	K450E (+NaCl)	108.298	101.748	112.506	107.517	5.42123
	D(445-456) (-)	120.164	93.9523	97.6032	103.906	14.197
	D(445-456) (+NaCl)	88.5768	97.942	103.168	96.5624	7.39297

## Sheet: 3A
			Number of Peaks
			q < 0.05	FE > 2
	Sko1-WT	-	401	231
	Sko1-MT	-	664	334
	Sko1-WT	1 M NaCl	362	162
	Sko1-MT	1 M NaCl	531	224

## Sheet: 3C
	FE
	20.2497
	18.5999
	17.3339
	16.6156
	15.8383
	15.3463
	14.6248
	14.4263
	13.0898
	12.9151
	12.7946
	11.0465
	10.935
	10.607
	9.91821		Fold Enrichments (FEs) for 401 Sko1-WT peaks sorted and histogram plotted
	9.85917
	9.7683
	9.75447
	9.37048
	9.17697
	8.44884
	8.36536
	8.26189
	8.18318
	8.18258
	8.07166
	7.93719
	7.87159
	7.77976
	7.77648
	7.73563
	7.47801
	7.32711
	7.3173
	7.25827
	7.18611
	7.13363
	7.04836
	7.00572
	6.98932
	6.95726
	6.85485
	6.84682
	6.71053
	6.62854
	6.51046
	6.37927
	6.27781
	6.20216
	6.07753
	5.97913
	5.93715
	5.86762
	5.8545
	5.78562
	5.7233
	5.69003
	5.65443
	5.60195
	5.57571
	5.51996
	5.49152
	5.39952
	5.19808
	5.18574
	5.18358
	5.17099
	5.16479
	5.08755
	5.06406
	5.05422
	5.00981
	4.93943
	4.90663
	4.86399
	4.86021
	4.84431
	4.80167
	4.79511
	4.76231
	4.74639
	4.72952
	4.64096
	4.6344
	4.50977
	4.49993
	4.48301
	4.47697
	4.43225
	4.41793
	4.3589
	4.29658
	4.22114
	4.21786
	4.1949
	4.19162
	4.16866
	4.15883
	4.15227
	4.14316
	4.08667
	4.08667
	3.98414
	3.97093
	3.94892
	3.94564
	3.93908
	3.90624
	3.8697
	3.82428
	3.80012
	3.79804
	3.73245
	3.72823
	3.72688
	3.59994
	3.5783
	3.50286
	3.46455
	3.42086
	3.40821
	3.39421
	3.33231
	3.31259
	3.29623
	3.28977
	3.28756
	3.23391
	3.1959
	3.1716
	3.14864
	3.1388
	3.13224
	3.08304
	3.079
	3.07806
	3.0732
	3.0076
	2.99449
	2.96213
	2.93004
	2.90921
	2.90265
	2.85673
	2.85343
	2.82721
	2.82065
	2.81053
	2.7321
	2.72257
	2.71733
	2.71242
	2.69602
	2.68694
	2.62058
	2.61878
	2.59763
	2.57795
	2.56811
	2.56483
	2.55228
	2.54947
	2.52776
	2.52219
	2.49595
	2.47955
	2.47955
	2.45659
	2.42707
	2.3931
	2.38772
	2.38703
	2.38625
	2.38444
	2.37271
	2.37132
	2.35516
	2.35492
	2.35164
	2.34348
	2.34122
	2.33739
	2.32148
	2.31884
	2.31556
	2.31535
	2.28343
	2.25652
	2.24012
	2.22142
	2.21717
	2.21389
	2.21389
	2.21389
	2.20077
	2.19093
	2.18257
	2.17781
	2.17781
	2.17781
	2.16605
	2.16141
	2.16141
	2.15813
	2.15693
	2.15485
	2.13189
	2.13107
	2.12861
	2.12861
	2.12041
	2.11209
	2.10237
	2.09581
	2.0942
	2.09303
	2.09191
	2.08925
	2.07613
	2.06957
	2.06301
	2.05317
	2.0509
	2.04989
	2.04346
	2.04333
	2.0335
	2.02038
	2.01382
	2.01334
	2.00726
	1.98758
	1.98758
	1.9843
	1.97401
	1.96462
	1.96134
	1.95632
	1.94822
	1.94166
	1.93836
	1.9351
	1.93189
	1.93182
	1.93182
	1.90867
	1.90558
	1.9047
	1.9023
	1.89791
	1.89574
	1.8859
	1.87934
	1.87934
	1.86294
	1.85966
	1.85966
	1.85966
	1.85483
	1.85118
	1.84982
	1.84654
	1.83999
	1.83636
	1.83451
	1.83343
	1.83323
	1.82466
	1.82359
	1.82359
	1.81703
	1.80719
	1.80063
	1.79407
	1.78423
	1.78353
	1.77854
	1.76455
	1.76455
	1.76127
	1.75775
	1.75471
	1.75471
	1.75471
	1.75451
	1.74829
	1.74385
	1.73831
	1.73503
	1.72519
	1.70299
	1.70223
	1.69895
	1.68507
	1.68105
	1.67927
	1.67301
	1.67271
	1.67062
	1.6704
	1.66966
	1.66713
	1.66535
	1.66412
	1.65747
	1.65303
	1.64975
	1.63992
	1.63992
	1.63992
	1.63927
	1.63038
	1.63008
	1.63008
	1.61857
	1.60056
	1.59997
	1.59316
	1.58823
	1.58744
	1.58705
	1.58207
	1.58088
	1.57565
	1.57307
	1.57186
	1.57152
	1.56917
	1.56614
	1.55151
	1.54808
	1.54203
	1.54152
	1.54152
	1.53824
	1.53496
	1.52512
	1.51737
	1.51528
	1.50544
	1.50544
	1.50216
	1.50216
	1.49888
	1.4956
	1.47693
	1.47176
	1.46976
	1.46936
	1.46575
	1.46359
	1.45324
	1.44969
	1.44313
	1.4425
	1.441
	1.43985
	1.42345
	1.41739
	1.41689
	1.40928
	1.40252
	1.40049
	1.39721
	1.38925
	1.38409
	1.38081
	1.37753
	1.37664
	1.36623
	1.36357
	1.35785
	1.35579
	1.35466
	1.34935
	1.34861
	1.34473
	1.32794
	1.32505
	1.32249
	1.32177
	1.31615
	1.31223
	1.31063
	1.30865
	1.29553
	1.28417
	1.28318
	1.28241
	1.27094
	1.25757
	1.24887
	1.24306
	1.23978
	1.23322
	1.2201
	1.21708
	1.14152
	1.13345
	1.06683
	1.06431

## Sheet: 4B
	Sko1-WT	Sko1-MT	WT&MT	WT only	MT only
	percentage	percentage.1	percentage.2	percentage.3	percentage.4
Promoters	75	87.2294	81.0945	70	91.954
immediateDownstream	12.2881	6.27706	6.46766	26.6667	6.13027
fiveUTRs	0	0	0	0	0
threeUTRs	0	0	0	0	0
Exons	8.05085	4.329	7.46269	0	1.91571
Introns	0	0	0	0	0
Intergenic.Region	4.66102	2.1645	4.97512	3.33333	0

## Sheet: 4C
	Rep1
	WT and MT	MT only
-2000
-1990	93	61
-1970	92	61
-1950	93	57
-1930	94	55
-1910	89	53
-1890	88	53
-1870	87	54
-1850	87	54
-1830	90	54
-1810	89	54
-1790	90	56
-1770	93	55
-1750	93	56
-1730	94	58
-1710	91	57
-1690	90	56
-1670	90	50
-1650	91	55
-1630	92	54
-1610	94	53
-1590	95	55
-1570	98	54
-1550	98	57
-1530	96	57
-1510	96	58
-1490	99	58
-1470	99	57
-1450	98	57
-1430	99	57
-1410	98	56
-1390	97	61
-1370	95	60
-1350	95	61
-1330	95	62
-1310	93	65
-1290	92	65
-1270	95	64
-1250	96	65
-1230	99	68
-1210	99	68
-1190	104	74
-1170	106	77
-1150	107	78
-1130	107	82
-1110	107	85
-1090	112	84
-1070	112	83
-1050	115	86
-1030	115	89
-1010	119	91
-990	121	93
-970	120	98
-950	121	104
-930	120	105
-910	119	106
-890	123	113
-870	125	119
-850	129	123
-830	133	127
-810	137	137
-790	138	143
-770	140	148
-750	145	153
-730	148	162
-710	155	162
-690	156	167
-670	156	170
-650	155	176
-630	158	178
-610	162	184
-590	165	188
-570	166	196
-550	171	202
-530	172	206
-510	170	208
-490	173	209
-470	171	217
-450	171	221
-430	170	218
-410	169	222
-390	167	219
-370	169	214
-350	170	212
-330	167	208
-310	164	203
-290	164	193
-270	169	191
-250	166	182
-230	160	172
-210	155	160
-190	147	152
-170	143	142
-150	139	130
-130	135	121
-110	133	110
-90	127	91
-70	123	83
-50	120	77
-30	114	75
-10	115	67
10	111	64
30	110	62
50	110	58
70	108	56
90	105	56
110	103	55
130	98	53
150	94	50
170	93	51
190	91	48
210	91	49
230	91	50
250	91	45
270	91	43
290	92	39
310	89	39
330	91	39
350	90	37
370	91	39
390	88	39
410	86	38
430	85	43
450	87	45
470	88	46
490	88	47
510	89	50
530	89	45
550	89	44
570	86	44
590	80	44
610	81	44
630	81	44
650	79	47
670	77	45
690	73	44
710	73	46
730	74	48
750	75	48
770	73	47
790	70	44
810	72	46
830	75	45
850	76	44
870	75	47
890	74	47
910	74	46
930	73	44
950	72	42
970	72	41
990	72	41
1010	75	42
1030	77	43
1050	74	45
1070	75	44
1090	75	41
1110	77	44
1130	76	43
1150	75	44
1170	76	42
1190	75	45
1210	77	45
1230	76	46
1250	73	42
1270	71	40
1290	70	43
1310	71	46
1330	70	45
1350	70	45
1370	69	45
1390	69	43
1410	74	44
1430	73	47
1450	73	46
1470	74	49
1490	73	48
1510	74	52
1530	79	51
1550	79	48
1570	81	52
1590	79	47
1610	79	49
1630	78	47
1650	77	47
1670	76	46
1690	80	46
1710	78	48
1730	78	47
1750	78	45
1770	80	46
1790	83	46
1810	81	44
1830	80	43
1850	80	41
1870	79	40
1890	77	41
1910	79	41
1930	81	43
1950	83	43
1970	82	45
1990	81	49
2000

## Sheet: 4D
	Total	ATGACGT	TKACG			ATGACGT	TKACG
WT	207	131	200			0.63285	0.966184
MT	462	161	414			0.348485	0.896104
WT&MT	185	119	182			0.643243	0.983784
WT only	20	11	20			0.55	1
MT only	277	42	232			0.151625	0.837545

## Sheet: 5B
	+NaCl
	Sko1-WT	Sko1-MT	WT&MT	WT only	MT only
	percentage	percentage.1	percentage.2	percentage.3	percentage.4
Promoters	79.5455	79.668	80.1802	81.8182	79.845
immediateDownstream	4.54545	8.29876	4.5045	0	11.6279
fiveUTRs	0	0	0	0	0
threeUTRs	0	0	0	0	0
Exons	8.33333	8.29876	8.10811	9.09091	7.75194
Introns	0	0	0	0	0
Intergenic.Region	7.57576	3.73444	7.20721	9.09091	0.775194

## Sheet: 5C
	Total	ATGACGT	TKACG			ATGACGT	TKACG
Sko1-WT	132	69	120			0.522727	0.909091
Sko1-MT	241	125	225			0.518672	0.93361
WT&MT	111	67	104			0.603604	0.936937
WT only	11	3	11			0.272727	1
MT only	129	58	120			0.449612	0.930233

## Sheet: 5D
		Disappear	WT only	WT & MT	MT only
	WT & MT	36	1	81	63
	MT only	231	1	23	20

## Sheet: 6A
Conc_WT.N	Conc_MUT.N	Conc_WT.S	Conc_MUT.S
-0.03	8.51	13.64	14.8		8.14856e-27		2.41666e-79
10.17	11.32	14.49	15.51
7.62	-0.23	13.85	14.83
-0.03	8.42	13.27	14.25		First two columns are matched by site, second two are matched by site.
-0.03	7.46	12.45	13.5
7.24	-0.23	13.09	14.07
-0.03	8.14	12.19	13.27
-0.03	8.14	12.65	13.66
7.8	-0.23	12.92	13.9
-0.03	7.44	11.37	12.57
-0.03	7.2	11.71	12.84
-0.03	7.76	13.04	13.97
-0.03	8.09	12.44	13.41
-0.03	8.17	12.03	13.07
-0.03	7.07	12.5	13.51
10.03	11.19	12.06	13.08
-0.03	6.72	12.58	13.52
-0.03	7.97	13.09	13.97
-0.03	6.76	11.75	12.8
-0.03	5.7	11.54	12.6
-0.03	8.46	12.81	13.71
-0.03	7.45	12.02	12.99
-0.03	5.11	12.89	13.76
-0.03	6.41	12.34	13.28
9.96	11.02	12.88	13.75
6.14	-0.23	11.35	12.45
-0.03	6.6	12.91	13.79
10.49	11.34	12.6	13.5
10.27	11.16	12.21	13.16
7.97	1.58	12.2	13.13
9.48	10.56	11.08	12.19
1.95	8.25	12.12	13.07
8.99	10.4	12.5	13.4
10.24	11.09	11.02	12.12
9.19	10.39	11.61	12.61
9.57	10.65	10.93	12.09
9.35	10.51	11.13	12.21
9.42	10.46	11.3	12.39
-0.03	3.47	10.54	11.72
-0.03	4.65	-0.1	8.2
5.08	2.23	11.51	12.48
9.7	10.61	10.74	11.86
9.05	10.27	11.42	12.41
9.93	10.84	11.47	12.46
9.22	10.45	11.23	12.23
8.55	10.06	-0.1	7.8
10.24	10.98	-0.1	7.76
10.74	11.59	-0.1	7.45
10.6	11.31	10.28	11.44
10.72	11.46	11.49	12.44
0.96	3.86	10.92	11.95
10.64	11.33	10.97	11.99
10.19	10.91	4.63	9.29
3.92	1.58	11.22	12.14
2.85	8.34	11.75	12.64
9.56	10.46	11.71	12.57
9.8	10.57	10.47	11.54
9.56	10.37	11.61	12.48
2.8	-0.23	-0.1	7.08
9.51	10.38	11.13	12.06
9.51	10.45	-0.1	6.81
-0.03	5.98	11.8	12.62
-0.03	5.98	9.79	11.07
0.96	5.43	10.73	11.74
3.27	7.7	9.88	11.09
8.85	10.02	9.97	11.16
10.81	11.69	-0.1	6.06
10.35	10.99	11.35	12.24
9.51	10.36	10.37	11.44
9.28	10.34	8.93	10.5
6.54	-0.23	10.43	11.46
7.24	3.16	10.72	11.7
10.04	10.7	-0.1	6.73
8.59	9.87	11.39	12.35
9.41	10.26	-0.1	6.05
2.53	7.55	10.84	11.78
8.99	10	10.67	11.65
8.82	9.96	10.81	11.73
-0.03	7.18	10.54	11.55
9.72	10.45	10.29	11.29
8.6	9.82	-0.1	5.98
-0.03	6.8	10.77	11.71
8.71	9.82	11.14	11.98
8.38	9.71	10.02	11.06
-0.03	2.58	10.2	11.22
1.76	3.9	10.22	11.16
8.87	10	0.45	5.33
9.49	10.32	10.58	11.5
9.8	10.58	10.89	11.76
9.23	10.12	10.45	11.39
8.56	9.72	10.75	11.64
10.01	10.67	10.44	11.35
8.6	9.7	8.19	9.91
8.76	9.81	10.69	11.56
9.07	9.94	10.54	11.44
8.16	9.56	9.67	10.82
9.4	10.17	10.34	11.32
3.53	8.23	10.38	11.36
5.26	2.68	-0.1	5.01
8.33	3.63	10.57	11.44
4.07	7.99	2	7.32
8.7	10.31	9.86	10.9
9.67	10.34	9.76	10.83
-0.03	2.36	-0.1	5.87
8.76	9.82	9.9	10.89
5.25	8.94	10.54	11.38
4.27	8.27	9.52	10.54
4.4	8.05	10.49	11.39
8.27	9.55	8.33	10.04
6.92	9.56	9.69	10.66
4.83	8.27	9.84	10.85
10.94	11.64	9.94	10.88
4.87	8.47	9.89	10.77
9.97	10.62	9.53	10.46
4.56	8.14	4.94	8.82
8.6	9.57	9.94	10.88
5.71	8.97	10.41	11.22
8.48	9.67	9.1	10.17
8.28	9.46	9.16	10.29
8.02	9.43	9.79	10.72
8.68	9.64	10.54	11.33
9.06	10.4	10.9	11.6
4.4	7.56	10.12	10.99
7.98	9.86	2.63	7.34
9.37	10.09	8.77	9.98
10.12	10.75	9.02	10.1
4.59	8.49	9.28	10.33
8.94	9.86	2.41	6.77
4.78	8.3	8.6	9.95
8.22	9.49	2.99	7.78
5.28	8.59	9.54	10.44
9.05	5.51	9.51	10.42
9.53	10.18	-0.1	3.5
8.41	9.45	10.38	11.21
5.97	9.1	9.9	10.77
2.65	5.31	9.63	10.63
10.14	10.79	9.11	10.21
4.85	8.1	9.93	10.81
10.55	11.24	9.03	9.96
7.86	9.8	9.99	10.84
6.43	9.23	8.69	9.93
6.34	9.12	8.37	9.69
4.87	8.19	8.43	9.64
8.98	10.23	8.36	10.03
9.28	9.93	-0.1	3.19
4.97	7.46	9.52	10.76
5.5	8.6	8.88	9.81
10.31	10.9	4.02	8.08
8.79	9.61	9.29	10.15
7.82	9.58	-0.1	4.87
8.74	10.05	9.04	9.99
7.8	9.56	9.6	10.8
6.06	9.01	8.16	9.53
6.09	8.99	10.42	11.19
7.86	9.54	9.15	10.06
10.96	11.58	5.39	8.68
8.08	9.25	9.56	10.55
4.56	7.07	1.17	8.53
8.67	9.98	9.46	10.35
5.63	8.72	9.32	10.46
9.96	10.62	8.6	9.55
11.1	11.71	8.73	10.23
9.24	9.95	8.47	9.63
8.71	9.97	8.52	9.94
7.63	9.45	8.53	9.77
5.44	8.52	10.36	11.07
4.8	8.06	8.65	10.06
8.23	9.36	10.37	10.98
7.86	9.57	4.64	-0.12
8.87	5.64	3.06	6.67
7.36	9.46	9.8	10.6
10.39	10.85	8.02	9.63
7.06	9.17	-0.1	4.01
8.02	9.53	8.51	10.01
5.56	8.37	9.17	10.3
7.38	9.38	-0.1	5.6
11.18	11.84	9.14	9.88
11.24	11.86	7.55	9.11
9.01	9.77	7.94	9.24
8.91	9.62	8.93	10.02
8.1	9.2	-0.1	5.75
7.84	9.41	8.05	9.28
8.33	9.67	8.1	9.64
5.47	7.82	8.71	9.94
7.18	9.31	7.05	9.18
7.78	9.38	9.03	9.91
4.75	7.92	-0.1	7.85
7.3	9.31	-0.1	7.76
5.19	7.45	-0.1	3.8
8.28	9.25	-0.1	7.69
6.1	8.75	-0.1	7.64
7.34	9.3	8.46	9.68
6.81	8.95	-0.1	7.52
7.75	9.06	-0.1	7.31
8.91	10.13	10.08	11
7.04	9.04	2.9	-0.12
8.43	9.66	-0.1	6.82
8.43	9.44	8.73	9.89
8.91	6.16	8.98	10.11
9.67	10.26	6.59	8.77
6.83	8.91	6.57	8.88
9.29	9.93	8.31	9.67
9.17	9.76	8.94	9.85
7.68	9.32	8.75	9.86
7.86	9.34	8.92	9.97
6.28	8.45	6.5	8.74
5.94	8.22	-0.1	3.07
10.57	11.22	6.07	8.56
6	8.65	7.95	9.37
7.2	9.11	8.61	9.81
8.94	9.67	4.72	8.1
5.47	8.25	9.81	10.71
6.97	8.92	8.19	9.27
7.79	9.31	6.46	8.75
5.05	8.22	7.58	9.17
8.42	9.27	8.46	9.38
5.5	8.14	8.36	9.6
10.31	10.77	8.01	9.43
10.92	11.48	8.9	9.81
6.72	8.89	9.08	9.94
7.81	9.34	7.54	9.24
6.44	8.63	8.53	9.63
7.38	9.18	8.74	9.71
10.34	10.79	7.24	8.87
7.54	9.2	5.11	8.23
7.96	9.05	9.1	10.23
6.88	8.96	7.38	8.87
10.24	10.59	7.39	9.09
8.84	6.21	10.54	11.09
6.68	8.69	9.02	9.97
7.04	8.97	9.04	9.97
9.41	10	10.47	11.07
8.93	6.25	7.89	9.19
6.55	8.62	3.46	5.84
8.21	9.33	8.12	9.46
6.5	8.71	8.01	9.36
10.29	10.97	8.58	9.56
10.38	10.71	8.38	9.45
11.56	12.2	8.53	9.51
10.74	11.16	7.92	9.1
7.49	9.02	8.71	9.66
11.21	11.87	6.05	8.41
5.19	7.8	8.22	9.36
7.13	8.89	8.33	9.43
6.44	8.43	4.34	6.78
7.09	8.91	8.45	9.46
6.06	8.37	7.82	9.03
8.6	9.45	4.72	7.58
9.51	10.13	10.1	11.21
8.59	9.53	7.24	8.92
8.89	6.33	8.65	9.48
6.44	8.69	8.03	9.09
6.54	8.68	6.83	8.55
8.18	9.17	5.99	8.2
7.53	9.04	9.25	9.97
5.72	7.96	7.99	9.16
7.73	8.94	7.73	8.98
7.97	9.25	8.27	9.22
6.83	8.82	5.68	8.01
6.99	8.61	7.3	8.91
7.08	8.9	-0.1	2.1
2.12	3.02	4.36	8.34
8.16	9.54	7.6	8.86
7.96	9.02	5.69	8.34
8.15	9.16	6.5	8.5
1.99	0.77	10.46	11.49
6.1	8.24	7.62	8.87
7.99	9.23	6.29	8.41
6.84	8.69	7.96	9.1
8.62	9.51	9.69	10.3
7.09	8.8	6.56	8.47
6.28	8.36	8.06	9.1
11.52	12.14	7.44	8.82
8.6	6.39	12.59	14
7.69	9.1	7.83	8.9
8.47	9.27	5	7.16
7.35	8.82	3.81	5.54
7.31	8.9	3.61	5.56
9.87	10.33	3.34	6.05
8.56	6.19	7.73	8.92
8.94	6.77	5.6	7.95
7.31	8.85	7.71	8.83
7.09	8.75	9.47	10.81
6.44	8.08	6.22	8.3
7.74	9.03	7.66	8.81
7.45	8.86	7.4	8.75
5.98	7.56	0.45	2.26
7.59	8.91	8.8	9.81
7.05	8.7	4.27	6.66
6.81	8.35	7.31	8.88
7.72	8.97	6.6	8.44
8.64	9.49	4.79	6.73
8.41	9.23	5.91	7.98
8.23	6.01	8.31	9.27
6.97	8.78	8.13	9
6.46	8.41	4.61	6.89
9.3	8.14	6.83	8.38
6.92	8.57	6.7	8.42
6.83	8.58	9.24	10.55
8.68	9.47	7.87	8.79
7.67	8.97	4.45	6.36
7.47	8.95	8.6	9.47
5.74	7.58	6.06	8.13
6.79	8.42	5.56	7.51
11.25	11.81	8.05	8.7
11.56	12.06	4.9	6.94
9.41	9.91	8.1	8.77
5.6	7.02	7.64	8.64
9.06	7.21	8.24	8.85
3.57	1.77	5.55	7.64
9.3	8.49	4.81	7.4
6.58	8.33	6.63	8.24
11.69	12.44	5.83	7.76
6.47	5.16	7.97	8.87
9.74	10.25	6.85	8.1
10.75	11.15	5.75	7.7
5.93	7.36	8.11	9
11.14	11.66	6.71	8.23
10.58	10.91	5.53	7.65
7.96	9.05	6.14	7.85
9.12	8.01	8.5	9.43
7.04	8.44	8.06	8.55
6.12	7.72	4.81	7.3
8.77	9.59	6.65	8.21
10.7	11.18	5.48	7.22
8.09	8.97	6.73	8.62
10.91	11.36	5.45	7.58
6.12	7.9	6.32	8.02
9.14	9.58	6.99	8.25
9.25	8.61	9.08	10.04
7.47	8.72	6.19	8.02
8.14	8.91	8.73	10.29
7.13	8.46	5.99	7.79
6.61	8.11	4.64	6.38
8.34	6.23	6.34	7.92
7	8.54	6.9	8.28
8.5	6.33	5.48	7.42
6.46	8.22	5.86	7.52
8.4	6.75	6.91	8.43
7.58	8.71	7.03	8.41
1.54	2.36	7.33	8.44
7.37	6.15	7.43	8.35
10.67	11.09	8.04	8.65
7.04	8.31	7.59	8.84
9.17	9.09	6.4	8.02
7.95	6.16	7.96	8.6
8.27	6.34	6.62	8.02
11.45	11.9	7.28	8.35
8.67	9.3	7.01	8.49
9.06	8.47	4.51	6.59
7.97	8.86	7.21	8.22
9.13	9.75	7.97	8.74
8.43	9.2	7.57	8.36
11.83	12.59	7.18	8.35
7.6	8.68	8.84	9.8
7.86	6.15	7.66	8.42
9.07	7.64	5.93	7.42
11.58	12.17	8.15	6.48
7.88	6.06	5.76	7.71
9.37	9.95	7.65	8.66
8.86	9.39	7.2	8.28
11.86	12.38	7.6	8.46
9.67	10.44	8.17	8.89
8.29	9.07	6.94	8.18
11.32	11.99	5.15	6.81
8.61	6.68	6.67	8.11
11.44	12.02	4.89	6.56
8.06	9.11	5.87	7.22
7.27	8.4	7.57	8.37
7.07	8.42	8.14	8.81
7.35	8.5	5.23	6.78
8.55	6.92	6.63	7.82
10.6	11.11	4.92	6.29
10.72	11.44	7.16	8.21
8.64	7.79	7.36	8.15
7.25	5.79	8.25	7.37
7.78	8.64	7.5	8.16
9.06	9.66	8.27	8.64
7.89	8.78	7.68	9.24
8.75	8.31	10.07	10.53
9.78	10.25	6.64	8
9.57	10.69	7.52	8.23
7.92	8.55	6.51	7.74
7.54	8.61	6.14	7.4
8.81	8.18	7.5	8.09
7.21	8.41	5.42	6.47
10.2	10.95	7.78	8.25
6.82	7.95	6.47	7.75
8.93	9.51	6.7	7.69
10.29	10.67	5.93	7.03
9.31	9.94	8.06	9.05
8.54	7.19	7.03	5.42
7.77	4.29	5.86	7.05
10.9	11.39	4.76	5.44
10.89	11.15	6.93	8.51
8.52	7.71	7.6	8.78
12.03	12.67	3.84	4.48
11.99	12.63	8.6	8.4
12.28	12.85	8.58	9.38
7.76	8.53	7.02	7.74
8.34	7.2	7.22	7.94
8.39	6.57	6.23	7.24
9.43	10	7.18	7.94
11.55	12.04	8.73	9.26
11.62	12.11	6.2	7.18
8.83	8.34	9.09	9.78
11.23	11.89	6.38	7.29
8.88	8.43	-0.1	1.13
10.83	11.26	-0.1	1.13
8.15	9.56	8.63	9.41
8.55	7.05	8.97	10.03
8.57	7.67	5.92	8.02
9.07	8.81	6.55	7.58
8.73	7.5	6.06	7.1
10.85	11.28	6.58	7.45
7.06	7.96	7.86	8.77
6.26	7.65	6.6	7.48
8.63	7.91	7.52	8.13
6.94	7.75	7.23	7.87
1.99	5.2	8.25	8.91
10.21	10.77	6.65	7.62
11.86	12.39	7.25	8.3
7.62	8.6	5.56	6.38
8.4	7.43	6.49	7.3
7.56	6.5	6.35	7.08
8.7	7.15	5.52	6.76
6.86	7.64	6.74	7.42
11.98	12.62	6.55	8.42
8.51	7.19	7.08	7.55
9.85	10.46	7.25	7.69
8.76	10.11	7	8.33
8.73	8.28	7.01	7.6
8.65	9.16	5.27	6.71
8.32	8.98	7.51	7.87
8.86	9.3	7.34	8.03
9.01	8.68	8.78	9.36
3.44	5.98	7.64	8.71
8.54	9.77	0.85	1.79
9.29	9.09	6.72	8.47
8.01	6.72	5.11	6.24
9.98	10.34	8.4	8.26
8.59	7.96	5.97	7.24
10.58	10.62	7.1	7.73
8.35	7.7	7.7	8.75
10.04	8.37	8.45	9.11
7.53	6.78	7.9	8.81
6.86	7.79	4.02	5.61
8.02	6.94	6.77	7.57
7.82	8.54	6.68	7.18
8.22	6.67	7.2	7.53
9.71	8.22	8.43	9.09
9.21	8.93	5.01	5.85
7.34	8.16	8.52	9.32
9.43	9.53	5.63	6.23
9	9.32	7.53	7.72
10.79	11.19	7.1	7.42
10.87	11.44	4.59	5.76
8.79	9.35	5.51	6.32
9.48	7.96	0.85	-0.12
9.67	10.04	8.18	8.78
8.54	8.43	8.15	9.3
8.24	7.55	7.47	7.63
8.48	8.99	7.57	8.18
-0.03	0.77	7.41	8.54
8.38	8.96	8.32	8.9
6.03	6.41	7.02	7.4
-0.03	0.77	6.34	6.59
8.67	8.29	7.51	6.9
8.08	7.04	6.79	7.86
6.03	6.7	6.97	7.36
8.08	7.39	5.39	7
11.65	12.22	6.09	6.7
11.71	12.21	7.23	7.77
9.36	9.77	6.67	6.97
9.89	8.43	8.84	9.73
10.41	10.84	6.56	6.83
8.82	9.52	7.37	8.42
11.75	12.21	9.43	10.23
10.57	10.76	5.08	6.58
12.11	12.79	8.68	9.7
8.7	8.86	5.04	3.81
8.37	7.23	7.43	7.49
9.9	8.69	8.32	8.64
11.86	12.29	8.38	9.24
12.13	12.71	7.81	8
8.17	8.79	6.6	6.85
9.66	9.55	6.88	7.89
11.62	12.19	9.21	9.73
7.49	8.01	6.57	7
5.91	6.83	7.26	6.9
7.91	7.24	8.15	8.17
9.77	10.15	5.32	5.41
8.15	7.53	8.28	8.31
8.82	8.76	8.47	8.16
9.56	8.46	6.67	7.12
3.34	1.58	6.42	7.02
9.41	9.88	3.93	6.48
12.09	12.47	7.99	8.5
8.02	8.55	6.31	7.3
7.53	6.73	7.94	7.99
8.78	9.77	6.67	6.73
5.57	6.15	7.73	8.78
9.26	8.53	8.01	8.28
12.09	12.59	4.89	5.9
9.15	9.09	6.89	6.84
9.52	9.44	7.49	7.41
12.38	12.81	0.94	2.48
7.5	8.39	6.34	6.41
7.94	7.34	4.98	4.86
9.77	8.73	8.58	9.21
9.73	10.18	5.47	5.25
7.96	7.51	7.11	7.3
6.35	6.95	5.63	7.43
10.72	11.09	8.34	8.35
10.97	11.42	8.23	8.52
9.4	9.6	7.9	8.66
12.86	13.4	8.2	8.52
7.74	8.36	8.73	9.08
8.21	8.67	7.53	6.63
9.12	9.75	3.98	3.44
11	11.58	6.99	6.29
10.16	10.59	7.89	8.28
10.23	10.86	8.58	9.18
8.33	8.7	6.23	5.87
8.67	8.36	7.79	8.67
10.81	11.28	7.3	8.27
9.18	8.53	7.01	7.71
9.39	9.61	6.3	6.25
8.92	9.41	6.01	5.1
9.94	10.25	0.51	-0.12
10.44	10.75	8.28	8.33
6.75	5.23	10.04	10.61
10.04	10.26	6.71	8.3
7.72	7.24	7.12	8.05
11.72	11.85	8.83	9.23
8.5	8.69	6.42	6.82
8.24	8.51	8.67	9.14
7.87	7.49	7.6	8.27
12.73	13.3	7.5	6.72
12.18	12.74	5.63	7.27
12.89	13.34	8.46	8.97
11.58	12.08	6.44	6.97
9.65	9.83	6.53	6.44
8.83	9.25	7.11	7.7
9.28	8.88	8.58	9.03
7.96	8.34	7.59	8.22
11.01	11.38	6.61	7.95
10.79	11.33	7.21	7.8
12.88	13.35	8.01	8.74
6.07	6.98	6.43	8.37
9.75	9.97	7.54	8.34
7.3	7.81	5.96	5.81
8.54	8.96	8	8.44
8.5	8.5	8.71	8.81
11.49	11.98	7.37	7.73
12.42	12.81	6.17	6.76
6.96	7.4	6.82	6.26
8.55	8.88	6.07	6.9
10.78	11.09	5.52	6.64
2.14	1.94	7.5	7.81
7.5	8.25	9.65	10.24
8.23	8.33	8.23	8.55
11.6	12.2	4.9	5.34
4.11	3.9	7.64	8.45
9.17	9.49	6.72	8.12
12.97	13.47	4.85	5.81
8.81	9.32	6.91	8.61
13.25	13.69	8.72	8.86
10.71	11.42	8.92	9.24
5.02	3.98	7.07	7.53
8.56	9.02	7.22	7.32
10.81	11.07	7.15	8.09
9.42	9.52	6.05	6.35
9.83	10.19	6.35	8.11
10.82	11.51	8.44	8.65
8.99	9.54	8.3	8.65
10.96	11.19	7.97	8.76
9.02	8.82	8.51	9.12
9.27	9.8	9.14	9.61
11.98	12.23	7.1	7.29
13.19	13.68	7.42	6.48
7.09	6.67	8	8.41
12.99	13.43	6.81	8.27
7.78	7.9	7.37	8.27
12.2	12.54	7.25	7.78
13.27	13.71	9.84	10.18
10.91	11.33	6.33	5.87
10.65	10.77	3.94	4.39
8.37	8.57	7.51	8.07
8.23	8.93	8.36	8.75
8.86	9.14	8.04	8.82
-0.03	-0.23	7.35	8.22
-0.03	-0.23	7.94	8.26
-0.03	-0.23	8.9	9.35
-0.03	-0.23	6.52	6.76
-0.03	-0.23	7.77	8.24
-0.03	-0.23	8.47	8.94
-0.03	-0.23	7.58	8.3
-0.03	-0.23	6.67	6.31
-0.03	-0.23	5.75	5.4
-0.03	-0.23	7.25	7.14
-0.03	-0.23	2.02	2.04
-0.03	-0.23	7.18	7.94
-0.03	-0.23	8.32	8.92
-0.03	-0.23	6.81	7.19
13.02	13.44	6.82	7.56
9.31	9.74	7.41	8.08
7.89	8.42	8.03	8.32
0.99	1.09	8.38	8.84
11.73	12.21	8.72	9.26
7.8	8.03	5.94	6.26
11.64	12.06	7.79	8.55
8.55	9.39	8.62	9.01
9.26	9.44	7.36	8.29
11.87	12.23	7.04	7.05
9.2	9.5	-0.1	-0.12
10.32	10.76	-0.1	-0.12
8.9	9.25	-0.1	-0.12
9.13	9	-0.1	-0.12
11.58	11.64	-0.1	-0.12
8.31	8.54	-0.1	-0.12
7.72	7.58	-0.1	-0.12
8.77	9.18	-0.1	-0.12
10.68	11.25	-0.1	-0.12
12.33	12.83	-0.1	-0.12
11.75	12.11	-0.1	-0.12
8.58	8.82	-0.1	-0.12
11.13	11.52	-0.1	-0.12
11.27	11.45	-0.1	-0.12
5.34	5.26	7.47	8.08

[truncated: 12 more sheets: 6B, 6D, 6E,6F, S1D, S2A, S2D, S3, S4A, S4B, S5A, S5B, S6]
